# Supplementary material for: Coupled atmosphere-ice-ocean dynamics during Heinrich Stadial 2
Source: Nat Commun. 2022 Oct 4;13:5867. doi: 10.1038/s41467-022-33583-4 (PMC9532435; doi:10.1038/s41467-022-33583-4)
Supplement: Supplementary file 4 — Supplementary Data 1 [file 41467_2022_33583_MOESM4_ESM.xlsx]

## Sheet: Cherrapunji-2
	230Th dating results. The error is 2s error.
	Sample#	Lamina number	238U		232Th		230Th / 232Th		d234U*		230Th / 238U		230Th Age (yr)		230Th Age (yr)		d234UInitial**		230Th Age (yr BP)***		Age obtained via annual lamina counting
	Number		(ppb)		(ppt)		(atomic x10-6)		(measured)		(activity)		(uncorrected)		(corrected)		(corrected)		(corrected )
	Cherrapunji-2-25	—	1624.09	1.33976	1410.9	28.9254	3693.15	75.9778	156.736	1.3485	0.194589	0.000369429	20002.1	49.0352	19980.4	51.3512	165.828	1.42693	19914.4	51.3512
	Cherrapunji-2-44	93	1067.35	0.92282	717.291	14.8702	5208.49	109.189	151.961	1.33147	0.212293	0.00068627	22112.3	84.0435	22095.4	84.8608	161.738	1.41767	22024.4	84.8608	21975
	Cherrapunji-2-75	347	1919.41	1.51998	432.175	9.96262	15764.8	364.062	157.848	1.18777	0.215285	0.000341726	22327.3	46.9837	22321.7	47.1443	168.112	1.2652	22255.7	47.1443	22229
	Cherrapunji-2-99.5	554	2093.9	1.3317	398.322	9.35223	18617.6	438.81	148.293	0.821422	0.214801	0.000463974	22482.3	56.7158	22477.5	56.8125	158.005	0.875582	22410.5	56.8125	22436
	Cherrapunji-2-118.5	711	1830.33	1.44835	317.908	8.04774	20445.2	518.381	144.676	1.11233	0.215376	0.000350637	22629.8	47.8215	22625.4	47.917	154.215	1.18586	22556.4	47.917	22593
	Cherrapunji-2-124.5	763	1714.74	1.37004	255.298	7.25614	23958.1	681.804	146.059	1.22263	0.21634	0.000354515	22710.7	49.5601	22706.9	49.6267	155.725	1.30372	22640.9	49.6267	22645
	Cherrapunji-2-132.5	837.5	1920.81	1.62316	331.069	7.92423	20850.5	499.715	149.678	1.09313	0.217964	0.000323962	22817.6	44.9401	22813.2	45.0393	159.631	1.166	22744.2	45.0393	22719.5
	Cherrapunji-2-150.5	963	1647.11	1.0158	561.395	12.3176	10614.3	234.124	153.785	0.843231	0.219418	0.000514335	22893.1	62.4124	22884.6	62.6953	164.044	0.899953	22815.6	62.6953	22845
	Cherrapunji-2-168.5	1074.5	2001.78	1.88414	487.801	10.7219	14921	328.459	154.952	1.33538	0.220526	0.000337559	22994.7	49.3716	22988.6	49.55	165.338	1.42507	22919.6	49.55	22956.5
	Cherrapunji-2-180.5	1140	2412.78	1.97412	665.635	14.1428	13285.3	282.68	159.139	1.03772	0.222292	0.000311557	23103.5	42.9358	23096.7	43.2013	169.857	1.10781	23027.7	43.2013	23022
	Cherrapunji-2-190.5	1212	2315.95	1.87828	357.598	8.44317	23806	562.742	159.165	1.05018	0.222939	0.000313271	23177.5	43.3223	23173.6	43.4032	169.922	1.12134	23104.6	43.4032	23094
	Cherrapunji-2-199.5	1288	2054.16	1.70339	775.936	16.6013	9720.97	208.466	154.048	1.25755	0.222708	0.000373985	23267.9	52.1088	23258.4	52.5224	164.499	1.34308	23192.4	52.5224	23170
	Cherrapunji-2-215.5	1419	1659.09	1.06658	222.492	5.99456	27322.4	738.052	148.299	0.842802	0.222228	0.000454743	23344.9	56.5169	23341.5	56.5644	158.397	0.900543	23272.5	56.5644	23301
	Cherrapunji-2-240	1606	1944.05	2.00003	538.921	11.8386	13305.3	292.985	145.597	1.27691	0.223705	0.000411792	23580.6	56.8272	23573.6	57.0314	155.612	1.36498	23506.6	57.0314	23488
	Cherrapunji-2-252	1705	1571.46	1.33463	464.544	10.4001	12480.7	280.357	143.555	1.14594	0.223767	0.000453371	23636.1	59.7278	23628.6	59.9515	153.454	1.22523	23559.6	59.9515	23587
	Cherrapunji-2-254.5	1738	1973.42	1.68925	452.211	10.0714	16198	361.393	146.561	1.19392	0.225121	0.000355427	23723.8	50.331	23718.1	50.4885	156.706	1.27677	23649.1	50.4885	23620
	Cherrapunji-2-260	1791	1854.11	1.76897	558.131	12.0756	12322.4	267.36	145.899	1.28116	0.224973	0.000424899	23722.1	58.3311	23714.5	58.5663	155.997	1.37008	23647.5	58.5663	23673
	Cherrapunji-2-270	1877	2014.81	1.9149	1771.23	35.8291	4235.08	85.8852	144.891	1.35595	0.225806	0.00038928	23843.8	56.0067	23821.6	58.1234	154.967	1.45046	23754.6	58.1234	23759
	Cherrapunji-2-275.5	1920	1912.55	1.58222	335.973	8.19816	21276.2	521.02	148.76	1.19138	0.226683	0.000504151	23854.6	65.4666	23850.2	65.5357	159.117	1.27467	23782.2	65.5357	23802
	Cherrapunji-2-277	1932	1949.86	1.39595	605.661	12.9752	11998.1	258.596	145.799	0.880832	0.226033	0.000558067	23848.9	68.7937	23841	69.008	155.946	0.942624	23773	69.008	23814
	Cherrapunji-2-284.5	1992	2448.85	2.2276	980.149	20.1805	9362.62	193.099	147.116	1.31788	0.22728	0.000343239	23963.7	51.1597	23953.7	51.6372	157.404	1.41023	23886.7	51.6372	23874
	Cherrapunji-2-295	2067.5	2245.21	1.78909	329.287	8.21039	25661	641.824	147.569	0.900849	0.228258	0.000485336	24067.7	60.9668	24064	61.0191	157.938	0.964535	23995	61.0191	23949.5
	Cherrapunji-2-297	2083.5	2198.41	2.01092	407.663	9.94418	20289.3	495.763	146.74	1.27833	0.228188	0.000386352	24079.4	54.8492	24074.8	54.9422	157.056	1.36842	24005.8	54.9422	23965.5
	Cherrapunji-2-305.5	2166	1834.17	1.41487	646.205	13.7159	10706.6	228.251	148.222	0.869073	0.22878	0.000488944	24113.3	61.0978	24104.4	61.4088	158.655	0.930654	24036.4	61.4088	24048
	Cherrapunji-2-317	2278	1985.22	1.47962	385.829	8.9597	19389.4	452.372	144.115	0.803727	0.228552	0.000542293	24185.7	66.8543	24180.8	66.9396	154.293	0.860981	24111.8	66.9396	24160
	Cherrapunji-2-322	2347	1560.98	1.11096	718.432	14.9745	8240.64	172.117	144.562	1.1057	0.230029	0.00034884	24349.1	49.2446	24337.5	49.9095	154.839	1.18451	24268.5	49.9095	24229
	Cherrapunji-2-328	2478.5	1520.23	1.13376	451.676	9.37953	12792.2	266.179	142.33	1.06301	0.230514	0.000349529	24461.1	48.9578	24453.6	49.2356	152.499	1.13915	24384.6	49.2356	24360.5
	Cherrapunji-2-328.5	2492.5	1092.28	0.763457	2741.66	55.166	1517.62	30.839	143.244	0.923678	0.231036	0.000675308	24500.5	83.0965	24437.1	94.3453	153.471	0.990469	24369.1	94.3453	24374.5
	Cherrapunji-2-331.5	11****	1979.96	1.5696	637.075	13.8661	11888.7	259.318	132.684	1.16181	0.232008	0.000379302	24879.9	54.1643	24871.7	54.4633	142.331	1.24647	24803.7	54.4633	24760
	Cherrapunji-2-334.5	33****	1562.34	1.89912	3140.02	63.1686	1912.63	38.7521	135.818	1.18888	0.233142	0.00062941	24936.4	81.0829	24885.4	88.6892	145.7	1.2759	24817.4	88.6892	24782
	Cherrapunji-2-350	138****	1937.44	1.58177	346.99	7.9906	21424	494.185	134.11	1.12214	0.232715	0.000363626	24928.5	52.0213	24923.9	52.1155	143.883	1.2041	24853.9	52.1155	24887
	Cherrapunji-2-377	339****	1930.89	1.43652	333.258	8.81054	22393.8	592.817	133.113	1.15623	0.234416	0.000362691	25158	52.7005	25153.6	52.787	142.905	1.24147	25085.6	52.787	25088
	Cherrapunji-2-410	565****	1283.55	0.816413	716.088	15.2758	6963.24	149.102	130.69	1.10679	0.235613	0.00046174	25364.7	62.6689	25350.4	63.4568	140.382	1.18914	25282.4	63.4568	25314
	Cherrapunji-2-427	677****	1578.03	1.24099	317.633	8.51486	19327.1	518.96	127.46	1.23999	0.235945	0.000407871	25488.9	59.1068	25483.7	59.2128	136.964	1.33265	25415.7	59.2128	25426
	Cherrapunji-2-461	883****	1659.86	1.32846	563.763	12.4277	11620	256.864	132.651	1.11247	0.239368	0.000437037	25766.9	60.4107	25758.2	60.7093	142.653	1.19659	25688.2	60.7093	25632
	Cherrapunji-2-477	1016****	1602.49	1.17063	577.011	12.712	10930.7	241.304	128.135	1.19086	0.238711	0.000378392	25806.6	55.7447	25797.3	56.1123	137.811	1.28097	25729.3	56.1123	25765
	Cherrapunji-2-499.5	1235****	1603.67	1.40909	849.852	17.5505	7452.81	154.341	122.648	1.43706	0.239542	0.000426192	26054.5	64.9367	26040.9	65.6255	132	1.54684	25971.9	65.6255	25984
	Cherrapunji-2-527	1445****	1934.43	1.55468	367.167	8.85194	20970.7	506.208	122.602	1.23969	0.241411	0.000349497	26284.7	54.5311	26279.8	54.6336	132.04	1.33528	26211.8	54.6336	26194
	Cherrapunji-2-557	1736****	1479.94	1.23038	455.205	9.79402	12980	279.832	116.659	1.36969	0.242144	0.000386205	26537.9	60.9399	26529.9	61.1864	125.729	1.47634	26460.9	61.1864	26485
	Cherrapunji-2-577	1973****	925.528	0.712828	403.253	9.99874	9304.1	231.592	123.255	1.38278	0.245865	0.000569744	26813.7	79.9892	26802.5	80.3644	132.94	1.49173	26734.5	80.3644	26722
	Cherrapunji-2-597	—	966.382	0.601234	659.808	14.5773	6090.98	135.258	116.979	1.35764	0.252226	0.000585557	27781.2	83.1618	27763.5	84.0676	126.513	1.4686	27695.5	84.0676
	U decay constants: l238 = 1.55125x10-10 (Jaffey et al., 1971) and l234 = 2.82206x10-6 (Cheng et al., 2013 EPSL). Th decay constant: l230 = 9.1705x10-6 (Cheng et al., 2013 EPSL).
	*d234U = ([234U/238U]activity – 1)x1000. ** d234Uinitial was calculated based on 230Th age (T), i.e., d234Uinitial = d234Umeasured x el234xT.
	Corrected 230Th ages assume the initial 230Th/232Th atomic ratio of 4.4 ±2.2 x10-6. Those are the values for a material at secular
	equilibrium, with the bulk earth 232Th/238U value of 3.8. The errors are arbitrarily assumed to be 50%.
	***B.P. stands for “Before Present” where the “Present” is defined as the year 1950 A.D.
		****represents the band counting results on Cherrapunji-2 below the hiatus at 329.5 mm.
	20 of the dates presented here have been published previously in Dong et al. (2019) (Dong, X.Y., Cheng, H., Gayatri, K., Zhang, F., Li, H., et al., 2019. The termination period of Heinrich 2 event recorded by stalagmite in Indian monsoon domain [in Chinese]. Quat. Sci. 39(4), 878–893. Doi: 10.11928/j/issn.1001-7410.2019.04.08)
	#The sample number is named as “speleothem number-depth (mm)"

## Sheet: Cherrapunji-2017-1
230Th dating results. The error is 2s error.
Sample#	Lamina number	238U		232Th		230Th / 232Th		d234U*		230Th / 238U		230Th Age (yr)		230Th Age (yr)		d234UInitial**		230Th Age (yr BP)***		Age obtained via annual lamina counting
Number		(ppb)		(ppt)		(atomic x10-6)		(measured)		(activity)		(uncorrected)		(corrected)		(corrected)		(corrected )
Cherrapunji-2017-1-40.5	0*****	499.27	0.800483	507.162	10.4283	3629.78	75.547	134.225	1.39981	0.223628	0.00080505	23842.2	101.297	23816.3	102.887	143.557	1.49771	23748.3	102.887	23798
Cherrapunji-2017-1-45-1	281*****	487.316	0.700063	1223.66	24.7379	1484.96	30.3554	134.937	1.32991	0.226151	0.000757849	24124.6	95.7489	24060.8	105.77	144.417	1.42401	23991.8	105.77	24079
Cherrapunji-2017-1-45-2	281*****	61.3176	0.0564465	28.8457	0.670328	7919.05	184.902	134.064	1.36808	0.225945	0.000553426	24121.4	73.8199	24109.4	74.2877	143.503	1.46471	24041.4	74.2877	24079
Cherrapunji-2017-1-46.5	452*****	478.766	0.38151	890.382	18.2407	2025.18	41.9494	134.79	1.28313	0.228429	0.000722673	24399.3	91.7764	24352	97.6246	144.379	1.37499	24283	97.6246	24250
Cherrapunji-2017-1-49	627*****	552.066	0.958768	676.412	14.1893	3089.57	65.7104	131.812	1.62805	0.22959	0.000898378	24612.1	115.024	24580.8	117.064	141.28	1.74562	24511.8	117.064	24425
Cherrapunji-2017-1-51-1	701*****	649.036	0.575551	570.753	12.124	4303.59	91.9675	132.365	1.30799	0.229533	0.000573244	24591.5	75.9773	24569	77.5833	141.868	1.40224	24501	77.5833	24499
Cherrapunji-2017-1-51-2	701*****	746.663	0.825642	317.494	7.59633	8913.32	214.573	131.955	1.29831	0.229871	0.000662061	24642.2	85.6962	24631.3	86.0237	141.453	1.3922	24562.3	86.0237	24499
Cherrapunji-2017-1-53	803*****	507.41	0.426682	1087.08	22.1984	1776.06	36.9343	132.851	1.32405	0.230777	0.000928325	24728.2	116.034	24673.6	122.212	142.431	1.42038	24604.6	122.212	24601
Cherrapunji-2017-1-55.5	908*****	562.748	0.495499	837.325	17.3646	2562.71	53.608	132.452	1.28658	0.231268	0.000665718	24797	86.1386	24759	90.1678	142.038	1.38016	24691	90.1678	24706
Cherrapunji-2017-1-57	—	526.4	0.432603	1124.66	22.8971	1807.01	37.2899	135.875	1.29065	0.234154	0.000812466	25056.1	102.684	25001.8	109.553	145.808	1.38574	24932.8	109.553	—
Cherrapunji-2017-1-60.5	—	559.96	0.374429	1317.71	26.7051	1663.27	34.1204	136.897	1.18694	0.237388	0.000770941	25417.7	97.4754	25357.9	106.163	147.052	1.27576	25288.9	106.163	—
Cherrapunji-2017-1-169	—	1301.24	1.53019	924.238	19.4186	5989.24	127.099	118.572	1.37872	0.258008	0.000827444	28457.8	111.71	28439.5	112.427	128.481	1.49449	28371.5	112.427	—
U decay constants: l238 = 1.55125x10-10 (Jaffey et al., 1971) and l234 = 2.82206x10-6 (Cheng et al., 2013 EPSL). Th decay constant: l230 = 9.1705x10-6 (Cheng et al., 2013 EPSL).
*d234U = ([234U/238U]activity – 1)x1000. ** d234Uinitial was calculated based on 230Th age (T), i.e., d234Uinitial = d234Umeasured x el234xT.
Corrected 230Th ages assume the initial 230Th/232Th atomic ratio of 4.4 ±2.2 x10-6. Those are the values for a material at secular
equilibrium, with the bulk earth 232Th/238U value of 3.8. The errors are arbitrarily assumed to be 50%.
***B.P. stands for “Before Present” where the “Present” is defined as the year 1950 A.D.
	*****represents the band counting results on Cherrapunji-2017-1.
#The sample number is named as “speleothem number-depth (mm)"

## Sheet: YX-51
	230Th dating results. The error is 2s error.
	Sample#	238U		232Th		230Th / 232Th		d234U*		230Th / 238U		230Th Age (yr)		230Th Age (yr)		d234UInitial**		230Th Age (yr BP)***
	Number	(ppb)		(ppt)		(atomic x10-6)		(measured)		(activity)		(uncorrected)		(corrected)		(corrected)		(corrected )
	YX51-205	958.895	0.917104	2333.29	47.1056	2010.35	40.871	531.442	1.53213	0.29669	0.000765767	23192.1	70.8727	23146.9	77.6965	567.316	1.64028	23077.9	77.6965
	YX51-285	1018.62	1.00423	1212.34	24.856	4284.65	88.2914	557.494	1.55009	0.309288	0.000708368	23823.3	65.866	23801.6	67.6046	596.227	1.66168	23732.6	67.6046
	YX51-335	846.059	0.816869	821.906	17.1165	5248.89	109.941	546.669	1.64212	0.30926	0.000754245	24009	70.7755	23991.1	71.8693	584.962	1.76115	23922.1	71.8693
	YX51-350	848.794	0.797209	433.23	10.3181	10030.7	240.014	545.145	1.66715	0.310516	0.000772494	24143.5	72.5989	24134.1	72.8909	583.568	1.78869	24064.1	72.8909
	YX51-380	803.789	0.674656	570.6	12.438	7238.16	158.515	546.059	1.56107	0.311639	0.000707634	24223.9	66.7852	24210.9	67.4044	584.672	1.67515	24140.9	67.4044
	YX51-480	840.302	0.781884	789.727	17.0221	5533.03	120.797	542.261	1.4667	0.315383	0.0011331	24614.5	101.446	24597.2	102.161	581.239	1.58104	24528.2	102.161
	YX51-560	757.936	0.725842	1720.43	34.8556	2265.71	46.3621	513.552	1.488	0.311921	0.00094445	24838.3	87.8714	24795.6	92.844	550.774	1.60236	24726.6	92.844
	U decay constants: l238 = 1.55125x10-10 (Jaffey et al., 1971) and l234 = 2.82206x10-6 (Cheng et al., 2013 EPSL). Th decay constant: l230 = 9.1705x10-6 (Cheng et al., 2013 EPSL).
	*d234U = ([234U/238U]activity – 1)x1000. ** d234Uinitial was calculated based on 230Th age (T), i.e., d234Uinitial = d234Umeasured x el234xT.
	Corrected 230Th ages assume the initial 230Th/232Th atomic ratio of 4.4 ±2.2 x10-6 . Those are the values for a material at secular
	equilibrium, with the bulk earth 232Th/238U value of 3.8. The errors are arbitrarily assumed to be 50%.
	***B.P. stands for “Before Present” where the “Present” is defined as the year 1950 A.D.
	#The sample number is named as “speleothem number-depth (mm)"

## Sheet: MAG
	230Th dating results. The error is 2s error.
	Sample#	238U		232Th		230Th / 232Th		d234U*		230Th / 238U		230Th Age (yr)		230Th Age (yr)		d234UInitial**		230Th Age (yr BP)***
	Number	(ppb)		(ppt)		(atomic x10-6)		(measured)		(activity)		(uncorrected)		(corrected)		(corrected)		(corrected )
	MAG-390	281.926	0.303872	59.4455	1.53679	50243.8	1300.05	2290.79	2.54143	0.642541	0.000981834	23110.3	43.124	23108.5	43.1423	2445.16	2.72898	23043.5	43.1423
	MAG-420	380.535	0.337711	157.345	3.45006	25202	553.312	2209.45	2.32116	0.632018	0.000900965	23331.6	40.6946	23328	40.7712	2359.8	2.49393	23264	40.7712
	MAG-456	311.347	0.260064	159.724	3.47833	20476.1	446.469	2189.83	2.32936	0.637097	0.00087428	23695.4	40.2559	23690.9	40.3769	2341.24	2.50466	23619.9	40.3769
	MAG-480	2718.28	2.77992	822.049	16.5577	35877.9	723.849	2275.52	2.48513	0.658058	0.0010175	23840.5	44.8732	23837.9	44.9069	2433.86	2.6759	23766.9	44.9069
	MAG-490	317.326	0.310095	52.5154	1.77308	65028.8	2197.03	2245.93	2.59094	0.652711	0.00102639	23866.7	46.0109	23865.2	46.0226	2402.4	2.78896	23794.2	46.0226
	MAG-500	251.207	0.222838	502.19	10.192	5289.31	107.548	2188.13	2.57539	0.641312	0.000978644	23880.5	45.094	23863	46.7298	2340.56	2.77204	23792	46.7298
	MAG-511	237.27	0.175479	61.6691	1.53654	40714.2	1015.44	2186.46	2.15276	0.641808	0.000857276	23914.4	39.1479	23912.1	39.18	2339.1	2.31752	23848.1	39.18
	MAG-540	173.702	0.24086	501.982	10.1253	3620.88	73.2557	2123.39	3.02748	0.634648	0.00132851	24150.1	60.9788	24124.4	63.5901	2272.99	3.26634	24061.4	63.5901
	MAG-541.5	211.389	0.211545	134.734	3.17892	16431.3	389.513	2128.73	2.85941	0.635187	0.00159163	24126.9	70.3867	24121.2	70.4967	2278.68	3.09423	24050.2	70.4967
	MAG-558	288.045	0.241119	73.3745	2.39987	41556.2	1366.83	2163.97	2.54497	0.642029	0.00229447	24111.1	96.5172	24108.8	96.529	2316.32	2.79627	24037.8	96.529
	MAG-596.5	252.291	0.218048	92.8908	2.5393	28113.4	770.775	2074.77	2.27996	0.627796	0.00142366	24282.4	63.404	24279.1	63.4465	2221.91	2.47386	24208.1	63.4465
	MAG-607	245.195	0.200527	138.571	2.96564	18088.8	387.793	2038.52	2.04487	0.620016	0.000927516	24269.6	43.6076	24264.4	43.7571	2183	2.20633	24200.4	43.7571
	MAG-644	267.099	0.285364	204.655	4.23396	13679.7	283.421	2103.63	2.32415	0.635714	0.000981233	24364.6	45.8003	24357.7	46.0497	2253.32	2.50669	24292.7	46.0497
	MAG-669	344.392	0.337882	92.1088	2.04824	40713.2	906.409	2208.93	2.51018	0.660415	0.000962314	24482.2	44.3806	24479.9	44.4093	2366.93	2.70604	24415.9	44.4093
	MAG-684	380.059	0.444429	431.279	8.70133	10099.8	203.949	2372.12	2.47828	0.695113	0.00100321	24511.7	43.4832	24502.4	43.9688	2541.95	2.67437	24437.4	43.9688
	MAG-696	408.798	0.40433	74.0422	1.92624	62748.4	1633.38	2333.58	2.60041	0.689298	0.000917428	24597.9	41.6051	24596.3	41.6187	2501.31	2.80276	24525.3	41.6187
	MAG-700	258.138	0.381325	86.0634	2.43158	34224.5	971	2332.86	3.2899	0.69205	0.00206125	24711.2	84.9143	24708.4	84.9336	2501.33	3.57807	24645.4	84.9336
	U decay constants: l238 = 1.55125x10-10 (Jaffey et al., 1971) and l234 = 2.82206x10-6 (Cheng et al., 2013 EPSL). Th decay constant: l230 = 9.1705x10-6 (Cheng et al., 2013 EPSL).
	*d234U = ([234U/238U]activity – 1)x1000. ** d234Uinitial was calculated based on 230Th age (T), i.e., d234Uinitial = d234Umeasured x el234xT.
	Corrected 230Th ages assume the initial 230Th/232Th atomic ratio of 4.4 ±2.2 x10-6. Those are the values for a material at secular
	equilibrium, with the bulk earth 232Th/238U value of 3.8. The errors are arbitrarily assumed to be 50%.
	***B.P. stands for “Before Present” where the “Present” is defined as the year 1950 A.D.
	#The sample number is named as “speleothem number-depth (mm)"

## Sheet: PX-07
	230Th dating results. The error is 2s error.
	Sample#	238U		232Th		230Th / 232Th		d234U*		230Th / 238U		230Th Age (yr)		230Th Age (yr)		d234UInitial**		230Th Age (yr BP)***
	Number	(ppb)		(ppt)		(atomic x10-6)		(measured)		(activity)		(uncorrected)		(corrected)		(corrected)		(corrected )
	PX07-289	1982.9	±2.5	161	±5	162504	±4718	3121.3	±3.3	0.8022	±0.0013	22984	±44	22984	±44	3330	±4	22913	±44
	PX07-309	2077.1	±2.4	69	±4	401845	±25953	2974.8	±3.0	0.8046	±0.0012	23992	±44	23991	±44	3183	±3	23920	±44
	PX07-315	2011.1	±2.3	255	±6	108089	±2582	3092.4	±2.9	0.8327	±0.0014	24121	±48	24120	±48	3310	±3	24049	±48
	PX07-324	2079	±3	461	±9	60627	±1236	2998.8	±3.0	0.8149	±0.0012	24168	±43	24166	±43	3210	±3	24101	±43
	PX07-340	1580.6	±1.8	4027	±81	4972	±100	2731.4	±3.1	0.7683	±0.0012	24456	±47	24437	±49	2926	±3	24366	±49
	PX07-347	1821	±2	912	±18	25453	±513	2769.5	±3.1	0.7735	±0.0011	24363	±45	24359	±45	2967	±3	24294	±45
	PX07-361	2006.9	±2.4	234	±6	113987	±2926	2890.7	±3.1	0.8052	±0.0016	24582	±58	24581	±58	3098	±3	24510	±58
	PX07-375	1912	±2	186	±4	141840	±3214	3032.6	±3.6	0.8388	±0.0012	24712	±45	24711	±45	3252	±4	24646	±45
	U decay constants: l238 = 1.55125x10-10 (Jaffey et al., 1971) and l234 = 2.82206x10-6 (Cheng et al., 2013 EPSL). Th decay constant: l230 = 9.1705x10-6 (Cheng et al., 2013 EPSL).
	*d234U = ([234U/238U]activity – 1)x1000. ** d234Uinitial was calculated based on 230Th age (T), i.e., d234Uinitial = d234Umeasured x el234xT.
	Corrected 230Th ages assume the initial 230Th/232Th atomic ratio of 4.4 ±2.2 x10-6. Those are the values for a material at secular
	equilibrium, with the bulk earth 232Th/238U value of 3.8. The errors are arbitrarily assumed to be 50%.
	***B.P. stands for “Before Present” where the “Present” is defined as the year 1950 A.D.
	#The sample number is named as “speleothem number-depth (mm)"

## Sheet: BTV-4C
	230Th dating results. The error is 2s error.
	Sample#	238U		232Th		230Th / 232Th		d234U*		230Th / 238U		230Th Age (yr)		230Th Age (yr)		d234UInitial**		230Th Age (yr BP)***
	Number	(ppb)		(ppt)		(atomic x10-6)		(measured)		(activity)		(uncorrected)		(corrected)		(corrected)		(corrected )
	BTV-4C-214	171.568	0.163661	581.306	11.7713	2623.65	53.3427	1708.58	2.55507	0.539147	0.00110883	23654.2	58.5851	23619.2	63.5356	1826.35	2.75075	23548.2	63.5356
	BTV4C-216	185.287	0.200715	168.866	3.49739	9600.52	199.223	1651.45	2.27814	0.530674	0.000894502	23802.8	49.3582	23793.2	49.8117	1766.15	2.44898	23728.2	49.8117
	BTV4C-218.5	255.346	0.265819	25.5447	0.978201	87797.8	3363.24	1637.7	2.29257	0.532709	0.000767537	24040.7	44.4153	24039.6	44.4223	1752.65	2.46332	23974.6	44.4223
	BTV-4C-219.5	227.636	0.254598	21.0591	2.27409	95538	10318.7	1644.8	2.66313	0.536057	0.00128328	24134.1	68.7402	24133.1	68.7474	1760.73	2.87121	24062.1	68.7474
	BTV-4C-220.3	245.836	0.187385	16.7493	1.85479	129627	14357	1644.04	1.95484	0.535649	0.00111785	24121.7	58.5402	24121	58.5438	1759.84	2.11264	24050	58.5438
	BTV-4C-220.5	232.682	0.217713	19.6401	2.28914	104661	12200.5	1643.14	2.27734	0.535796	0.00115987	24138.1	61.6707	24137.2	61.6768	1758.96	2.45702	24066.2	61.6768
	BTV4C-223	273.382	0.284292	61.7226	1.58162	38884.1	997.604	1613.32	2.29401	0.532452	0.000872385	24276.6	49.5708	24274.2	49.599	1727.72	2.46854	24209.2	49.599
	BTV-4C-224	262.201	0.2841	59.65	2.11404	38909.7	1380.34	1614.9	2.26075	0.536869	0.00102281	24481	56.2712	24478.6	56.2981	1730.4	2.43799	24407.6	56.2981
	BTV4C-225	216.844	0.201301	36.1569	1.20677	52788.5	1763.08	1595.81	2.12611	0.533847	0.000825992	24528.7	47.222	24526.9	47.2392	1710.17	2.28986	24461.9	47.2392
	BTV-4C-225.5	191.965	0.175583	28.4781	1.93474	59593.4	4050.95	1595.64	2.34515	0.536194	0.00132116	24648.8	71.0774	24647.2	71.0879	1710.57	2.53739	24576.2	71.0879
	BTV4C-231.5	278.034	0.286494	34.6404	1.19483	70933.5	2447.81	1580.56	2.19086	0.536008	0.000790487	24799.5	46.4794	24798.1	46.4896	1695.14	2.36018	24733.1	46.4896
	BTV4C-241	207.849	0.202634	41.0146	1.24121	46565.2	1410.22	1632.09	2.10649	0.557296	0.000844079	25320.4	47.8349	25318.3	47.8577	1752.96	2.27486	25253.3	47.8577
	U decay constants: l238 = 1.55125x10-10 (Jaffey et al., 1971) and l234 = 2.82206x10-6 (Cheng et al., 2013 EPSL). Th decay constant: l230 = 9.1705x10-6 (Cheng et al., 2013 EPSL).
	*d234U = ([234U/238U]activity – 1)x1000. ** d234Uinitial was calculated based on 230Th age (T), i.e., d234Uinitial = d234Umeasured x el234xT.
	Corrected 230Th ages assume the initial 230Th/232Th atomic ratio of 4.4 ±2.2 x10-6. Those are the values for a material at secular
	equilibrium, with the bulk earth 232Th/238U value of 3.8. The errors are arbitrarily assumed to be 50%.
	***B.P. stands for “Before Present” where the “Present” is defined as the year 1950 A.D.
	#The sample number is named as “speleothem number-depth (mm)"

## Sheet: NAR-C
	230Th dating results. The error is 2s error.
	Sample#	238U		232Th		230Th / 232Th		d234U*		230Th / 238U		230Th Age (yr)		230Th Age (yr)		d234UInitial**		230Th Age (yr BP)***
	Number	(ppb)		(ppt)		(atomic x10-6)		(measured)		(activity)		(uncorrected)		(corrected)		(corrected)		(corrected )
	NAR-C-47.8	233.789	0.223213	615.15	12.3856	3127.79	63.1317	1510.42	2.0965	0.499147	0.000853131	23649.6	49.3132	23620.3	53.4581	1614.54	2.25421	23549.3	53.4581
	NAR-C-47.9	220.971	0.200014	1319.29	26.4613	1379.18	27.7207	1488.49	2.30601	0.499413	0.000791998	23894.6	48.1995	23827.5	67.5626	1592.03	2.48501	23756.5	67.5626
	NAR-C-48	256.388	0.21627	2487.03	49.832	858.316	17.2363	1498.74	1.87627	0.50497	0.000799724	24075.9	46.3296	23967.4	89.5742	1603.62	2.04809	23896.4	89.5742
	NAR-C-48.15	239.393	0.207876	1394.69	27.9708	1409.71	28.3338	1465.9	1.95281	0.498116	0.000789868	24069	46.8576	24003	66.106	1568.63	2.11006	23932	66.106
	NAR-C-48.3	236.754	0.173696	1699.99	34.0758	1155.08	23.2073	1478.66	1.90378	0.503031	0.000782175	24190.3	46.095	24109.4	73.4507	1582.76	2.06406	24038.4	73.4507
	NAR-C-48.6	254.241	0.310783	2421.89	48.61	872.954	17.6749	1478.7	2.91981	0.504355	0.00147879	24259.6	84.1837	24152.2	113.263	1583	3.16645	24081.2	113.263
	U decay constants: l238 = 1.55125x10-10 (Jaffey et al., 1971) and l234 = 2.82206x10-6 (Cheng et al., 2013 EPSL). Th decay constant: l230 = 9.1705x10-6 (Cheng et al., 2013 EPSL).
	*d234U = ([234U/238U]activity – 1)x1000. ** d234Uinitial was calculated based on 230Th age (T), i.e., d234Uinitial = d234Umeasured x el234xT.
	Corrected 230Th ages assume the initial 230Th/232Th atomic ratio of 4.4 ±2.2 x10-6 . Those are the values for a material at secular
	equilibrium, with the bulk earth 232Th/238U value of 3.8. The errors are arbitrarily assumed to be 50%.
	***B.P. stands for “Before Present” where the “Present” is defined as the year 1950 A.D.
	#The sample number is named as “speleothem number-depth (mm)"

## Sheet: MWS-1
	230Th dating results. The error is 2s error.
	Sample#	238U		232Th		230Th / 232Th		d234U*		230Th / 238U		230Th Age (yr)		230Th Age (yr)		d234UInitial**		230Th Age (yr BP)***
	Number	(ppb)		(ppt)		(atomic x10-6)		(measured)		(activity)		(uncorrected)		(corrected)		(corrected)		(corrected )
	MWS-1-130	4950.91	4.54623	1888.1	38.6997	6500.18	133.554	-193.95	0.996991	0.150348	0.000254819	22702.9	54.1466	22688.9	55.0204	-206.775	1.0634	22619.9	55.0204
	MWS-1-131	4646.24	4.59168	475.051	12.9976	24341	667.162	-196.221	1.00431	0.150942	0.000287953	22878.7	59.2646	22874.9	59.3185	-209.306	1.07185	22806.9	59.3185
	MWS-1-132	3447.45	3.18481	5117.2	102.667	1686.43	33.8999	-203.327	0.98596	0.151823	0.000234845	23269.1	52.6965	23213.9	65.5014	-217.093	1.05348	23147.9	65.5014
	MWS-1-133	4707.05	6.26681	207.593	6.16793	57210.2	1701.11	-197.046	1.33661	0.153028	0.000270447	23262.1	64.7353	23260.4	64.7419	-210.414	1.42781	23194.4	64.7419
	MWS-1-135	4719.27	4.67234	185.519	7.22206	64578.3	2515.19	-192.011	1.03358	0.15397	0.000241264	23252.3	53.7382	23250.9	53.7458	-205.033	1.10411	23181.9	53.7458
	MWS-1-136	5392.15	4.93341	100.14	7.47938	136469	10194.1	-193.706	0.929963	0.153714	0.000238693	23266.1	51.3375	23265.4	51.3392	-206.85	0.993522	23196.4	51.3392
	MWS-1-138	5688.38	5.17453	352.401	10.2731	41059.3	1198.03	-191.55	0.937369	0.154275	0.000236557	23288.6	51.0852	23286.3	51.107	-204.561	1.00147	23217.3	51.107
	MWS-1-140	5774.27	5.60662	60.3786	7.26815	242317	29170.7	-195.38	0.993835	0.153675	0.000237442	23316.1	52.7072	23315.7	52.7078	-208.668	1.06188	23246.7	52.7078
	MWS-1-141	5396.12	4.89766	111.677	6.97244	122205	7631.1	-196.25	0.974165	0.153393	0.000230062	23297.4	51.3482	23296.6	51.3502	-209.586	1.04081	23227.6	51.3502
	MWS-1-143.5	4759.31	4.13889	778.86	17.522	15709.8	354.582	-200.264	0.936233	0.155927	0.000315053	23871.1	63.5665	23865	63.7017	-214.217	1.0022	23796	63.7017
	MWS-1-144.5	5382.06	6.41281	324.122	10.7314	42635.9	1412.66	-198.683	1.12901	0.155729	0.000269763	23781.7	60.8861	23779.5	60.9025	-212.474	1.20793	23713.5	60.9025
	MWS-1-145.5	4673.85	3.85693	4830.37	97.1104	2498.72	50.3548	-198.43	0.947847	0.156623	0.000253413	23926.9	54.911	23888.7	61.1389	-212.268	1.01461	23819.7	61.1389
	MWS-1-146.5	4248.52	4.50158	4174.74	83.854	2665.02	53.605	-200.932	1.069	0.158828	0.000238664	24397.6	56.5995	24361.1	62.1249	-215.232	1.1457	24295.1	62.1249
	MWS-1-147	3310.58	5.10936	600.566	14.9807	14413.6	360.582	-202.787	1.38287	0.158586	0.000388377	24422.4	84.1534	24415.6	84.2723	-217.252	1.48241	24352.6	84.2723
	MWS-1-148.5	3783.9	4.11754	495.252	10.8445	19974.7	438.146	-203.248	1.26304	0.158563	0.000267956	24435	65.3837	24430.1	65.4634	-217.755	1.35379	24364.1	65.4634
	MWS-1-156.6	7009.86	9.6243	132.245	6.76937	140662	7201.52	-202.518	1.20942	0.160946	0.000270906	24824.6	65.0442	24823.9	65.0451	-217.214	1.2978	24757.9	65.0451
	MWS-1-160	7945.5	10.5805	136.482	6.68979	154173	7558.64	-204.79	1.14548	0.160619	0.000272364	24851.2	63.8879	24850.5	63.8886	-219.667	1.22933	24784.5	63.8886
	MWS-1-163	6401.9	7.52069	72.5569	6.37128	233963	20545.8	-202.921	1.06875	0.160824	0.000250527	24818.1	58.9347	24817.7	58.9352	-217.643	1.14686	24751.7	58.9352
	MWS-1-167	6166.94	7.28091	146.845	5.96992	111134	4519.14	-206.792	1.09296	0.160499	0.000235393	24904.4	58.0602	24903.4	58.0622	-221.848	1.1731	24837.4	58.0622
	U decay constants: l238 = 1.55125x10-10 (Jaffey et al., 1971) and l234 = 2.82206x10-6 (Cheng et al., 2013 EPSL). Th decay constant: l230 = 9.1705x10-6 (Cheng et al., 2013 EPSL).
	*d234U = ([234U/238U]activity – 1)x1000. ** d234Uinitial was calculated based on 230Th age (T), i.e., d234Uinitial = d234Umeasured x el234xT.
	Corrected 230Th ages assume the initial 230Th/232Th atomic ratio of 4.4 ±2.2 x10-6 . Those are the values for a material at secular
	equilibrium, with the bulk earth 232Th/238U value of 3.8. The errors are arbitrarily assumed to be 50%.
	***B.P. stands for “Before Present” where the “Present” is defined as the year 1950 A.D.
	#The sample number is named as “speleothem number-depth (mm)"

## Sheet: DQH-17
	230Th dating results. The error is 2s error.
	Sample#	238U		232Th		230Th / 232Th		d234U*		230Th / 238U		230Th Age (yr)		230Th Age (yr)		d234UInitial**		230Th Age (yr BP)***
	Number	(ppb)		(ppt)		(atomic x10-6)		(measured)		(activity)		(uncorrected)		(corrected)		(corrected)		(corrected )
	DQH17-40	6539.42	7.51874	1571.78	32.1904	7834.4	161.069	-36.6406	1.44386	0.114207	0.000243979	13770.9	38.5889	13763.6	38.9178	-38.0917	1.50105	13697.6	38.9178
	DQH17-54.5	8719.26	12.5505	63.8139	6.63608	342484	35620.3	32.357	1.56027	0.152023	0.000342889	17356.5	51.4136	17356.2	51.4137	33.9814	1.6386	17290.2	51.4137
	DQH17-67	8899.24	12.6206	52.852	5.07453	459790	44153.6	-28.24	1.38841	0.165616	0.000373212	20393.2	60.3962	20393	60.3963	-29.9129	1.47066	20327	60.3963
	DQH17-86	8218.93	12.8175	77.683	6.5635	351926	29739	12.8101	1.7467	0.201742	0.000430113	24210.9	75.2896	24210.6	75.2898	13.7159	1.87022	24144.6	75.2898
	DQH17-96.5	6313.38	9.24844	194.851	6.94997	118576	4234.29	7.31517	1.57581	0.221959	0.000501707	27133.5	85.6986	27132.6	85.6995	7.89729	1.70121	27066.6	85.6995
	U decay constants: l238 = 1.55125x10-10 (Jaffey et al., 1971) and l234 = 2.82206x10-6 (Cheng et al., 2013 EPSL). Th decay constant: l230 = 9.1705x10-6 (Cheng et al., 2013 EPSL).
	*d234U = ([234U/238U]activity – 1)x1000. ** d234Uinitial was calculated based on 230Th age (T), i.e., d234Uinitial = d234Umeasured x el234xT.
	Corrected 230Th ages assume the initial 230Th/232Th atomic ratio of 4.4 ±2.2 x10-6. Those are the values for a material at secular
	equilibrium, with the bulk earth 232Th/238U value of 3.8. The errors are arbitrarily assumed to be 50%.
	***B.P. stands for “Before Present” where the “Present” is defined as the year 1950 A.D.
	#The sample number is named as “speleothem number-depth (mm)"

## Sheet: notes
	The previous sections show the 230Th dates calculated using the initial 230Th/232Th ratio of (4.4 ±2.2)*10-6. The following sections show the 230Th dates calculated using the initial 230Th/232Th ratio of (8.8 ±8.8)*10-6, but these dates are not used in the final age models (see methods)
	\

[truncated: 9 more sheets: Cherrapunji-2 add, Cherrapunji-2017-1 add, YX-51 add, MAG add, PX-07 add, BTV-4C add, NAR-C add, MWS-1 add, DQH17-add]
