# Supplementary material for: Coupled atmosphere-ice-ocean dynamics during Heinrich Stadial 2
Source: Nat Commun. 2022 Oct 4;13:5867. doi: 10.1038/s41467-022-33583-4 (PMC9532435; doi:10.1038/s41467-022-33583-4)
Supplement: Supplementary file 5 — Supplementary Data 2 [file 41467_2022_33583_MOESM5_ESM.xlsx]

## Sheet: Cherrapunji composite
	sample number	Depth (mm)	Age (y B.P.)	d18O	O-error	d13C	C-error	Age:2.5%-Quantile	Age:97.5%-Quantile		Age model: the combination of annual lamina counting and 230Th dates (see main text and Domínguez-Villar, D., Baker, A., Fairchild, I., Edwards, R.L., 2012. A method to anchor floating chronologies in annually laminated speleothems with U–Th dates. Quaternary Geochronology 14, 57–66, doi: 10.1016/j.quageo.2012.04.019)
	Cherrapunji-2-34	34	21882	-2.524	0.028	0.469	0.018	21861	21903
	Cherrapunji-2-35	35	21887	-2.331	0.049	0.854	0.038	21866	21908
	Cherrapunji-2-36	36	21895	-2.316	0.034	0.745	0.012	21874	21916
	Cherrapunji-2-37	37	21904	-2.518	0.035	0.43	0.041	21883	21925
	Cherrapunji-2-38	38	21911	-2.466	0.046	0.51	0.02	21890	21932
	Cherrapunji-2-39	39	21917	-2.236	0.047	0.837	0.019	21896	21938
	Cherrapunji-2-40	40	21923	-2.051	0.047	1.175	0.014	21902	21944
	Cherrapunji-2-41	41	21930	-2.15	0.047	1.115	0.018	21909	21951
	Cherrapunji-2-42	42	21940	-2.191	0.02	1.004	0.017	21919	21961
	Cherrapunji-2-43	43	21950	-2.156	0.053	0.953	0.014	21929	21971
	Cherrapunji-2-44	44	21958	-2.409	0.035	0.837	0.021	21937	21979
	Cherrapunji-2-45	45	21973	-2.519	0.022	0.679	0.031	21952	21994
	Cherrapunji-2-46	46	21987	-2.491	0.057	0.615	0.022	21966	22008
	Cherrapunji-2-47	47	21994	-2.754	0.05	0.452	0.018	21973	22015
	Cherrapunji-2-48	48	22003	-2.5	0.02	0.423	0.016	21982	22024
	Cherrapunji-2-49	49	22010	-2.611	0.063	0.517	0.044	21989	22031
	Cherrapunji-2-50	50	22017	-2.473	0.061	0.566	0.013	21996	22038
	Cherrapunji-2-51	51	22024	-2.526	0.053	0.558	0.028	22003	22045
	Cherrapunji-2-52	52	22031	-2.423	0.016	0.802	0.012	22010	22052
	Cherrapunji-2-53	53	22038	-2.524	0.033	0.753	0.037	22017	22059
	Cherrapunji-2-54	54	22044	-2.46	0.044	0.748	0.039	22023	22065
	Cherrapunji-2-55	55	22051	-2.657	0.049	0.694	0.043	22030	22072
	Cherrapunji-2-56	56	22058	-2.616	0.034	0.576	0.018	22037	22079
	Cherrapunji-2-57	57	22066	-2.597	0.044	0.719	0.026	22045	22087
	Cherrapunji-2-58	58	22075	-2.744	0.03	0.627	0.018	22054	22096
	Cherrapunji-2-59	59	22082	-2.613	0.058			22061	22103
	Cherrapunji-2-60	60	22088	-2.821	0.019			22067	22109
	Cherrapunji-2-61	61	22099	-2.731	0.042	0.587	0.012	22078	22120
	Cherrapunji-2-62	62	22108	-2.744	0.064	0.675	0.019	22087	22129
	Cherrapunji-2-63	63	22118	-3.272	0.048			22097	22139
	Cherrapunji-2-64	64	22128	-3.067	0.031	0.408	0.022	22107	22149
	Cherrapunji-2-65	65	22136	-3.169	0.046	0.219	0.009	22115	22157
	Cherrapunji-2-66	66	22143	-3.119	0.03	0.765	0.041	22122	22164
	Cherrapunji-2-67	67	22150	-3.079	0.021	0.577	0.037	22129	22171
	Cherrapunji-2-68	68	22160	-2.875	0.017	0.604	0.039	22139	22181
	Cherrapunji-2-69	69	22171	-2.888	0.031	0.707	0.016	22150	22192
	Cherrapunji-2-70	70	22181	-3.077	0.039	0.248	0.033	22160	22202
	Cherrapunji-2-71	71	22191	-3.098	0.06	0.279	0.023	22170	22212
	Cherrapunji-2-72	72	22201	-3.101	0.016	0.406	0.029	22180	22222
	Cherrapunji-2-73	73	22211	-3.135	0.035	0.319	0.047	22190	22232
	Cherrapunji-2-74	74	22221	-3.068	0.023	0.183	0.01	22200	22242
	Cherrapunji-2-75	75	22227	-3.241	0.054	0.335	0.048	22206	22248
	Cherrapunji-2-76	76	22236	-3.034	0.033	0.271	0.028	22215	22257
	Cherrapunji-2-77	77	22245	-3.11	0.061	0.317	0.037	22224	22266
	Cherrapunji-2-78	78	22258	-2.79	0.043	0.782	0.033	22237	22279
	Cherrapunji-2-79	79	22271	-2.902	0.025	0.765	0.046	22250	22292
	Cherrapunji-2-80	80	22280	-2.858	0.055	0.745	0.025	22259	22301
	Cherrapunji-2-81	81	22290	-2.975	0.038	0.933	0.033	22269	22311
	Cherrapunji-2-82	82	22298	-2.736	0.042	0.843	0.012	22277	22319
	Cherrapunji-2-83	83	22306	-2.724	0.057	0.859	0.026	22285	22327
	Cherrapunji-2-84	84	22314	-2.822	0.024	0.62	0.018	22293	22335
	Cherrapunji-2-85	85	22322	-3.095	0.038	0.308	0.033	22301	22343
	Cherrapunji-2-86	86	22330	-2.945	0.037	0.42	0.035	22309	22351
	Cherrapunji-2-87	87	22336	-2.969	0.054			22315	22357
	Cherrapunji-2-88	88	22343	-2.689	0.024			22322	22364
	Cherrapunji-2-89	89	22352	-2.85	0.016			22331	22373
	Cherrapunji-2-90	90	22359	-2.79	0.018	0.459	0.028	22338	22380
	Cherrapunji-2-91	91	22366	-2.91	0.039	0.449	0.03	22345	22387
	Cherrapunji-2-92	92	22374	-2.795	0.071	0.371	0.043	22353	22395
	Cherrapunji-2-93	93	22383	-2.962	0.037	0.519	0.031	22362	22404
	Cherrapunji-2-94	94	22392	-2.799	0.05	0.751	0.011	22371	22413
	Cherrapunji-2-95	95	22400	-2.824	0.056	0.701	0.011	22379	22421
	Cherrapunji-2-96	96	22408	-2.989	0.058	0.526	0.018	22387	22429
	Cherrapunji-2-97	97	22415	-2.886	0.044	0.692	0.027	22394	22436
	Cherrapunji-2-98	98	22421	-2.738	0.029	0.827	0.019	22400	22442
	Cherrapunji-2-99	99	22428	-2.847	0.058	0.636	0.046	22407	22449
	Cherrapunji-2-100	100	22435	-2.579	0.015	0.71	0.01	22414	22456
	Cherrapunji-2-101	101	22442	-2.434	0.015	0.727	0.008	22421	22463
	Cherrapunji-2-102	102	22449	-2.577	0.009	0.851	0.012	22428	22470
	Cherrapunji-2-103	103	22457	-2.664	0.033	0.982	0.013	22436	22478
	Cherrapunji-2-104	104	22465	-2.803	0.022	0.688	0.015	22444	22486
	Cherrapunji-2-105	105	22477	-2.45	0.032	0.564	0.008	22456	22498
	Cherrapunji-2-106	106	22486	-2.712	0.021	0.743	0.014	22465	22507
	Cherrapunji-2-107	107	22494	-2.522	0.032	0.573	0.009	22473	22515
	Cherrapunji-2-108	108	22502	-2.487	0.021	0.827	0.015	22481	22523
	Cherrapunji-2-109	109	22509	-2.463	0.021	0.717	0.012	22488	22530
	Cherrapunji-2-110	110	22517	-2.46	0.03	0.694	0.016	22496	22538
	Cherrapunji-2-111	111	22525	-2.375	0.022	0.945	0.01	22504	22546
	Cherrapunji-2-112	112	22533	-2.466	0.02	0.81	0.007	22512	22554
	Cherrapunji-2-113	113	22542	-2.461	0.023	0.746	0.016	22521	22563
	Cherrapunji-2-114	114	22551	-2.644	0.023	0.817	0.017	22530	22572
	Cherrapunji-2-115	115	22559	-2.748	0.021			22538	22580
	Cherrapunji-2-116	116	22569	-2.844	0.019			22548	22590
	Cherrapunji-2-117	117	22577	-2.767	0.014	0.511	0.011	22556	22598
	Cherrapunji-2-118	118	22585	-2.766	0.026	0.829	0.013	22564	22606
	Cherrapunji-2-119	119	22594	-2.76	0.033	0.996	0.011	22573	22615
	Cherrapunji-2-120	120	22603	-2.897	0.013			22582	22624
	Cherrapunji-2-121	121	22611	-2.72	0.013	0.512	0.011	22590	22632
	Cherrapunji-2-122	122	22620	-2.81	0.022	0.831	0.013	22599	22641
	Cherrapunji-2-123	123	22629	-2.717	0.016	0.64	0.012	22608	22650
	Cherrapunji-2-124	124	22638	-2.762	0.034	0.846	0.012	22617	22659
	Cherrapunji-2-125	125	22647	-2.757	0.016	0.839	0.012	22626	22668
	Cherrapunji-2-126	126	22657	-2.708	0.049	0.546	0.012	22636	22678
	Cherrapunji-2-127	127	22667	-2.671	0.006	0.976	0.009	22646	22688
	Cherrapunji-2-128	128	22685	-2.939	0.025	0.698	0.008	22664	22706
	Cherrapunji-2-129	129	22694	-2.836	0.01	0.61	0.01	22673	22715
	Cherrapunji-2-130	130	22702	-2.757	0.024	0.453	0.012	22681	22723
	Cherrapunji-2-131	131	22709	-2.678	0.025	0.632	0.011	22688	22730
	Cherrapunji-2-132	132	22714	-2.942	0.025	0.388	0.027	22693	22735
	Cherrapunji-2-133	133	22720	-2.879	0.041			22699	22741
	Cherrapunji-2-134	134	22727	-2.723	0.034	0.879	0.021	22706	22748
	Cherrapunji-2-135	135	22735	-2.716	0.014	0.918	0.012	22714	22756
	Cherrapunji-2-136	136	22740	-2.629	0.044	1.015	0.026	22719	22761
	Cherrapunji-2-137	137	22747	-2.787	0.01	0.65	0.009	22726	22768
	Cherrapunji-2-138	138	22756	-2.73	0.023	0.501	0.019	22735	22777
	Cherrapunji-2-139	139	22762	-2.935	0.023	0.473	0.014	22741	22783
	Cherrapunji-2-140	140	22768	-3.058	0.014	0.619	0.009	22747	22789
	Cherrapunji-2-141	141	22774	-2.966	0.011	0.342	0.006	22753	22795
	Cherrapunji-2-142	142	22780	-2.99	0.028	0.392	0.012	22759	22801
	Cherrapunji-2-143	143	22786	-2.745	0.007			22765	22807
	Cherrapunji-2-144	144	22792	-2.714	0.018			22771	22813
	Cherrapunji-2-145	145	22798	-2.831	0.022	0.771	0.025	22777	22819
	Cherrapunji-2-146	146	22806	-2.92	0.031	0.449	0.011	22785	22827
	Cherrapunji-2-147	147	22813	-2.776	0.013	0.611	0.009	22792	22834
	Cherrapunji-2-149	149	22830	-2.672	0.013	0.825	0.015	22809	22851
	Cherrapunji-2-150	150	22839	-2.633	0.014	0.85	0.012	22818	22860
	Cherrapunji-2-151	151	22846	-2.772	0.024	0.794	0.009	22825	22867
	Cherrapunji-2-152	152	22855	-2.907	0.027	0.502	0.018	22834	22876
	Cherrapunji-2-153	153	22862	-2.794	0.01	0.621	0.013	22841	22883
	Cherrapunji-2-154	154	22872	-2.648	0.029	0.725	0.023	22851	22893
	Cherrapunji-2-155	155	22877	-2.849	0.031	0.618	0.014	22856	22898
	Cherrapunji-2-156	156	22886	-2.95	0.04	0.43	0.023	22865	22907
	Cherrapunji-2-157	157	22893	-2.773	0.029	0.559	0.016	22872	22914
	Cherrapunji-2-159	159	22903	-2.751	0.031	0.552	0.012	22882	22924
	Cherrapunji-2-160	160	22908	-2.996	0.015	0.477	0.007	22887	22929
	Cherrapunji-2-161	161	22912	-2.791	0.037	0.392	0.02	22891	22933
	Cherrapunji-2-162	162	22917	-2.927	0.015	0.415	0.018	22896	22938
	Cherrapunji-2-163	163	22921	-2.731	0.017	0.464	0.01	22900	22942
	Cherrapunji-2-164	164	22927	-2.743	0.026	0.469	0.008	22906	22948
	Cherrapunji-2-165	165	22933	-2.785	0.03	0.601	0.011	22912	22954
	Cherrapunji-2-166	166	22940	-2.918	0.026	0.434	0.009	22919	22961
	Cherrapunji-2-167	167	22946	-2.938	0.031	0.374	0.021	22925	22967
	Cherrapunji-2-168	168	22951	-2.691	0.035	0.566	0.029	22930	22972
	Cherrapunji-2-169	169	22956	-2.799	0.018	0.643	0.013	22935	22977
	Cherrapunji-2-170	170	22960	-2.756	0.039	0.556	0.034	22939	22981
	Cherrapunji-2-171	171	22965	-2.821	0.02	0.316	0.018	22944	22986
	Cherrapunji-2-172	172	22970	-2.839	0.033	0.377	0.035	22949	22991
	Cherrapunji-2-173	173	22974	-2.802	0.026			22953	22995
	Cherrapunji-2-175	175	22983	-2.801	0.028			22962	23004
	Cherrapunji-2-176	176	22988	-2.898	0.016	0.503	0.018	22967	23009
	Cherrapunji-2-177	177	22994	-2.918	0.019	0.5	0.01	22973	23015
	Cherrapunji-2-179	179	23006	-2.828	0.018	0.545	0.012	22985	23027
	Cherrapunji-2-180	180	23013	-2.942	0.023	0.496	0.013	22992	23034
	Cherrapunji-2-181	181	23023	-2.948	0.025	0.408	0.014	23002	23044
	Cherrapunji-2-182	182	23029	-3.128	0.033	0.326	0.013	23008	23050
	Cherrapunji-2-183	183	23035	-2.941	0.022	0.444	0.011	23014	23056
	Cherrapunji-2-184	184	23042	-3.11	0.037	0.549	0.027	23021	23063
	Cherrapunji-2-185	185	23049	-2.979	0.016	0.723	0.016	23028	23070
	Cherrapunji-2-186	186	23056	-3.178	0.02	0.532	0.012	23035	23077
	Cherrapunji-2-187	187	23064	-2.887	0.026	0.377	0.018	23043	23085
	Cherrapunji-2-188	188	23073	-2.992	0.024	0.469	0.03	23052	23094
	Cherrapunji-2-189	189	23080	-2.893	0.028	0.619	0.012	23059	23101
	Cherrapunji-2-190	190	23086	-3.004	0.04	0.479	0.02	23065	23107
	Cherrapunji-2-191	191	23092	-3.009	0.018	0.435	0.014	23071	23113
	Cherrapunji-2-192	192	23099	-3.219	0.012	0.493	0.009	23078	23120
	Cherrapunji-2-193	193	23107	-3.027	0.016	0.786	0.006	23086	23128
	Cherrapunji-2-194	194	23114	-2.891	0.026	0.483	0.02	23093	23135
	Cherrapunji-2-195	195	23123	-2.884	0.033	0.517	0.012	23102	23144
	Cherrapunji-2-196	196	23132	-3.148	0.036	0.401	0.03	23111	23153
	Cherrapunji-2-197	197	23141	-2.925	0.033	0.732	0.016	23120	23162
	Cherrapunji-2-198	198	23149	-2.836	0.028	0.652	0.014	23128	23170
	Cherrapunji-2-199	199	23158	-3.053	0.017	0.534	0.021	23137	23179
	Cherrapunji-2-200	200	23166	-2.943	0.027	0.653	0.008	23145	23187
	Cherrapunji-2-201	201	23173	-3.062	0.013	0.848	0.01	23152	23194
	Cherrapunji-2-202	202	23185	-2.705	0.023			23164	23206
	Cherrapunji-2-203	203	23196.5	-3.184	0.027			23175.5	23217.5
	Cherrapunji-2-204	204	23205	-3.006	0.035			23184	23226
	Cherrapunji-2-205	205	23214	-3.129	0.022	0.429	0.009	23193	23235
	Cherrapunji-2-206	206	23221.5	-3.176	0.066	0.551	0.012	23200.5	23242.5
	Cherrapunji-2-207	207	23228.5	-3.242	0.032	0.463	0.016	23207.5	23249.5
	Cherrapunji-2-208	208	23236.5	-3.185	0.036	0.411	0.018	23215.5	23257.5
	Cherrapunji-2-209	209	23244.5	-3.322	0.007	0.283	0.014	23223.5	23265.5
	Cherrapunji-2-210	210	23252.5	-3.121	0.05	0.279	0.027	23231.5	23273.5
	Cherrapunji-2-211	211	23260.5	-3.255	0.012	0.435	0.014	23239.5	23281.5
	Cherrapunji-2-213	213	23277.5	-3.088	0.023	0.682	0.011	23256.5	23298.5
	Cherrapunji-2-214	214	23285.5	-3.059	0.036	0.464	0.008	23264.5	23306.5
	Cherrapunji-2-215	215	23292.5	-3.16	0.026	0.55	0.007	23271.5	23313.5
	Cherrapunji-2-216	216	23300.5	-2.943	0.01	0.416	0.013	23279.5	23321.5
	Cherrapunji-2-217	217	23307.5	-3.156	0.009	0.391	0.016	23286.5	23328.5
	Cherrapunji-2-218	218	23315	-3.033	0.023	0.389	0.013	23294	23336
	Cherrapunji-2-219	219	23322.5	-3.084	0.027	0.66	0.008	23301.5	23343.5
	Cherrapunji-2-220	220	23329	-2.932	0.026	0.501	0.028	23308	23350
	Cherrapunji-2-221	221	23336	-3.038	0.018	0.469	0.011	23315	23357
	Cherrapunji-2-222	222	23343.5	-2.869	0.032	0.456	0.034	23322.5	23364.5
	Cherrapunji-2-223	223	23351.5	-3.098	0.011	0.628	0.011	23330.5	23372.5
	Cherrapunji-2-224	224	23361	-2.91	0.015	0.707	0.01	23340	23382
	Cherrapunji-2-225	225	23369.5	-3.189	0.021	0.592	0.017	23348.5	23390.5
	Cherrapunji-2-226	226	23378	-3.125	0.021	0.412	0.027	23357	23399
	Cherrapunji-2-227	227	23386.5	-2.896	0.022	0.428	0.013	23365.5	23407.5
	Cherrapunji-2-228	228	23394.5	-2.856	0.037	0.474	0.021	23373.5	23415.5
	Cherrapunji-2-229	229	23400.5	-2.895	0.019	0.605	0.021	23379.5	23421.5
	Cherrapunji-2-230	230	23407.5	-2.848	0.014	0.724	0.019	23386.5	23428.5
	Cherrapunji-2-231	231	23416	-2.961	0.02	0.817	0.016	23395	23437
	Cherrapunji-2-232	232	23423	-3.035	0.022			23402	23444
	Cherrapunji-2-233	233	23430.5	-2.966	0.019			23409.5	23451.5
	Cherrapunji-2-234	234	23438.5	-2.971	0.023	0.606	0.039	23417.5	23459.5
	Cherrapunji-2-235	235	23444.5	-3.018	0.014	0.489	0.017	23423.5	23465.5
	Cherrapunji-2-236	236	23450.5	-2.823	0.05	0.571	0.016	23429.5	23471.5
	Cherrapunji-2-237	237	23458.5	-3.006	0.028	0.443	0.014	23437.5	23479.5
	Cherrapunji-2-238	238	23467.5	-2.832	0.05	0.642	0.026	23446.5	23488.5
	Cherrapunji-2-239	239	23475.5	-2.938	0.018	0.663	0.02	23454.5	23496.5
	Cherrapunji-2-240	240	23483.5	-2.874	0.02	0.712	0.008	23462.5	23504.5
	Cherrapunji-2-241	241	23490.5	-3.058	0.02	0.526	0.016	23469.5	23511.5
	Cherrapunji-2-242	242	23498.5	-2.748	0.021	0.913	0.005	23477.5	23519.5
	Cherrapunji-2-243	243	23505.5	-2.891	0.012	0.688	0.005	23484.5	23526.5
	Cherrapunji-2-244	244	23513	-2.986	0.037	0.623	0.017	23492	23534
	Cherrapunji-2-245	245	23521.5	-2.662	0.01	0.886	0.016	23500.5	23542.5
	Cherrapunji-2-246	246	23529	-2.855	0.029	0.745	0.01	23508	23550
	Cherrapunji-2-247	247	23538	-2.778	0.011	1.072	0.026	23517	23559
	Cherrapunji-2-248	248	23545	-2.627	0.015	1.174	0.009	23524	23566
	Cherrapunji-2-249	249	23555	-2.898	0.017	0.943	0.008	23534	23576
	Cherrapunji-2-250	250	23564	-2.982	0.028	1.03	0.012	23543	23585
	Cherrapunji-2-251	251	23571	-3.074	0.027	0.918	0.021	23550	23592
	Cherrapunji-2-252	252	23582	-2.972	0.014	0.888	0.019	23561	23603
	Cherrapunji-2-253	253	23596	-2.814	0.02	0.978	0.008	23575	23617
	Cherrapunji-2-254	254	23607.5	-2.949	0.007	0.691	0.007	23586.5	23628.5
	Cherrapunji-2-255	255	23619.5	-2.759	0.025	0.689	0.016	23598.5	23640.5
	Cherrapunji-2-256	256	23628.5	-2.688	0.021	0.703	0.013	23607.5	23649.5
	Cherrapunji-2-257	257	23636.5	-2.624	0.003	0.804	0.013	23615.5	23657.5
	Cherrapunji-2-258	258	23644.5	-2.504	0.026	0.653	0.02	23623.5	23665.5
	Cherrapunji-2-259	259	23653.5	-2.412	0.018	0.956	0.017	23632.5	23674.5
	Cherrapunji-2-260	260	23668.5	-2.556	0.007			23647.5	23689.5
	Cherrapunji-2-261	261	23678	-2.373	0.009			23657	23699
	Cherrapunji-2-261.5	261.5	23682.5	-2.294	0.014	0.93	0.011	23661.5	23703.5
	Cherrapunji-2-262	262	23687	-2.304	0.013	1.006	0.012	23666	23708
	Cherrapunji-2-262.5	262.5	23691.5	-2.284	0.02	1.128	0.014	23670.5	23712.5
	Cherrapunji-2-263	263	23697	-2.224	0.016	0.989	0.01	23676	23718
	Cherrapunji-2-263.5	263.5	23703.5	-2.485	0.024	0.759	0.011	23682.5	23724.5
	Cherrapunji-2-264	264	23708.5	-2.556	0.018	0.717	0.015	23687.5	23729.5
	Cherrapunji-2-264.5	264.5	23713	-2.365	0.022	0.805	0.013	23692	23734
	Cherrapunji-2-265	265	23717	-2.475	0.015	0.578	0.005	23696	23738
	Cherrapunji-2-265.5	265.5	23721	-2.361	0.013	0.746	0.006	23700	23742
	Cherrapunji-2-266	266	23724.5	-2.144	0.032	0.713	0.022	23703.5	23745.5
	Cherrapunji-2-266.5	266.5	23728	-2.167	0.015	0.705	0.009	23707	23749
	Cherrapunji-2-267	267	23731	-2.125	0.008	0.778	0.008	23710	23752
	Cherrapunji-2-268	268	23738	-2.275	0.014	0.804	0.009	23717	23759
	Cherrapunji-2-268.5	268.5	23742	-2.158	0.02	0.987	0.01	23721	23763
	Cherrapunji-2-269	269	23745.5	-2.287	0.016	0.745	0.012	23724.5	23766.5
	Cherrapunji-2-269.5	269.5	23750.5	-2.373	0.022	0.584	0.01	23729.5	23771.5
	Cherrapunji-2-270	270	23754	-2.411	0.013	0.434	0.009	23733	23775
	Cherrapunji-2-270.5	270.5	23758	-2.367	0.019	0.564	0.011	23737	23779
	Cherrapunji-2-271	271	23761	-2.572	0.021	0.436	0.011	23740	23782
	Cherrapunji-2-271.5	271.5	23765	-2.42	0.015	0.592	0.014	23744	23786
	Cherrapunji-2-272	272	23768.5	-2.543	0.017	0.265	0.019	23747.5	23789.5
	Cherrapunji-2-272.5	272.5	23773.5	-2.199	0.011	0.561	0.009	23752.5	23794.5
	Cherrapunji-2-273	273	23778	-2.281	0.019	0.656	0.018	23757	23799
	Cherrapunji-2-273.5	273.5	23782	-2.244	0.014	0.78	0.006	23761	23803
	Cherrapunji-2-274	274.5	23790	-2.169	0.013	0.679	0.012	23769	23811
	Cherrapunji-2-274.5	275	23794	-2.076	0.016	0.747	0.012	23773	23815
	Cherrapunji-2-275	275.5	23797	-2.202	0.01			23776	23818
	Cherrapunji-2-276	276	23800.5	-2.19	0.016			23779.5	23821.5
	Cherrapunji-2-277	277	23809	-2.221	0.019	0.805	0.01	23788	23830
	Cherrapunji-2-277.5	277.5	23814	-2.007	0.008	0.928	0.012	23793	23835
	Cherrapunji-2-278	278	23817.5	-2.261	0.021	0.862	0.02	23796.5	23838.5
	Cherrapunji-2-279	279	23829	-2.201	0.027	0.604	0.012	23808	23850
	Cherrapunji-2-280	280	23837.5	-2.217	0.013	0.599	0.016	23816.5	23858.5
	Cherrapunji-2-281	281	23845	-2.149	0.025	0.393	0.013	23824	23866
	Cherrapunji-2-282	282	23852	-2.135	0.019	0.539	0.018	23831	23873
	Cherrapunji-2-284	284	23864.5	-2.092	0.014	0.412	0.013	23843.5	23885.5
	Cherrapunji-2-285	285	23870.5	-1.752	0.026	0.634	0.022	23849.5	23891.5
	Cherrapunji-2-286	286	23877.5	-1.832	0.014	0.881	0.013	23856.5	23898.5
	Cherrapunji-2-287	287	23884.5	-2.007	0.026	0.381	0.015	23863.5	23905.5
	Cherrapunji-2-288	288	23890	-1.944	0.017	0.514	0.019	23869	23911
	Cherrapunji-2-289	289	23898.5	-1.948	0.028	0.372	0.019	23877.5	23919.5
	Cherrapunji-2-290	290	23908	-2.002	0.016	0.627	0.012	23887	23929
	Cherrapunji-2-291	291	23916	-1.882	0.034	0.351	0.029	23895	23937
	Cherrapunji-2-292	292	23922	-2.116	0.023	0.436	0.019	23901	23943
	Cherrapunji-2-293	293	23928.5	-1.803	0.022	0.583	0.021	23907.5	23949.5
	Cherrapunji-2-294	294	23935.5	-1.989	0.016	0.554	0.03	23914.5	23956.5
	Cherrapunji-2-295	295	23944.5	-1.766	0.023	0.614	0.025	23923.5	23965.5
	Cherrapunji-2-296	296	23952.5	-1.921	0.036	0.666	0.017	23931.5	23973.5
	Cherrapunji-2-297	297	23960.5	-1.787	0.032	0.699	0.014	23939.5	23981.5
	Cherrapunji-2-298	298	23968.5	-1.942	0.02	0.68	0.013	23947.5	23989.5
	Cherrapunji-2-299	299	23973.5	-1.864	0.04	0.8	0.031	23952.5	23994.5
	Cherrapunji-2-300	300	23981.5	-2.045	0.046	0.623	0.023	23960.5	24002.5
	Cherrapunji-2-301	301	23991	-1.91	0.029	1.063	0.024	23970	24012
	Cherrapunji-2-302	302	24003	-1.896	0.024	0.921	0.008	23982	24024
	Cherrapunji-2-303	303	24015.5	-1.923	0.027			23994.5	24036.5
	Cherrapunji-2-304	304	24030	-1.78	0.037			24009	24051
	Cherrapunji-2-305	305	24039.5	-1.67	0.018	1.019	0.024	24018.5	24060.5
	Cherrapunji-2-306	306	24047	-1.913	0.027	0.603	0.012	24026	24068
	Cherrapunji-2-307	307	24054	-1.886	0.037	0.764	0.022	24033	24075
	Cherrapunji-2-308	308	24066.5	-1.954	0.024	0.615	0.01	24045.5	24087.5
	Cherrapunji-2-309	309	24077.5	-1.89	0.031	0.688	0.018	24056.5	24098.5
	Cherrapunji-2-310	310	24086.5	-1.939	0.013	0.716	0.014	24065.5	24107.5
	Cherrapunji-2-311	311	24095	-1.843	0.011	0.91	0.014	24074	24116
	Cherrapunji-2-312	312	24105	-1.949	0.05	0.852	0.013	24084	24126
	Cherrapunji-2-313	313	24115	-1.796	0.02	0.89	0.026	24094	24136
	Cherrapunji-2-314	314	24126	-1.914	0.025	0.796	0.009	24105	24147
	Cherrapunji-2-315	315	24134.5	-1.728	0.043	1.048	0.025	24113.5	24155.5
	Cherrapunji-2-316	316	24144	-1.965	0.017	0.832	0.011	24123	24165
	Cherrapunji-2-317	317	24154.5	-1.721	0.023	1.176	0.021	24133.5	24175.5
	Cherrapunji-2-318	318	24163.5	-1.795	0.03	1.162	0.014	24142.5	24184.5
	Cherrapunji-2-319	319	24174.5	-1.976	0.02	0.637	0.012	24153.5	24195.5
	Cherrapunji-2-319.5	319.5	24180	-1.741	0.024	0.836	0.015	24159	24201
	Cherrapunji-2-320	320	24186.5	-1.885	0.02	0.705	0.018	24165.5	24207.5
	Cherrapunji-2-320.5	320.5	24194	-1.903	0.021	0.446	0.008	24173	24215
	Cherrapunji-2-321	321	24204	-1.771	0.015	0.637	0.005	24183	24225
	Cherrapunji-2-321.5	321.5	24214.5	-1.788	0.035	0.687	0.008	24193.5	24235.5
	Cherrapunji-2-322	322	24224	-1.619	0.014	0.898	0.007	24203	24245
	Cherrapunji-2-322.5	322.5	24232.5	-1.507	0.033	1.076	0.012	24211.5	24253.5
	Cherrapunji-2-323	323	24241	-1.542	0.034	1.008	0.023	24220	24262
	Cherrapunji-2-323.5	323.5	24250	-1.45	0.026	1.202	0.018	24229	24271
	Cherrapunji-2-324	324	24259	-1.517	0.015	1.124	0.005	24238	24280
	Cherrapunji-2-324.5	324.5	24266.4	-1.38	0.029	1.25	0.006	24245.4	24287.4
	Cherrapunji-2-325	325	24276.5	-1.477	0.028			24255.5	24297.5
	Cherrapunji-2-325.5	325.5	24288.5	-1.129	0.024			24267.5	24309.5
	Cherrapunji-2-326	326	24298.5	-1.252	0.026	1.408	0.016	24277.5	24319.5
	Cherrapunji-2-326.5	326.5	24307	-1.042	0.016	1.209	0.01	24286	24328
	Cherrapunji-2-327	327	24318.5	-0.97	0.02	1.497	0.034	24297.5	24339.5
	Cherrapunji-2-327.1	327.1	24321.5	-0.975	0.02	1.388	0.01	24300.5	24342.5
	Cherrapunji-2-327.3	327.3	24328.5	-0.957	0.021	1.606	0.009	24307.5	24349.5
	Cherrapunji-2-327.4	327.4	24333	-0.943	0.023	1.67	0.01	24312	24354
	Cherrapunji-2-327.5	327.5	24337	-0.998	0.015	1.578	0.015	24316	24358
	Cherrapunji-2-327.6	327.6	24341	-1.032	0.016	1.618	0.021	24320	24362
	Cherrapunji-2-327.8	327.8	24348	-1.005	0.022	1.836	0.01	24327	24369
	Cherrapunji-2-327.9	327.9	24351.5	-1.101	0.018	1.798	0.013	24330.5	24372.5
	Cherrapunji-2-328	328	24355.5	-1.18	0.02	1.572	0.012	24334.5	24376.5
	Cherrapunji-2-328.1	328.1	24357.5	-1.132	0.01	1.488	0.007	24336.5	24378.5
	Cherrapunji-2-328.2	328.2	24359.5	-1.073	0.016	1.547	0.02	24338.5	24380.5
	Cherrapunji-2-328.3	328.3	24363	-1.134	0.034	1.458	0.012	24342	24384
	Cherrapunji-2-328.4	328.4	24366	-1.132	0.025	1.313	0.007	24345	24387
	Cherrapunji-2-328.5	328.5	24369.5	-1.393	0.026	1.183	0.011	24348.5	24390.5
	Cherrapunji-2-328.6	328.6	24371.5	-1.327	0.008	1.289	0.01	24350.5	24392.5
	Cherrapunji-2-328.7	328.7	24374	-1.475	0.01	1.125	0.017	24353	24395
	Cherrapunji-2-328.8	328.8	24375.5	-1.453	0.022	1.145	0.014	24354.5	24396.5
	Cherrapunji-2-328.9	328.9	24377.5	-1.648	0.018	1.118	0.008	24356.5	24398.5
	Cherrapunji-2-329	329	24379	-1.725	0.009	1.103	0.009	24358	24400
	Cherrapunji-2017-1-47.65	47.65	24386	-1.778	0.016			24343	24429
	Cherrapunji-2017-1-47.7	47.7	24391	-1.773	0.027			24348	24434
	Cherrapunji-2017-1-47.75	47.75	24393	-1.942	0.028			24350	24436
	Cherrapunji-2017-1-47.8	47.8	24394	-1.958	0.02			24351	24437
	Cherrapunji-2017-1-47.85	47.85	24395	-2.016	0.016			24352	24438
	Cherrapunji-2017-1-47.9	47.9	24397	-2.08	0.017			24354	24440
	Cherrapunji-2017-1-47.95	47.95	24399	-2.112	0.01			24356	24442
	Cherrapunji-2017-1-48	48	24400	-2.177	0.033			24357	24443
	Cherrapunji-2017-1-48.1	48.1	24403	-2.222	0.018			24360	24446
	Cherrapunji-2017-1-48.2	48.2	24406	-2.43	0.015			24363	24449
	Cherrapunji-2017-1-48.25	48.25	24407	-2.311	0.017			24364	24450
	Cherrapunji-2017-1-48.3	48.3	24408	-2.525	0.01			24365	24451
	Cherrapunji-2017-1-48.35	48.35	24409	-2.521	0.011			24366	24452
	Cherrapunji-2017-1-48.45	48.45	24412	-2.52	0.014			24369	24455
	Cherrapunji-2017-1-48.5	48.5	24413	-2.444	0.016			24370	24456
	Cherrapunji-2017-1-48.55	48.55	24415	-2.462	0.011			24372	24458
	Cherrapunji-2017-1-48.6	48.6	24416	-2.54	0.016			24373	24459
	Cherrapunji-2017-1-48.65	48.65	24417	-2.679	0.017			24374	24460
	Cherrapunji-2017-1-48.7	48.7	24418	-2.69	0.012			24375	24461
	Cherrapunji-2017-1-48.75	48.75	24420	-2.663	0.013			24377	24463
	Cherrapunji-2017-1-48.8	48.8	24421	-2.779	0.017			24378	24464
	Cherrapunji-2017-1-48.9	48.9	24423	-2.808	0.023			24380	24466
	Cherrapunji-2017-1-48.95	48.95	24424	-2.694	0.016			24381	24467
	Cherrapunji-2017-1-49	49	24425	-2.761	0.024			24382	24468
	Cherrapunji-2017-1-49.05	49.05	24426	-2.809	0.014			24383	24469
	Cherrapunji-2017-1-49.1	49.1	24427	-2.839	0.012			24384	24470
	Cherrapunji-2017-1-49.15	49.15	24428	-2.792	0.021			24385	24471
	Cherrapunji-2017-1-49.2	49.2	24429	-2.83	0.019			24386	24472
	Cherrapunji-2017-1-49.3	49.3	24430	-2.75	0.014			24387	24473
	Cherrapunji-2017-1-49.35	49.35	24432	-2.753	0.013			24389	24475
	Cherrapunji-2017-1-49.45	49.45	24434	-2.712	0.018			24391	24477
	Cherrapunji-2017-1-49.5	49.5	24436	-2.676	0.015			24393	24479
	Cherrapunji-2017-1-49.55	49.55	24437	-2.765	0.016			24394	24480
	Cherrapunji-2017-1-49.6	49.6	24438	-2.812	0.013			24395	24481
	Cherrapunji-2017-1-49.7	49.7	24441	-2.835	0.016			24398	24484
	Cherrapunji-2017-1-49.75	49.75	24443	-2.841	0.01			24400	24486
	Cherrapunji-2017-1-49.8	49.8	24444	-2.824	0.014			24401	24487
	Cherrapunji-2017-1-49.85	49.85	24446	-2.751	0.014			24403	24489
	Cherrapunji-2017-1-49.9	49.9	24447	-2.717	0.019			24404	24490
	Cherrapunji-2017-1-49.95	49.95	24449	-2.861	0.024			24406	24492
	Cherrapunji-2017-1-50.05	50.05	24453	-2.816	0.018			24410	24496
	Cherrapunji-2017-1-50.3	50.3	24465	-2.762	0.016			24422	24508
	Cherrapunji-2017-1-50.35	50.35	24468	-2.714	0.013			24425	24511
	Cherrapunji-2017-1-50.45	50.45	24475	-2.738	0.012			24432	24518
	Cherrapunji-2017-1-50.5	50.5	24479	-2.791	0.03			24436	24522
	Cherrapunji-2017-1-50.6	50.6	24485	-2.92	0.019			24442	24528
	Cherrapunji-2017-1-50.65	50.65	24487	-2.953	0.027			24444	24530
	Cherrapunji-2017-1-50.7	50.7	24489	-3.054	0.017			24446	24532
	Cherrapunji-2017-1-50.8	50.8	24493	-3.022	0.014			24450	24536
	Cherrapunji-2017-1-50.85	50.85	24495	-3.018	0.02			24452	24538
	Cherrapunji-2017-1-50.9	50.9	24496	-2.972	0.018			24453	24539
	Cherrapunji-2017-1-50.95	50.95	24497	-2.917	0.026			24454	24540
	Cherrapunji-2017-1-51	51	24499	-2.928	0.012			24456	24542
	Cherrapunji-2017-1-51.1	51.1	24503	-2.896	0.008			24460	24546
	Cherrapunji-2017-1-51.15	51.15	24505	-2.882	0.017			24462	24548
	Cherrapunji-2017-1-51.25	51.25	24509	-3.042	0.022			24466	24552
	Cherrapunji-2017-1-51.35	51.35	24514	-3.082	0.012			24471	24557
	Cherrapunji-2017-1-51.4	51.4	24517	-2.89	0.02			24474	24560
	Cherrapunji-2017-1-51.5	51.5	24522	-2.823	0.013			24479	24565
	Cherrapunji-2017-1-51.6	51.6	24529	-2.834	0.018			24486	24572
	Cherrapunji-2017-1-51.65	51.65	24533	-3.016	0.016			24490	24576
	Cherrapunji-2017-1-51.7	51.7	24536	-2.818	0.013			24493	24579
	Cherrapunji-2017-1-51.8	51.8	24544	-2.901	0.017			24501	24587
	Cherrapunji-2017-1-51.85	51.85	24548	-2.986	0.036			24505	24591
	Cherrapunji-2017-1-51.9	51.9	24552	-2.986	0.02			24509	24595
	Cherrapunji-2017-1-51.95	51.95	24555	-2.908	0.018			24512	24598
	Cherrapunji-2017-1-52	52	24558	-3.06	0.03			24515	24601
	Cherrapunji-2017-1-52.05	52.05	24562	-3.042	0.017			24519	24605
	Cherrapunji-2017-1-52.1	52.1	24566	-3.1	0.006			24523	24609
	Cherrapunji-2017-1-52.15	52.15	24569	-3.095	0.015			24526	24612
	Cherrapunji-2017-1-52.2	52.2	24571	-3.077	0.013			24528	24614
	Cherrapunji-2017-1-52.25	52.25	24573	-3.033	0.007			24530	24616
	Cherrapunji-2017-1-52.3	52.3	24575	-3.035	0.014			24532	24618
	Cherrapunji-2017-1-52.35	52.35	24577	-3.001	0.007			24534	24620
	Cherrapunji-2017-1-52.4	52.4	24579	-3.069	0.012			24536	24622
	Cherrapunji-2017-1-52.5	52.5	24584	-3.059	0.018			24541	24627
	Cherrapunji-2017-1-52.55	52.55	24585	-3.189	0.016			24542	24628
	Cherrapunji-2017-1-52.65	52.65	24589	-2.996	0.015			24546	24632
	Cherrapunji-2017-1-52.7	52.7	24591	-3.025	0.017			24548	24634
	Cherrapunji-2017-1-52.8	52.8	24593	-3.064	0.019			24550	24636
	Cherrapunji-2017-1-52.9	52.9	24597	-2.912	0.034			24554	24640
	Cherrapunji-2017-1-53	53	24601	-2.914	0.019			24558	24644
	Cherrapunji-2017-1-53.05	53.05	24603	-3.081	0.023			24560	24646
	Cherrapunji-2017-1-53.1	53.1	24605	-2.895	0.01			24562	24648
	Cherrapunji-2017-1-53.15	53.15	24608	-2.938	0.028			24565	24651
	Cherrapunji-2017-1-53.2	53.2	24610	-2.932	0.022			24567	24653
	Cherrapunji-2017-1-53.3	53.3	24613	-2.922	0.009			24570	24656
	Cherrapunji-2017-1-53.35	53.35	24615	-3.027	0.021			24572	24658
	Cherrapunji-2017-1-53.45	53.45	24620	-2.921	0.023			24577	24663
	Cherrapunji-2017-1-53.55	53.55	24625	-2.819	0.021			24582	24668
	Cherrapunji-2017-1-53.65	53.65	24630	-2.917	0.011			24587	24673
	Cherrapunji-2017-1-53.75	53.75	24635	-2.836	0.017			24592	24678
	Cherrapunji-2017-1-53.85	53.85	24642	-2.974	0.022			24599	24685
	Cherrapunji-2017-1-53.95	53.95	24647	-2.88	0.005			24604	24690
	Cherrapunji-2017-1-54.05	54.05	24653	-2.903	0.018			24610	24696
	Cherrapunji-2017-1-54.1	54.1	24655	-3.039	0.024			24612	24698
	Cherrapunji-2017-1-54.2	54.2	24660	-2.981	0.025			24617	24703
	Cherrapunji-2017-1-54.25	54.25	24663	-2.994	0.018			24620	24706
	Cherrapunji-2017-1-54.3	54.3	24666	-2.833	0.015			24623	24709
	Cherrapunji-2017-1-54.35	54.35	24668	-3.095	0.016			24625	24711
	Cherrapunji-2017-1-54.4	54.4	24670	-2.916	0.015			24627	24713
	Cherrapunji-2017-1-54.5	54.5	24672	-2.965	0.018			24629	24715
	Cherrapunji-2017-1-54.6	54.6	24677	-2.999	0.012			24634	24720
	Cherrapunji-2017-1-54.65	54.65	24680	-2.771	0.022			24637	24723
	Cherrapunji-2017-1-54.7	54.7	24682	-2.822				24639	24725
	Cherrapunji-2017-1-54.8	54.8	24686	-2.798	0.005			24643	24729
	Cherrapunji-2017-1-54.85	54.85	24688	-2.865	0.022			24645	24731
	Cherrapunji-2017-1-54.9	54.9	24690	-2.931	0.009			24647	24733
	Cherrapunji-2017-1-55.05	55.05	24694	-2.8	0.033			24651	24737
	Cherrapunji-2017-1-55.1	55.1	24696	-2.88	0.022			24653	24739
	Cherrapunji-2-331.5	331.5	24760	-2.693	0.013	1.099	0.009	24737	24783
	Cherrapunji-2-331.75	331.75	24762	-2.669	0.015	1.071	0.012	24739	24785
	Cherrapunji-2-332	332	24764	-2.773	0.023	0.978	0.01	24741	24787
	Cherrapunji-2-332.25	332.25	24766	-2.599	0.024	1.162	0.029	24743	24789
	Cherrapunji-2-332.5	332.5	24767	-2.624	0.019	1.205	0.01	24744	24790
	Cherrapunji-2-332.75	332.75	24769	-2.579	0.013	1.075	0.006	24746	24792
	Cherrapunji-2-333	333	24770	-2.634	0.019	1.045	0.016	24747	24793
	Cherrapunji-2-333.25	333.25	24772	-2.624	0.014	1.028	0.012	24749	24795
	Cherrapunji-2-333.5	333.5	24774	-2.791	0.028	0.863	0.009	24751	24797
	Cherrapunji-2-333.75	333.75	24776	-2.837	0.016	1.04	0.017	24753	24799
	Cherrapunji-2-334	334	24778	-2.693	0.018	1.253	0.008	24755	24801
	Cherrapunji-2-334.25	334.25	24780	-2.697	0.014	1.276	0.011	24757	24803
	Cherrapunji-2-334.5	334.5	24782	-2.795	0.008	1.241	0.01	24759	24805
	Cherrapunji-2-334.75	334.75	24783	-2.761	0.007	1.14	0.012	24760	24806
	Cherrapunji-2-335	335	24784	-2.946	0.013	0.644	0.011	24761	24807
	Cherrapunji-2-335.25	335.25	24786	-3.061	0.025	0.861	0.013	24763	24809
	Cherrapunji-2-335.5	335.5	24787	-3.016	0.014	0.692	0.009	24764	24810
	Cherrapunji-2-335.75	335.75	24789	-3.032	0.012	0.712	0.005	24766	24812
	Cherrapunji-2-336	336	24791	-2.902	0.017	0.871	0.012	24768	24814
	Cherrapunji-2-336.25	336.25	24792	-2.848	0.024	0.687	0.012	24769	24815
	Cherrapunji-2-336.5	336.5	24793	-2.874	0.021	0.591	0.007	24770	24816
	Cherrapunji-2-336.75	336.75	24795	-2.912	0.013	0.596	0.011	24772	24818
	Cherrapunji-2-337	337	24796	-2.871	0.021	0.657	0.017	24773	24819
	Cherrapunji-2-337.25	337.25	24798	-2.863	0.02	0.754	0.013	24775	24821
	Cherrapunji-2-337.5	337.5	24800	-2.681	0.013	0.704	0.025	24777	24823
	Cherrapunji-2-337.75	337.75	24804	-2.656	0.046	0.845	0.034	24781	24827
	Cherrapunji-2-338	338	24806	-2.765	0.007	0.801	0.012	24783	24829
	Cherrapunji-2-338.25	338.25	24807	-2.918	0.015	0.806	0.015	24784	24830
	Cherrapunji-2-338.5	338.5	24810	-2.889	0.014	0.835	0.013	24787	24833
	Cherrapunji-2-338.75	338.75	24812	-2.895	0.024	0.897	0.005	24789	24835
	Cherrapunji-2-339	339	24814	-2.761	0.014	0.975	0.007	24791	24837
	Cherrapunji-2-339.25	339.25	24817	-2.898	0.015	0.855	0.014	24794	24840
	Cherrapunji-2-339.5	339.5	24818	-2.842	0.02	0.811	0.008	24795	24841
	Cherrapunji-2-339.75	339.75	24820	-2.812	0.008	0.995	0.009	24797	24843
	Cherrapunji-2-340	340	24822	-2.834	0.03	0.859	0.02	24799	24845
	Cherrapunji-2-340.25	340.25	24824	-2.94	0.012	0.821	0.004	24801	24847
	Cherrapunji-2-340.5	340.5	24826	-2.971	0.028	0.681	0.005	24803	24849
	Cherrapunji-2-340.75	340.75	24828	-2.957	0.027	0.762	0.007	24805	24851
	Cherrapunji-2-341	341	24830	-2.834	0.018	0.965	0.017	24807	24853
	Cherrapunji-2-341.25	341.25	24831	-2.827	0.016	0.978	0.013	24808	24854
	Cherrapunji-2-341.5	341.5	24832	-2.893	0.013	0.887	0.016	24809	24855
	Cherrapunji-2-341.75	341.75	24834	-2.984	0.028	0.897	0.012	24811	24857
	Cherrapunji-2-342	342	24835	-3.027	0.011	0.805	0.006	24812	24858
	Cherrapunji-2-342.25	342.25	24837	-2.845	0.014	0.888	0.011	24814	24860
	Cherrapunji-2-342.5	342.5	24838	-2.964	0.019	1.022	0.013	24815	24861
	Cherrapunji-2-342.75	342.75	24840	-2.981	0.012	1.06	0.013	24817	24863
	Cherrapunji-2-343.25	343.25	24844	-2.832	0.009	0.98	0.015	24821	24867
	Cherrapunji-2-343.5	343.5	24846	-2.921	0.019	0.947	0.009	24823	24869
	Cherrapunji-2-343.75	343.75	24848	-2.925	0.02	1.017	0.012	24825	24871
	Cherrapunji-2-344	344	24851	-2.83	0.035	1.087	0.01	24828	24874
	Cherrapunji-2-344.25	344.25	24852	-3.023	0.024	0.874	0.016	24829	24875
	Cherrapunji-2-344.5	344.5	24854	-2.999	0.017	0.871	0.007	24831	24877
	Cherrapunji-2-344.75	344.75	24856	-2.854	0.016	0.965	0.005	24833	24879
	Cherrapunji-2-345	345	24858	-2.806	0.035	1.029	0.016	24835	24881
	Cherrapunji-2-345.25	345.25	24859	-2.812	0.016	0.832	0.015	24836	24882
	Cherrapunji-2-345.5	345.5	24861	-2.953	0.02	0.727	0.013	24838	24884
	Cherrapunji-2-345.75	345.75	24862	-3.02	0.011	0.724	0.015	24839	24885
	Cherrapunji-2-346	346	24863	-3.006	0.022	0.764	0.011	24840	24886
	Cherrapunji-2-346.25	346.25	24864	-3.038	0.012	0.668	0.013	24841	24887
	Cherrapunji-2-346.5	346.5	24866	-2.964	0.015	0.824	0.009	24843	24889
	Cherrapunji-2-346.75	346.75	24868	-2.821	0.015	0.801	0.022	24845	24891
	Cherrapunji-2-347	347	24870	-2.957	0.019	0.706	0.015	24847	24893
	Cherrapunji-2-347.25	347.25	24871	-2.945	0.012	0.752	0.014	24848	24894
	Cherrapunji-2-347.5	347.5	24872	-2.912	0.009	0.78	0.012	24849	24895
	Cherrapunji-2-347.75	347.75	24874	-2.988	0.011	0.704	0.022	24851	24897
	Cherrapunji-2-348	348	24875	-3.069	0.007	0.56	0.016	24852	24898
	Cherrapunji-2-348.25	348.25	24877	-2.943	0.017	0.755	0.007	24854	24900
	Cherrapunji-2-348.5	348.5	24879	-2.896	0.013	0.823	0.019	24856	24902
	Cherrapunji-2-348.75	348.75	24880	-3.1	0.015	0.597	0.014	24857	24903
	Cherrapunji-2-349	349	24882	-3.154	0.024	0.536	0.01	24859	24905
	Cherrapunji-2-349.25	349.25	24883	-3.148	0.017	0.723	0.013	24860	24906
	Cherrapunji-2-349.5	349.5	24884	-3.152	0.02	0.726	0.01	24861	24907
	Cherrapunji-2-349.75	349.75	24886	-3.155	0.013	0.509	0.019	24863	24909
	Cherrapunji-2-350	350	24887	-3.037	0.024	0.845	0.007	24864	24910
	Cherrapunji-2-350.25	350.25	24889	-3.108	0.016	0.796	0.015	24866	24912
	Cherrapunji-2-350.5	350.5	24890	-3.061	0.023	0.83	0.018	24867	24913
	Cherrapunji-2-350.75	350.75	24892	-3.028	0.012	0.667	0.011	24869	24915
	Cherrapunji-2-351	351	24893	-3.048	0.014	0.636	0.017	24870	24916
	Cherrapunji-2-351.25	351.25	24895	-2.999	0.016	0.701	0.008	24872	24918
	Cherrapunji-2-351.5	351.5	24897	-2.935	0.025	0.802	0.016	24874	24920
	Cherrapunji-2-351.75	351.75	24899	-2.814	0.014	0.925	0.011	24876	24922
	Cherrapunji-2-352	352	24902	-2.827	0.013	0.981	0.01	24879	24925
	Cherrapunji-2-352.25	352.25	24904	-2.879	0.009	0.985	0.014	24881	24927
	Cherrapunji-2-352.5	352.5	24905	-2.847	0.014	1.037	0.009	24882	24928
	Cherrapunji-2-352.75	352.75	24907	-2.845	0.023	1.006	0.016	24884	24930
	Cherrapunji-2-353	353	24909	-2.828	0.023	1.02	0.009	24886	24932
	Cherrapunji-2-353.25	353.25	24910	-2.859	0.031	0.737	0.018	24887	24933
	Cherrapunji-2-353.5	353.5	24913	-2.798	0.016	0.767	0.015	24890	24936
	Cherrapunji-2-353.75	353.75	24914	-2.751	0.015	0.841	0.013	24891	24937
	Cherrapunji-2-354	354	24916	-2.73	0.026	0.881	0.017	24893	24939
	Cherrapunji-2-354.25	354.25	24917	-2.758	0.011	0.852	0.007	24894	24940
	Cherrapunji-2-354.5	354.5	24919	-2.778	0.015	0.653	0.018	24896	24942
	Cherrapunji-2-354.75	354.75	24921	-2.77	0.016	0.687	0.008	24898	24944
	Cherrapunji-2-355	355	24922	-2.952	0.009	0.291	0.008	24899	24945
	Cherrapunji-2-355.25	355.25	24923	-2.968	0.02	0.304	0.006	24900	24946
	Cherrapunji-2-355.5	355.5	24924	-2.896	0.032	0.587	0.012	24901	24947
	Cherrapunji-2-355.75	355.75	24926	-2.93	0.017	0.318	0.01	24903	24949
	Cherrapunji-2-356	356	24928	-2.875	0.02	0.364	0.016	24905	24951
	Cherrapunji-2-356.25	356.25	24929	-2.938	0.025	0.234	0.021	24906	24952
	Cherrapunji-2-356.5	356.5	24931	-2.878	0.01	0.328	0.016	24908	24954
	Cherrapunji-2-356.75	356.75	24932	-2.925	0.02	0.049	0.017	24909	24955
	Cherrapunji-2-357	357	24934	-2.883	0.015	0.203	0.014	24911	24957
	Cherrapunji-2-357.25	357.25	24935	-2.873	0.018	0.135	0.006	24912	24958
	Cherrapunji-2-357.5	357.5	24937	-2.858	0.008	0.337	0.011	24914	24960
	Cherrapunji-2-357.75	357.75	24938	-2.79	0.022	0.403	0.009	24915	24961
	Cherrapunji-2-358	358	24940	-2.741	0.016	0.383	0.014	24917	24963
	Cherrapunji-2-358.25	358.25	24942	-2.872	0.007	0.336	0.011	24919	24965
	Cherrapunji-2-358.5	358.5	24944	-2.868	0.01	0.195	0.012	24921	24967
	Cherrapunji-2-358.75	358.75	24946	-2.688	0.03	0.473	0.014	24923	24969
	Cherrapunji-2-359	359	24947	-2.71	0.023	0.405	0.011	24924	24970
	Cherrapunji-2-359.25	359.25	24949	-2.774	0.03	0.154	0.007	24926	24972
	Cherrapunji-2-359.5	359.5	24951	-2.709	0.025	0.359	0.007	24928	24974
	Cherrapunji-2-359.75	359.75	24952	-2.724	0.015	0.339	0.021	24929	24975
	Cherrapunji-2-360	360	24954	-2.642	0.017	0.462	0.017	24931	24977
	Cherrapunji-2-360.25	360.25	24955	-2.593	0.015	0.531	0.015	24932	24978
	Cherrapunji-2-360.5	360.5	24956	-2.625	0.022	0.58	0.017	24933	24979
	Cherrapunji-2-361	361	24959	-2.674	0.021	0.359	0.02	24936	24982
	Cherrapunji-2-361.5	361.5	24964	-2.719	0.011	0.49	0.02	24941	24987
	Cherrapunji-2-361.75	361.75	24967	-2.711	0.028	0.688	0.01	24944	24990
	Cherrapunji-2-362	362	24969	-2.729	0.035	0.648	0.009	24946	24992
	Cherrapunji-2-362.25	362.25	24970	-2.699	0.009	0.487	0.005	24947	24993
	Cherrapunji-2-362.5	362.5	24971	-2.602	0.017	0.479	0.009	24948	24994
	Cherrapunji-2-362.75	362.75	24972	-2.588	0.039	0.498	0.013	24949	24995
	Cherrapunji-2-363	363	24974	-2.522	0.011	0.563	0.009	24951	24997
	Cherrapunji-2-363.25	363.25	24975	-2.459	0.014	0.577	0.016	24952	24998
	Cherrapunji-2-363.5	363.5	24977	-2.572	0.013	0.308	0.024	24954	25000
	Cherrapunji-2-363.75	363.75	24979	-2.551	0.017	0.188	0.009	24956	25002
	Cherrapunji-2-364	364	24981	-2.506	0.018	0.67	0.017	24958	25004
	Cherrapunji-2-364.25	364.25	24983	-2.542	0.007	0.636	0.017	24960	25006
	Cherrapunji-2-364.5	364.5	24986	-2.602	0.015	0.628	0.018	24963	25009
	Cherrapunji-2-364.75	364.75	24989	-2.689	0.021	0.422	0.011	24966	25012
	Cherrapunji-2-365.25	365.25	24995	-2.719	0.01	0.422	0.014	24972	25018
	Cherrapunji-2-365.75	365.75	24999	-2.624	0.016	0.541	0.015	24976	25022
	Cherrapunji-2-366	366	25000	-2.649	0.007	0.726	0.009	24977	25023
	Cherrapunji-2-366.5	366.5	25003	-2.511	0.012	0.788	0.011	24980	25026
	Cherrapunji-2-366.75	366.75	25005	-2.532	0.016	0.691	0.007	24982	25028
	Cherrapunji-2-367	367	25007	-2.624	0.017	0.559	0.013	24984	25030
	Cherrapunji-2-367.25	367.25	25009	-2.517	0.028	0.691	0.013	24986	25032
	Cherrapunji-2-367.75	367.75	25013	-2.602	0.014	0.47	0.015	24990	25036
	Cherrapunji-2-368	368	25014	-2.523	0.015	0.632	0.015	24991	25037
	Cherrapunji-2-368.5	368.5	25018	-2.631	0.021	0.695	0.022	24995	25041
	Cherrapunji-2-368.75	368.75	25019	-2.535	0.015	0.773	0.017	24996	25042
	Cherrapunji-2-369	369	25021	-2.526	0.021	0.632	0.013	24998	25044
	Cherrapunji-2-369.25	369.25	25023	-2.651	0.017	0.34	0.009	25000	25046
	Cherrapunji-2-369.5	369.5	25024	-2.803	0.012	0.212	0.011	25001	25047
	Cherrapunji-2-369.75	369.75	25026	-2.788	0.01	0.378	0.012	25003	25049
	Cherrapunji-2-370	370	25027	-2.728	0.007	0.489	0.006	25004	25050
	Cherrapunji-2-370.25	370.25	25028	-2.686	0.015	0.533	0.017	25005	25051
	Cherrapunji-2-370.5	370.5	25030	-2.784	0.011	0.41	0.012	25007	25053
	Cherrapunji-2-370.75	370.75	25032	-2.745	0.026	0.358	0.012	25009	25055
	Cherrapunji-2-371	371	25034	-2.605	0.017	0.39	0.011	25011	25057
	Cherrapunji-2-371.25	371.25	25036	-2.678	0.018	0.535	0.006	25013	25059
	Cherrapunji-2-371.75	371.75	25040	-2.642	0.024	0.424	0.007	25017	25063
	Cherrapunji-2-372	372	25042	-2.686	0.026	0.339	0.012	25019	25065
	Cherrapunji-2-372.5	372.5	25046	-2.66	0.022	0.398	0.016	25023	25069
	Cherrapunji-2-372.75	372.75	25051	-2.628	0.019	0.405	0.015	25028	25074
	Cherrapunji-2-373	373	25055	-2.719	0.022	0.35	0.01	25032	25078
	Cherrapunji-2-373.25	373.25	25058	-2.756	0.008	0.331	0.013	25035	25081
	Cherrapunji-2-373.5	373.5	25059	-2.729	0.013	0.59	0.011	25036	25082
	Cherrapunji-2-373.75	373.75	25060	-2.672	0.023	0.542	0.015	25037	25083
	Cherrapunji-2-374	374	25063	-2.771	0.014	0.431	0.013	25040	25086
	Cherrapunji-2-374.25	374.25	25066	-2.737	0.017	0.396	0.008	25043	25089
	Cherrapunji-2-374.5	374.5	25067	-2.788	0.006	0.431	0.022	25044	25090
	Cherrapunji-2-374.75	374.75	25069	-2.615	0.019	0.609	0.007	25046	25092
	Cherrapunji-2-375	375	25072	-2.667	0.008	0.535	0.007	25049	25095
	Cherrapunji-2-375.25	375.25	25074	-2.593	0.016	0.785	0.007	25051	25097
	Cherrapunji-2-375.5	375.5	25077	-2.733	0.019	0.508	0.005	25054	25100
	Cherrapunji-2-375.75	375.75	25079	-2.547	0.018	0.69	0.022	25056	25102
	Cherrapunji-2-376	376	25081	-2.515	0.034	0.649	0.018	25058	25104
	Cherrapunji-2-376.25	376.25	25083	-2.626	0.026	0.441	0.009	25060	25106
	Cherrapunji-2-376.5	376.5	25084	-2.67	0.008	0.54	0.01	25061	25107
	Cherrapunji-2-376.75	376.75	25086	-2.772	0.018	0.714	0.016	25063	25109
	Cherrapunji-2-377	377	25088	-2.801	0.017	0.503	0.008	25065	25111
	Cherrapunji-2-377.25	377.25	25090	-2.722	0.021	0.555	0.006	25067	25113
	Cherrapunji-2-377.5	377.5	25091	-2.59	0.023	0.706	0.014	25068	25114
	Cherrapunji-2-377.75	377.75	25094	-2.621	0.03	0.654	0.015	25071	25117
	Cherrapunji-2-378	378	25097	-2.641	0.024	0.503	0.019	25074	25120
	Cherrapunji-2-378.25	378.25	25099	-2.702	0.013	0.61	0.009	25076	25122
	Cherrapunji-2-378.5	378.5	25101	-2.705	0.023	0.527	0.009	25078	25124
	Cherrapunji-2-378.75	378.75	25102	-2.736	0.015	0.513	0.013	25079	25125
	Cherrapunji-2-379	379	25104	-2.707	0.016	0.652	0.006	25081	25127
	Cherrapunji-2-379.25	379.25	25106	-2.712	0.019	0.593	0.01	25083	25129
	Cherrapunji-2-379.5	379.5	25108	-2.762	0.02	0.555	0.01	25085	25131
	Cherrapunji-2-379.75	379.75	25110	-2.853	0.012	0.631	0.011	25087	25133
	Cherrapunji-2-380	380	25113	-2.76	0.014	0.605	0.006	25090	25136
	Cherrapunji-2-380.25	380.25	25116	-2.559	0.019	0.726	0.015	25093	25139
	Cherrapunji-2-380.5	380.5	25119	-2.679	0.036	0.745	0.014	25096	25142
	Cherrapunji-2-380.75	380.75	25122	-2.808	0.014	0.554	0.008	25099	25145
	Cherrapunji-2-381	381	25125	-2.99	0.012	0.373	0.008	25102	25148
	Cherrapunji-2-381.25	381.25	25128	-2.938	0.019	0.213	0.012	25105	25151
	Cherrapunji-2-381.5	381.5	25131	-2.904	0.017	0.318	0.02	25108	25154
	Cherrapunji-2-381.75	381.75	25134	-2.842	0.011	0.591	0.007	25111	25157
	Cherrapunji-2-382	382	25141	-2.665	0.014	0.724	0.009	25118	25164
	Cherrapunji-2-382.25	382.25	25147	-2.689	0.005	0.712	0.014	25124	25170
	Cherrapunji-2-382.5	382.5	25151	-2.741	0.014	0.559	0.011	25128	25174
	Cherrapunji-2-382.75	382.75	25155	-2.777	0.026	0.82	0.016	25132	25178
	Cherrapunji-2-383	383	25158	-2.635	0.013	0.922	0.006	25135	25181
	Cherrapunji-2-383.25	383.25	25161	-2.7	0.018	0.89	0.012	25138	25184
	Cherrapunji-2-383.5	383.5	25164	-2.629	0.01	0.858	0.018	25141	25187
	Cherrapunji-2-383.75	383.75	25166	-2.858	0.016	0.611	0.017	25143	25189
	Cherrapunji-2-384	384	25168	-2.964	0.015	0.445	0.022	25145	25191
	Cherrapunji-2-384.25	384.25	25169	-2.899	0.013	0.494	0.01	25146	25192
	Cherrapunji-2-384.5	384.5	25171	-2.913	0.018	0.468	0.01	25148	25194
	Cherrapunji-2-384.75	384.75	25172	-2.809	0.008	0.636	0.006	25149	25195
	Cherrapunji-2-385	385	25173	-2.743	0.016	0.684	0.009	25150	25196
	Cherrapunji-2-385.25	385.25	25174	-2.83	0.013	0.604	0.01	25151	25197
	Cherrapunji-2-385.5	385.5	25176	-2.836	0.031	0.53	0.014	25153	25199
	Cherrapunji-2-385.75	385.75	25177	-2.936	0.021	0.438	0.009	25154	25200
	Cherrapunji-2-386	386	25178	-2.921	0.022	0.553	0.008	25155	25201
	Cherrapunji-2-386.25	386.25	25179	-2.889	0.018	0.504	0.012	25156	25202
	Cherrapunji-2-386.5	386.5	25180	-2.836	0.009	0.48	0.011	25157	25203
	Cherrapunji-2-386.75	386.75	25181	-2.946	0.018	0.456	0.009	25158	25204
	Cherrapunji-2-387	387	25182	-2.93	0.018	0.57	0.008	25159	25205
	Cherrapunji-2-387.25	387.25	25183	-2.863	0.012	0.423	0.007	25160	25206
	Cherrapunji-2-387.5	387.5	25184	-2.805	0.02	0.511	0.007	25161	25207
	Cherrapunji-2-387.75	387.75	25186	-2.704	0.017	0.529	0.009	25163	25209
	Cherrapunji-2-388	388	25187	-2.776	0.009	0.519	0.012	25164	25210
	Cherrapunji-2-388.25	388.25	25189	-2.829	0.009	0.411	0.005	25166	25212
	Cherrapunji-2-388.5	388.5	25190	-2.991	0.01	0.385	0.003	25167	25213
	Cherrapunji-2-388.75	388.75	25191	-3.092	0.021	0.169	0.014	25168	25214
	Cherrapunji-2-389	389	25192	-3.019	0.008	0.328	0.011	25169	25215
	Cherrapunji-2-389.25	389.25	25194	-2.875	0.026	0.618	0.008	25171	25217
	Cherrapunji-2-389.5	389.5	25195	-2.976	0.013	0.501	0.01	25172	25218
	Cherrapunji-2-389.75	389.75	25196	-3.091	0.011	0.388	0.011	25173	25219
	Cherrapunji-2-390	390	25197	-3.147	0.029	0.262	0.016	25174	25220
	Cherrapunji-2-390.25	390.25	25199	-3.132	0.012	0.267	0.008	25176	25222
	Cherrapunji-2-390.5	390.5	25200	-3.092	0.03	0.262	0.013	25177	25223
	Cherrapunji-2-390.75	390.75	25201	-2.957	0.013	0.099	0.009	25178	25224
	Cherrapunji-2-391	391	25203	-2.956	0.017	0.201	0.014	25180	25226
	Cherrapunji-2-391.25	391.25	25204	-2.852	0.014	0.178	0.012	25181	25227
	Cherrapunji-2-391.5	391.5	25206	-3.008	0.011	0.039	0.013	25183	25229
	Cherrapunji-2-391.75	391.75	25207	-2.961	0.025	0.051	0.011	25184	25230
	Cherrapunji-2-392	392	25208	-3.004	0.015	0.057	0.011	25185	25231
	Cherrapunji-2-392.25	392.25	25209	-2.771	0.013	0.35	0.008	25186	25232
	Cherrapunji-2-392.5	392.5	25211	-2.82	0.016	0.324	0.009	25188	25234
	Cherrapunji-2-392.75	392.75	25212	-2.95	0.02	0.181	0.019	25189	25235
	Cherrapunji-2-393	393	25213	-3.069	0.014	0.125	0.011	25190	25236
	Cherrapunji-2-393.25	393.25	25214	-3.153	0.022	0.269	0.008	25191	25237
	Cherrapunji-2-393.5	393.5	25216	-3.145	0.034	0.337	0.019	25193	25239
	Cherrapunji-2-393.75	393.75	25217	-3.149	0.024	0.367	0.009	25194	25240
	Cherrapunji-2-394	394	25219	-3.117	0.025	0.31	0.017	25196	25242
	Cherrapunji-2-394.25	394.25	25221	-3.185	0.023	0.156	0.011	25198	25244
	Cherrapunji-2-394.5	394.5	25223	-3.072	0.017	0.178	0.006	25200	25246
	Cherrapunji-2-394.75	394.75	25224	-3.068	0.018	0.261	0.013	25201	25247
	Cherrapunji-2-395	395	25226	-3.046	0.013	0.205	0.015	25203	25249
	Cherrapunji-2-395.25	395.25	25227	-3.007	0.012	0.354	0.011	25204	25250
	Cherrapunji-2-395.5	395.5	25228	-2.894	0.011	0.369	0.005	25205	25251
	Cherrapunji-2-395.75	395.75	25229	-2.976	0.017	0.413	0.011	25206	25252
	Cherrapunji-2-396	396	25231	-2.921	0.021	0.428	0.007	25208	25254
	Cherrapunji-2-396.25	396.25	25232	-2.888	0.031	0.338	0.014	25209	25255
	Cherrapunji-2-396.5	396.5	25233	-2.87	0.019	0.443	0.012	25210	25256
	Cherrapunji-2-396.75	396.75	25235	-2.933	0.022	0.548	0.012	25212	25258
	Cherrapunji-2-397	397	25236	-3.024	0.012	0.25	0.011	25213	25259
	Cherrapunji-2-397.25	397.25	25237	-3.151	0.009	0.227	0.012	25214	25260
	Cherrapunji-2-397.5	397.5	25238	-3.162	0.017	0.058	0.013	25215	25261
	Cherrapunji-2-397.75	397.75	25240	-3.02	0.007	0.285	0.006	25217	25263
	Cherrapunji-2-398	398	25241	-2.958	0.022	0.256	0.015	25218	25264
	Cherrapunji-2-398.25	398.25	25242	-3.106	0.009	0.483	0.012	25219	25265
	Cherrapunji-2-398.5	398.5	25243	-3.122	0.014	0.368	0.009	25220	25266
	Cherrapunji-2-398.75	398.75	25245	-3.171	0.012	0.254	0.011	25222	25268
	Cherrapunji-2-399	399	25246	-3.048	0.024	0.37	0.013	25223	25269
	Cherrapunji-2-399.25	399.25	25247	-3.098	0.018	0.296	0.021	25224	25270
	Cherrapunji-2-399.5	399.5	25248	-3.092	0.022	0.097	0.01	25225	25271
	Cherrapunji-2-399.75	399.75	25249	-3.12	0.013	0.117	0.009	25226	25272
	Cherrapunji-2-400	400	25250	-3.158	0.019	0.192	0.01	25227	25273
	Cherrapunji-2-400.25	400.25	25251	-3.27	0.022	-0.154	0.017	25228	25274
	Cherrapunji-2-400.5	400.5	25252	-3.091	0.023	0.216	0.014	25229	25275
	Cherrapunji-2-400.75	400.75	25253	-3.15	0.02	0.491	0.004	25230	25276
	Cherrapunji-2-401	401	25255	-3.182	0.016	0.302	0.01	25232	25278
	Cherrapunji-2-401.25	401.25	25256	-3.044	0.041	0.62	0.016	25233	25279
	Cherrapunji-2-401.5	401.5	25258	-3.005	0.014	0.661	0.006	25235	25281
	Cherrapunji-2-401.75	401.75	25260	-3.158	0.011	0.439	0.015	25237	25283
	Cherrapunji-2-402	402	25262	-3.149	0.029	0.193	0.02	25239	25285
	Cherrapunji-2-402.25	402.25	25264	-3.029	0.012	0.373	0.012	25241	25287
	Cherrapunji-2-402.5	402.5	25265	-3.107	0.014	0.304	0.011	25242	25288
	Cherrapunji-2-402.75	402.75	25267	-3.058	0.01	0.483	0.009	25244	25290
	Cherrapunji-2-403	403	25269	-3.154	0.021	0.391	0.008	25246	25292
	Cherrapunji-2-403.25	403.25	25270	-3.153	0.02	0.565	0.014	25247	25293
	Cherrapunji-2-403.5	403.5	25272	-3.105	0.027	0.547	0.013	25249	25295
	Cherrapunji-2-403.75	403.75	25273	-3.189	0.021	0.433	0.018	25250	25296
	Cherrapunji-2-404	404	25276	-3.088	0.021	0.467	0.008	25253	25299
	Cherrapunji-2-404.25	404.25	25277	-3.2	0.006	0.313	0.008	25254	25300
	Cherrapunji-2-404.5	404.5	25280	-3.251	0.014	0.306	0.008	25257	25303
	Cherrapunji-2-404.75	404.75	25282	-3.134	0.01	0.262	0.006	25259	25305
	Cherrapunji-2-405	405	25284	-3.109	0.006	0.335	0.009	25261	25307
	Cherrapunji-2-405.25	405.25	25285	-3.082	0.012	0.417	0.009	25262	25308
	Cherrapunji-2-405.5	405.5	25286	-3.035	0.011	0.666	0.012	25263	25309
	Cherrapunji-2-405.75	405.75	25287	-2.952	0.016	0.612	0.005	25264	25310
	Cherrapunji-2-406	406	25289	-3.065	0.013	0.491	0.006	25266	25312
	Cherrapunji-2-406.25	406.25	25290	-3.008	0.017	0.614	0.015	25267	25313
	Cherrapunji-2-406.5	406.5	25291	-3.132	0.013	0.363	0.009	25268	25314
	Cherrapunji-2-406.75	406.75	25293	-3.275	0.014	0.23	0.009	25270	25316
	Cherrapunji-2-407	407	25295	-3.292	0.016	0.046	0.012	25272	25318
	Cherrapunji-2-407.25	407.25	25297	-3.233	0.008	0.195	0.008	25274	25320
	Cherrapunji-2-407.75	407.75	25299	-3.331	0.015	-0.138	0.019	25276	25322
	Cherrapunji-2-408	408	25300	-3.27	0.007	-0.06	0.006	25277	25323
	Cherrapunji-2-408.25	408.25	25303	-3.249	0.02	0.108	0.009	25280	25326
	Cherrapunji-2-408.5	408.5	25305	-3.214	0.006	0.199	0.011	25282	25328
	Cherrapunji-2-408.75	408.75	25306	-3.353	0.022	0.177	0.007	25283	25329
	Cherrapunji-2-409	409	25308	-3.37	0.014	0.172	0.009	25285	25331
	Cherrapunji-2-409.25	409.25	25310	-3.341	0.019	0.068	0.005	25287	25333
	Cherrapunji-2-409.5	409.5	25311	-3.28	0.014	0.337	0.005	25288	25334
	Cherrapunji-2-409.75	409.75	25313	-3.375	0.022	0.203	0.01	25290	25336
	Cherrapunji-2-410	410	25314	-3.374	0.012	0.097	0.013	25291	25337
	Cherrapunji-2-410.25	410.25	25316	-3.255	0.018	0.126	0.023	25293	25339
	Cherrapunji-2-410.5	410.5	25317	-3.114	0.021	0.411	0.025	25294	25340
	Cherrapunji-2-410.75	410.75	25319	-3.323	0.014	0.215	0.011	25296	25342
	Cherrapunji-2-411	411	25322	-3.11	0.008	0.284	0.008	25299	25345
	Cherrapunji-2-411.25	411.25	25324	-3.268	0.019	0.148	0.01	25301	25347
	Cherrapunji-2-411.5	411.5	25326	-3.26	0.015	0.173	0.007	25303	25349
	Cherrapunji-2-411.75	411.75	25330	-3.24	0.013	0.264	0.004	25307	25353
	Cherrapunji-2-412	412	25332	-3.097	0.014	0.185	0.015	25309	25355
	Cherrapunji-2-412.25	412.25	25335	-3.201	0.008	0.388	0.012	25312	25358
	Cherrapunji-2-412.5	412.5	25337	-3.192	0.012	0.295	0.006	25314	25360
	Cherrapunji-2-412.75	412.75	25339	-3.137	0.012	0.503	0.009	25316	25362
	Cherrapunji-2-413	413	25342	-3.067	0.02	0.481	0.013	25319	25365
	Cherrapunji-2-413.25	413.25	25346	-3.121	0.013	0.445	0.017	25323	25369
	Cherrapunji-2-413.5	413.5	25349	-3.11	0.008	0.416	0.016	25326	25372
	Cherrapunji-2-413.75	413.75	25352	-3.164	0.009	0.328	0.014	25329	25375
	Cherrapunji-2-414	414	25355	-3.054	0.014	0.451	0.005	25332	25378
	Cherrapunji-2-414.25	414.25	25356	-3.018	0.032	0.353	0.011	25333	25379
	Cherrapunji-2-414.5	414.5	25357	-3.066	0.024	0.331	0.01	25334	25380
	Cherrapunji-2-414.75	414.75	25359	-3.076	0.023	0.466	0.016	25336	25382
	Cherrapunji-2-415	415	25360	-2.974	0.015	0.35	0.014	25337	25383
	Cherrapunji-2-415.25	415.25	25361	-2.962	0.012	0.387	0.018	25338	25384
	Cherrapunji-2-415.5	415.5	25362	-3.087	0.016	0.241	0.016	25339	25385
	Cherrapunji-2-415.75	415.75	25363	-3.152	0.007	0.253	0.022	25340	25386
	Cherrapunji-2-416	416	25364	-3.232	0.012	0.216	0.009	25341	25387
	Cherrapunji-2-416.25	416.25	25366	-3.149	0.011	0.153	0.011	25343	25389
	Cherrapunji-2-416.5	416.5	25367	-3.041	0.011	0.301	0.018	25344	25390
	Cherrapunji-2-416.75	416.75	25368	-3.048	0.025	0.379	0.011	25345	25391
	Cherrapunji-2-417	417	25369	-3.194	0.013	0.039	0.018	25346	25392
	Cherrapunji-2-417.25	417.25	25370	-3.259	0.009	-0.001	0.011	25347	25393
	Cherrapunji-2-417.5	417.5	25371	-3.198	0.016	0.14	0.011	25348	25394
	Cherrapunji-2-417.75	417.75	25373	-3.031	0.011	0.16	0.009	25350	25396
	Cherrapunji-2-418	418	25374	-3.245	0.014	0.033	0.009	25351	25397
	Cherrapunji-2-418.25	418.25	25376	-3.095	0.018	0.167	0.005	25353	25399
	Cherrapunji-2-418.5	418.5	25377	-3.201	0.014	-0.076	0.009	25354	25400
	Cherrapunji-2-418.75	418.75	25378	-3.051	0.011	0.034	0.009	25355	25401
	Cherrapunji-2-419	419	25379	-3.052	0.031	0.022	0.013	25356	25402
	Cherrapunji-2-419.25	419.25	25381	-3.007	0.022	0.037	0.016	25358	25404
	Cherrapunji-2-419.5	419.5	25382	-3.07	0.009	-0.085	0.016	25359	25405
	Cherrapunji-2-419.75	419.75	25384	-3.155	0.018	-0.035	0.014	25361	25407
	Cherrapunji-2-420	420	25385	-3.056	0.015	0.222	0.016	25362	25408
	Cherrapunji-2-420.25	420.25	25387	-3.173	0.024	0.141	0.016	25364	25410
	Cherrapunji-2-420.5	420.5	25389	-3.226	0.012	0.092	0.013	25366	25412
	Cherrapunji-2-420.75	420.75	25390	-3.022	0.023	0.192	0.006	25367	25413
	Cherrapunji-2-421	421	25391	-3.065	0.026	0.201	0.013	25368	25414
	Cherrapunji-2-421.25	421.25	25393	-2.998	0.016	0.268	0.015	25370	25416
	Cherrapunji-2-421.5	421.5	25395	-3.048	0.013	0.202	0.006	25372	25418
	Cherrapunji-2-421.75	421.75	25397	-3.208	0.02	0.111	0.008	25374	25420
	Cherrapunji-2-422	422	25398	-3.106	0.013	0.094	0.012	25375	25421
	Cherrapunji-2-422.25	422.25	25400	-3.137	0.011	-0.033	0.016	25377	25423
	Cherrapunji-2-422.5	422.5	25401	-3.224	0.017	-0.02	0.005	25378	25424
	Cherrapunji-2-422.75	422.75	25402	-3.109	0.013	0.255	0.013	25379	25425
	Cherrapunji-2-423	423	25404	-3.225	0.015	-0.025	0.019	25381	25427
	Cherrapunji-2-423.25	423.25	25405	-2.953	0.009	0.24	0.017	25382	25428
	Cherrapunji-2-423.5	423.5	25406	-3.064	0.018	0.219	0.007	25383	25429
	Cherrapunji-2-423.75	423.75	25407	-3.049	0.014	0.105	0.011	25384	25430
	Cherrapunji-2-424	424	25409	-2.985	0.029	0.28	0.019	25386	25432
	Cherrapunji-2-424.25	424.25	25410	-2.989	0.008	0.243	0.01	25387	25433
	Cherrapunji-2-424.5	424.5	25412	-3.048	0.015	0.165	0.016	25389	25435
	Cherrapunji-2-424.75	424.75	25414	-2.995	0.014	0.129	0.014	25391	25437
	Cherrapunji-2-425	425	25416	-2.991	0.027	0.035	0.01	25393	25439
	Cherrapunji-2-425.25	425.25	25417	-2.989	0.008	0.077	0.011	25394	25440
	Cherrapunji-2-425.5	425.5	25419	-2.976	0.02	-0.03	0.006	25396	25442
	Cherrapunji-2-425.75	425.75	25420	-2.999	0.014	-0.217	0.009	25397	25443
	Cherrapunji-2-426	426	25421	-2.884	0.009	-0.05	0.006	25398	25444
	Cherrapunji-2-426.25	426.25	25422	-2.827	0.013	0.094	0.011	25399	25445
	Cherrapunji-2-426.5	426.5	25423	-2.873	0.016	0.087	0.007	25400	25446
	Cherrapunji-2-426.75	426.75	25425	-2.954	0.011	0.015	0.01	25402	25448
	Cherrapunji-2-427	427	25426	-2.852	0.014	0.044	0.009	25403	25449
	Cherrapunji-2-427.25	427.25	25427	-2.728	0.015	0.163	0.011	25404	25450
	Cherrapunji-2-427.5	427.5	25428	-2.623	0.026	0.192	0.013	25405	25451
	Cherrapunji-2-427.75	427.75	25430	-2.697	0.009	0.015	0.013	25407	25453
	Cherrapunji-2-428	428	25431	-2.849	0.01	0.142	0.017	25408	25454
	Cherrapunji-2-428.5	428.5	25434	-2.823	0.02	0.188	0.012	25411	25457
	Cherrapunji-2-428.75	428.75	25435	-2.74	0.014	0.209	0.011	25412	25458
	Cherrapunji-2-429	429	25436	-2.875	0.011	0.027	0.007	25413	25459
	Cherrapunji-2-429.25	429.25	25438	-2.929	0.026	0.036	0.008	25415	25461
	Cherrapunji-2-429.5	429.5	25439	-2.88	0.012	0.151	0.014	25416	25462
	Cherrapunji-2-429.75	429.75	25440	-2.869	0.016	-0.022	0.014	25417	25463
	Cherrapunji-2-430.25	430.25	25443	-2.782	0.015	-0.02	0.009	25420	25466
	Cherrapunji-2-430.5	430.5	25445	-2.871	0.012	-0.255	0.007	25422	25468
	Cherrapunji-2-430.75	430.75	25446	-2.857	0.025	-0.14	0.02	25423	25469
	Cherrapunji-2-431	431	25448	-2.89	0.028	-0.175	0.019	25425	25471
	Cherrapunji-2-431.25	431.25	25450	-2.821	0.017	-0.136	0.007	25427	25473
	Cherrapunji-2-431.75	431.75	25453	-2.755	0.01	-0.191	0.011	25430	25476
	Cherrapunji-2-432	432	25455	-2.742	0.016	-0.122	0.016	25432	25478
	Cherrapunji-2-432.5	432.5	25458	-2.688	0.01	-0.163	0.004	25435	25481
	Cherrapunji-2-432.75	432.75	25459	-2.629	0.008	-0.088	0.01	25436	25482
	Cherrapunji-2-433	433	25460	-2.76	0.022	-0.191	0.012	25437	25483
	Cherrapunji-2-433.25	433.25	25462	-2.648	0.021	0.037	0.008	25439	25485
	Cherrapunji-2-433.5	433.5	25464	-2.653	0.022	0.065	0.008	25441	25487
	Cherrapunji-2-433.75	433.75	25467	-2.67	0.011	0.003	0.003	25444	25490
	Cherrapunji-2-434	434	25469	-2.686	0.019	0.122	0.015	25446	25492
	Cherrapunji-2-434.25	434.25	25471	-2.691	0.014	0.032	0.009	25448	25494
	Cherrapunji-2-434.5	434.5	25472	-2.737	0.021	-0.172	0.012	25449	25495
	Cherrapunji-2-434.75	434.75	25474	-2.674	0.009	0.01	0.011	25451	25497
	Cherrapunji-2-435	435	25476	-2.709	0.019	0.041	0.004	25453	25499
	Cherrapunji-2-435.25	435.25	25477	-2.885	0.01	-0.375	0.005	25454	25500
	Cherrapunji-2-435.5	435.5	25479	-2.736	0.026	-0.135	0.009	25456	25502
	Cherrapunji-2-435.75	435.75	25480	-2.759	0.017	-0.282	0.009	25457	25503
	Cherrapunji-2-436	436	25481	-2.582	0.029	-0.072	0.012	25458	25504
	Cherrapunji-2-436.25	436.25	25483	-2.588	0.016	-0.185	0.013	25460	25506
	Cherrapunji-2-436.5	436.5	25485	-2.664	0.013	-0.228	0.013	25462	25508
	Cherrapunji-2-436.75	436.75	25486	-2.55	0.012	-0.161	0.011	25463	25509
	Cherrapunji-2-437	437	25487	-2.702	0.011	-0.245	0.014	25464	25510
	Cherrapunji-2-437.25	437.25	25489	-2.742	0.024	-0.082	0.014	25466	25512
	Cherrapunji-2-437.5	437.5	25491	-2.8	0.015	-0.097	0.006	25468	25514
	Cherrapunji-2-437.75	437.75	25493	-2.814	0.024	-0.079	0.019	25470	25516
	Cherrapunji-2-438	438	25495	-2.8	0.017	-0.213	0.014	25472	25518
	Cherrapunji-2-438.25	438.25	25496	-2.746	0.008	-0.199	0.011	25473	25519
	Cherrapunji-2-438.5	438.5	25498	-2.594	0.024	-0.107	0.016	25475	25521
	Cherrapunji-2-438.75	438.75	25499	-2.604	0.02	-0.039	0.016	25476	25522
	Cherrapunji-2-439	439	25501	-2.579	0.02	-0.208	0.009	25478	25524
	Cherrapunji-2-439.25	439.25	25503	-2.707	0.028	-0.119	0.004	25480	25526
	Cherrapunji-2-439.5	439.5	25505	-2.644	0.02	-0.107	0.021	25482	25528
	Cherrapunji-2-439.75	439.75	25506	-2.391	0.015	-0.042	0.016	25483	25529
	Cherrapunji-2-440	440	25508	-2.572	0.018	-0.303	0.004	25485	25531
	Cherrapunji-2-440.25	440.25	25510	-2.674	0.004	-0.1	0.009	25487	25533
	Cherrapunji-2-440.5	440.5	25511	-2.711	0.015	-0.148	0.016	25488	25534
	Cherrapunji-2-440.75	440.75	25512	-2.803	0.009	-0.353	0.002	25489	25535
	Cherrapunji-2-441	441	25514	-2.78	0.015	-0.352	0.012	25491	25537
	Cherrapunji-2-441.25	441.25	25516	-2.378	0.023	-0.053	0.013	25493	25539
	Cherrapunji-2-441.5	441.5	25517	-2.335	0.011	0.09	0.008	25494	25540
	Cherrapunji-2-441.75	441.75	25518	-2.379	0.019	0.159	0.018	25495	25541
	Cherrapunji-2-442	442	25519	-2.659	0.01	-0.169	0.009	25496	25542
	Cherrapunji-2-442.25	442.25	25520	-2.671	0.016	-0.17	0.002	25497	25543
	Cherrapunji-2-442.5	442.5	25522	-2.697	0.011	-0.199	0.013	25499	25545
	Cherrapunji-2-442.75	442.75	25523	-2.603	0.015	-0.146	0.014	25500	25546
	Cherrapunji-2-443	443	25524	-2.573	0.026	-0.004	0.011	25501	25547
	Cherrapunji-2-443.25	443.25	25525	-2.618	0.008	-0.133	0.009	25502	25548
	Cherrapunji-2-443.5	443.5	25527	-2.783	0.013	-0.346	0.01	25504	25550
	Cherrapunji-2-443.75	443.75	25528	-2.802	0.02	-0.252	0.012	25505	25551
	Cherrapunji-2-444	444	25530	-2.651	0.011	-0.064	0.013	25507	25553
	Cherrapunji-2-444.25	444.25	25531	-2.736	0.005	-0.261	0.009	25508	25554
	Cherrapunji-2-444.5	444.5	25532	-2.74	0.013	-0.31	0.015	25509	25555
	Cherrapunji-2-444.75	444.75	25534	-2.555	0.016	-0.205	0.015	25511	25557
	Cherrapunji-2-445	445	25535	-2.531	0.015	-0.146	0.016	25512	25558
	Cherrapunji-2-445.25	445.25	25536	-2.658	0.017	-0.232	0.012	25513	25559
	Cherrapunji-2-445.5	445.5	25537	-2.577	0.008	-0.174	0.004	25514	25560
	Cherrapunji-2-445.75	445.75	25538	-2.457	0.023	-0.034	0.007	25515	25561
	Cherrapunji-2-446	446	25540	-2.513	0.02	0.028	0.014	25517	25563
	Cherrapunji-2-446.25	446.25	25541	-2.495	0.007	0.01	0.018	25518	25564
	Cherrapunji-2-446.5	446.5	25542	-2.467	0.018	-0.125	0.013	25519	25565
	Cherrapunji-2-446.75	446.75	25543	-2.622	0.007	-0.099	0.012	25520	25566
	Cherrapunji-2-447	447	25545	-2.583	0.015	-0.1	0.012	25522	25568
	Cherrapunji-2-447.25	447.25	25547	-2.705	0.014	-0.166	0.013	25524	25570
	Cherrapunji-2-447.5	447.5	25548	-2.62	0.024	-0.05	0.015	25525	25571
	Cherrapunji-2-447.75	447.75	25550	-2.637	0.006	-0.19	0.011	25527	25573
	Cherrapunji-2-448	448	25551	-2.581	0.024	-0.106	0.011	25528	25574
	Cherrapunji-2-448.25	448.25	25553	-2.667	0.023	-0.194	0.018	25530	25576
	Cherrapunji-2-448.5	448.5	25554	-2.671	0.022	-0.365	0.013	25531	25577
	Cherrapunji-2-448.75	448.75	25556	-2.676	0.015	-0.292	0.008	25533	25579
	Cherrapunji-2-449	449	25557	-2.534	0.027	-0.286	0.009	25534	25580
	Cherrapunji-2-449.25	449.25	25559	-2.467	0.013	-0.25	0.021	25536	25582
	Cherrapunji-2-449.5	449.5	25561	-2.38	0.017	-0.032	0.015	25538	25584
	Cherrapunji-2-449.75	449.75	25563	-2.5	0.008	-0.237	0.014	25540	25586
	Cherrapunji-2-450	450	25564	-2.64	0.02	-0.244	0.006	25541	25587
	Cherrapunji-2-450.25	450.25	25566	-2.573	0.039	-0.012	0.019	25543	25589
	Cherrapunji-2-450.5	450.5	25567	-2.504	0.015	-0.213	0.02	25544	25590
	Cherrapunji-2-450.75	450.75	25568	-2.508	0.011	-0.049	0.007	25545	25591
	Cherrapunji-2-451	451	25570	-2.556	0.025	-0.055	0.018	25547	25593
	Cherrapunji-2-451.25	451.25	25571	-2.544	0.009	-0.048	0.017	25548	25594
	Cherrapunji-2-451.5	451.5	25573	-2.501	0.016	0.012	0.013	25550	25596
	Cherrapunji-2-451.75	451.75	25575	-2.51	0.021	-0.108	0.011	25552	25598
	Cherrapunji-2-452	452	25576	-2.326	0.009	-0.074	0.01	25553	25599
	Cherrapunji-2-452.25	452.25	25578	-2.463	0.023	-0.111	0.006	25555	25601
	Cherrapunji-2-452.5	452.5	25579	-2.628	0.022	-0.115	0.015	25556	25602
	Cherrapunji-2-452.75	452.75	25581	-2.555	0.019	-0.29	0.013	25558	25604
	Cherrapunji-2-453	453	25582	-2.362	0.022	-0.177	0.009	25559	25605
	Cherrapunji-2-453.25	453.25	25584	-2.36	0.014	-0.04	0.011	25561	25607
	Cherrapunji-2-453.5	453.5	25585	-2.342	0.013	-0.096	0.003	25562	25608
	Cherrapunji-2-453.75	453.75	25586	-2.378	0.01	-0.049	0.011	25563	25609
	Cherrapunji-2-454	454	25588	-2.319	0.022	0.158	0.009	25565	25611
	Cherrapunji-2-454.25	454.25	25590	-2.236	0.004	0.048	0.007	25567	25613
	Cherrapunji-2-454.5	454.5	25592	-2.446	0.017	-0.086	0.016	25569	25615
	Cherrapunji-2-454.75	454.75	25594	-2.421	0.02	-0.265	0.011	25571	25617
	Cherrapunji-2-455	455	25597	-2.398	0.017	-0.134	0.01	25574	25620
	Cherrapunji-2-455.25	455.25	25598	-2.503	0.008	0.109	0.016	25575	25621
	Cherrapunji-2-455.5	455.5	25599	-2.616	0.028	0.118	0.018	25576	25622
	Cherrapunji-2-455.75	455.75	25601	-2.464	0.014	-0.025	0.006	25578	25624
	Cherrapunji-2-456	456	25602	-2.586	0.047	-0.148	0.015	25579	25625
	Cherrapunji-2-456.25	456.25	25604	-2.478	0.022	-0.074	0.018	25581	25627
	Cherrapunji-2-456.5	456.5	25605	-2.477	0.017	-0.271	0.012	25582	25628
	Cherrapunji-2-456.75	456.75	25606	-2.249	0.026	0.133	0.018	25583	25629
	Cherrapunji-2-457	457	25607	-2.317	0.007	0.058	0.009	25584	25630
	Cherrapunji-2-457.25	457.25	25609	-2.44	0.023	0.077	0.028	25586	25632
	Cherrapunji-2-457.5	457.5	25611	-2.552	0.013	-0.194	0.009	25588	25634
	Cherrapunji-2-457.75	457.75	25613	-2.493	0.016	-0.278	0.005	25590	25636
	Cherrapunji-2-458	458	25615	-2.36	0.01	-0.037	0.009	25592	25638
	Cherrapunji-2-458.25	458.25	25616	-2.514	0.021	-0.231	0.021	25593	25639
	Cherrapunji-2-458.5	458.5	25617	-2.41	0.016	-0.028	0.011	25594	25640
	Cherrapunji-2-458.75	458.75	25619	-2.448	0.02	0.054	0.005	25596	25642
	Cherrapunji-2-459	459	25621	-2.622	0.013	-0.238	0.009	25598	25644
	Cherrapunji-2-459.25	459.25	25622	-2.416	0.014	0.011	0.01	25599	25645
	Cherrapunji-2-459.5	459.5	25624	-2.615	0.01	-0.215	0.016	25601	25647
	Cherrapunji-2-459.75	459.75	25625	-2.503	0.012	-0.059	0.011	25602	25648
	Cherrapunji-2-460	460	25626	-2.545	0.015	0.017	0.01	25603	25649
	Cherrapunji-2-460.25	460.25	25628	-2.634	0.011	-0.148	0.009	25605	25651
	Cherrapunji-2-460.5	460.5	25629	-2.725	0.027	-0.175	0.01	25606	25652
	Cherrapunji-2-460.75	460.75	25630	-2.673	0.013	-0.158	0.024	25607	25653
	Cherrapunji-2-461	461	25632	-2.783	0.006	-0.263	0.013	25609	25655
	Cherrapunji-2-461.25	461.25	25633	-2.706	0.021	-0.256	0.011	25610	25656
	Cherrapunji-2-461.5	461.5	25634	-2.656	0.015	-0.307	0.014	25611	25657
	Cherrapunji-2-461.75	461.75	25636	-2.505	0.017	-0.058	0.012	25613	25659
	Cherrapunji-2-462	462	25637	-2.493	0.006	-0.082	0.015	25614	25660
	Cherrapunji-2-462.25	462.25	25639	-2.345	0.026	0.135	0.019	25616	25662
	Cherrapunji-2-462.5	462.5	25641	-2.377	0.011	0.143	0.008	25618	25664
	Cherrapunji-2-462.75	462.75	25642	-2.316	0.009	0.178	0.009	25619	25665
	Cherrapunji-2-463	463	25644	-2.27	0.013	0.166	0.009	25621	25667
	Cherrapunji-2-463.25	463.25	25645	-2.417	0.026	-0.074	0.009	25622	25668
	Cherrapunji-2-463.5	463.5	25646	-2.488	0.018	-0.034	0.015	25623	25669
	Cherrapunji-2-463.75	463.75	25647	-2.478	0.01	0.107	0.018	25624	25670
	Cherrapunji-2-464	464	25649	-2.29	0.031	0.205	0.007	25626	25672
	Cherrapunji-2-464.25	464.25	25650	-2.285	0.013	-0.057	0.014	25627	25673
	Cherrapunji-2-464.5	464.5	25651	-2.294	0.017	0.225	0.014	25628	25674
	Cherrapunji-2-464.75	464.75	25653	-2.396	0.01	0.149	0.009	25630	25676
	Cherrapunji-2-465	465	25654	-2.478	0.019	-0.105	0.017	25631	25677
	Cherrapunji-2-465.25	465.25	25656	-2.369	0.015	0.262	0.011	25633	25679
	Cherrapunji-2-465.5	465.5	25657	-2.358	0.009	-0.019	0.011	25634	25680
	Cherrapunji-2-465.75	465.75	25658	-2.377	0.013	-0.058	0.011	25635	25681
	Cherrapunji-2-466	466	25659	-2.222	0.016	0.149	0.011	25636	25682
	Cherrapunji-2-466.25	466.25	25661	-2.426	0.021	-0.019	0.009	25638	25684
	Cherrapunji-2-466.5	466.5	25663	-2.579	0.01	-0.242	0.013	25640	25686
	Cherrapunji-2-466.75	466.75	25664	-2.544	0.013	-0.069	0.012	25641	25687
	Cherrapunji-2-467	467	25666	-2.412	0.015	-0.02	0.011	25643	25689
	Cherrapunji-2-467.25	467.25	25668	-2.453	0.022	-0.015	0.011	25645	25691
	Cherrapunji-2-467.75	467.75	25671	-2.483	0.013	0.025	0.01	25648	25694
	Cherrapunji-2-468	468	25674	-2.488	0.017	0.055	0.02	25651	25697
	Cherrapunji-2-468.25	468.25	25675	-2.427	0.023	0.113	0.008	25652	25698
	Cherrapunji-2-468.5	468.5	25677	-2.537	0.017	-0.017	0.018	25654	25700
	Cherrapunji-2-468.75	468.75	25679	-2.384	0.008	0.146	0.005	25656	25702
	Cherrapunji-2-469	469	25681	-2.432	0.012	0.101	0.012	25658	25704
	Cherrapunji-2-469.25	469.25	25683	-2.489	0.014	0.137	0.007	25660	25706
	Cherrapunji-2-469.5	469.5	25686	-2.501	0.025	0.148	0.015	25663	25709
	Cherrapunji-2-469.75	469.75	25690	-2.528	0.008	-0.009	0.008	25667	25713
	Cherrapunji-2-470	470	25691	-2.486	0.009	-0.036	0.012	25668	25714
	Cherrapunji-2-470.25	470.25	25693	-2.37	0.015	0.084	0.011	25670	25716
	Cherrapunji-2-470.5	470.5	25696	-2.392	0.01	0.197	0.024	25673	25719
	Cherrapunji-2-470.75	470.75	25698	-2.421	0.015	0.189	0.019	25675	25721
	Cherrapunji-2-471	471	25700	-2.403	0.026	0.199	0.013	25677	25723
	Cherrapunji-2-471.25	471.25	25703	-2.489	0.024	0.089	0.011	25680	25726
	Cherrapunji-2-471.5	471.5	25706	-2.407	0.029	0.284	0.01	25683	25729
	Cherrapunji-2-471.75	471.75	25708	-2.404	0.021	0.33	0.016	25685	25731
	Cherrapunji-2-472	472	25710	-2.323	0.022	0.333	0.01	25687	25733
	Cherrapunji-2-472.25	472.25	25713	-2.412	0.014	0.197	0.01	25690	25736
	Cherrapunji-2-472.5	472.5	25716	-2.302	0.015	0.131	0.014	25693	25739
	Cherrapunji-2-472.75	472.75	25718	-2.399	0.011	-0.031	0.008	25695	25741
	Cherrapunji-2-473	473	25720	-2.272	0.018	0.11	0.01	25697	25743
	Cherrapunji-2-473.25	473.25	25723	-2.394	0.009	-0.011	0.011	25700	25746
	Cherrapunji-2-473.5	473.5	25726	-2.305	0.024	0.101	0.014	25703	25749
	Cherrapunji-2-473.75	473.75	25729	-2.427	0.028	0.023	0.006	25706	25752
	Cherrapunji-2-474	474	25730	-2.357	0.012	0.145	0.008	25707	25753
	Cherrapunji-2-474.25	474.25	25732	-2.209	0.012	0.349	0.009	25709	25755
	Cherrapunji-2-474.5	474.5	25735	-2.288	0.025	0.266	0.017	25712	25758
	Cherrapunji-2-474.75	474.75	25739	-2.15	0.023	0.331	0.009	25716	25762
	Cherrapunji-2-475	475	25743	-2.142	0.016	0.385	0.016	25720	25766
	Cherrapunji-2-475.25	475.25	25747	-1.96	0.02	0.744	0.016	25724	25770
	Cherrapunji-2-475.5	475.5	25750	-1.992	0.02	0.699	0.012	25727	25773
	Cherrapunji-2-475.75	475.75	25753	-1.952	0.016	0.706	0.006	25730	25776
	Cherrapunji-2-476	476	25755	-1.955	0.02	0.707	0.017	25732	25778
	Cherrapunji-2-476.25	476.25	25758	-1.914	0.015	0.781	0.015	25735	25781
	Cherrapunji-2-476.5	476.5	25761	-2.202	0.021	0.833	0.006	25738	25784
	Cherrapunji-2-476.75	476.75	25763	-2.124	0.018	0.253	0.015	25740	25786
	Cherrapunji-2-477	477	25765	-2.05	0.025	0.436	0.011	25742	25788
	Cherrapunji-2-477.25	477.25	25768	-1.904	0.017	0.423	0.009	25745	25791
	Cherrapunji-2-477.5	477.5	25770	-1.926	0.007	0.426	0.008	25747	25793
	Cherrapunji-2-477.75	477.75	25774	-2.035	0.036	0.473	0.012	25751	25797
	Cherrapunji-2-478	478	25776	-2.109	0.022	0.374	0.012	25753	25799
	Cherrapunji-2-478.25	478.25	25779	-2.134	0.012	0.469	0.008	25756	25802
	Cherrapunji-2-478.5	478.5	25781	-2.053	0.018	0.516	0.01	25758	25804
	Cherrapunji-2-478.75	478.75	25783	-2.191	0.011	0.437	0.007	25760	25806
	Cherrapunji-2-479	479	25785	-2.124	0.024	0.464	0.013	25762	25808
	Cherrapunji-2-479.25	479.25	25787	-2.201	0.018	0.504	0.013	25764	25810
	Cherrapunji-2-479.5	479.5	25789	-2.065	0.021	0.52	0.004	25766	25812
	Cherrapunji-2-479.75	479.75	25791	-2.147	0.014	0.407	0.008	25768	25814
	Cherrapunji-2-480	480	25792	-2.104	0.014	0.37	0.011	25769	25815
	Cherrapunji-2-480.25	480.25	25795	-2.155	0.019	0.187	0.008	25772	25818
	Cherrapunji-2-480.5	480.5	25797	-2.131	0.015	0.54	0.006	25774	25820
	Cherrapunji-2-480.75	480.75	25799	-2.271	0.017	0.572	0.007	25776	25822
	Cherrapunji-2-481	481	25801	-2.146	0.012	0.706	0.009	25778	25824
	Cherrapunji-2-481.25	481.25	25803	-2.182	0.013	0.097	0.009	25780	25826
	Cherrapunji-2-481.5	481.5	25806	-2.204	0.012	0.197	0.007	25783	25829
	Cherrapunji-2-481.75	481.75	25807	-2.28	0.011	-0.171	0.006	25784	25830
	Cherrapunji-2-482	482	25809	-2.325	0.015	0.052	0.012	25786	25832
	Cherrapunji-2-482.25	482.25	25811	-2.25	0.01	0.176	0.004	25788	25834
	Cherrapunji-2-482.5	482.5	25813	-2.07	0.028	0.272	0.012	25790	25836
	Cherrapunji-2-482.75	482.75	25815	-2.161	0.012	0.186	0.009	25792	25838
	Cherrapunji-2-483	483	25817	-2.301	0.012	0.154	0.013	25794	25840
	Cherrapunji-2-483.25	483.25	25819	-2.42	0.007	0.122	0.008	25796	25842
	Cherrapunji-2-483.5	483.5	25822	-2.309	0.013	0.112	0.005	25799	25845
	Cherrapunji-2-483.75	483.75	25826	-2.317	0.009	0.001	0.008	25803	25849
	Cherrapunji-2-484	484	25829	-2.266	0.015	-0.115	0.012	25806	25852
	Cherrapunji-2-484.25	484.25	25832	-2.227	0.019	0.177	0.008	25809	25855
	Cherrapunji-2-484.5	484.5	25835	-2.151	0.019	0.019	0.012	25812	25858
	Cherrapunji-2-484.75	484.75	25838	-2.301	0.018	-0.173	0.006	25815	25861
	Cherrapunji-2-485	485	25841	-2.441	0.025	0.046	0.005	25818	25864
	Cherrapunji-2-485.25	485.25	25844	-2.413	0.013	0.009	0.009	25821	25867
	Cherrapunji-2-485.5	485.5	25847	-2.268	0.016	0.191	0.011	25824	25870
	Cherrapunji-2-485.75	485.75	25849	-2.402	0.01	0.303	0.004	25826	25872
	Cherrapunji-2-486	486	25852	-2.291	0.011	0.357	0.022	25829	25875
	Cherrapunji-2-486.25	486.25	25854	-2.328	0.009	0.218	0.008	25831	25877
	Cherrapunji-2-486.5	486.5	25856	-2.381	0.013	0.275	0.01	25833	25879
	Cherrapunji-2-486.75	486.75	25859	-2.237	0.014	0.362	0.014	25836	25882
	Cherrapunji-2-487	487	25862	-2.395	0.015	0.362	0.013	25839	25885
	Cherrapunji-2-487.25	487.25	25864	-2.399	0.022	0.238	0.007	25841	25887
	Cherrapunji-2-487.5	487.5	25866	-2.336	0.013	0.498	0.015	25843	25889
	Cherrapunji-2-487.75	487.75	25869	-2.409	0.015	-0.06	0.011	25846	25892
	Cherrapunji-2-488	488	25872	-2.249	0.016	0.514	0.016	25849	25895
	Cherrapunji-2-488.25	488.25	25875	-2.221	0.018	0.556	0.015	25852	25898
	Cherrapunji-2-488.5	488.5	25878	-2.241	0.017	0.476	0.004	25855	25901
	Cherrapunji-2-488.75	488.75	25881	-2.249	0.013	0.555	0.008	25858	25904
	Cherrapunji-2-489	489	25884	-2.248	0.015	0.418	0.016	25861	25907
	Cherrapunji-2-489.25	489.25	25887	-2.305	0.011	0.331	0.013	25864	25910
	Cherrapunji-2-489.5	489.5	25890	-2.29	0.018	0.284	0.011	25867	25913
	Cherrapunji-2-489.75	489.75	25893	-2.32	0.016	0.462	0.005	25870	25916
	Cherrapunji-2-490	490	25896	-2.354	0.011	0.36	0.014	25873	25919
	Cherrapunji-2-490.25	490.25	25899	-2.51	0.02	0.123	0.019	25876	25922
	Cherrapunji-2-490.5	490.5	25902	-2.25	0.01	0.174	0.006	25879	25925
	Cherrapunji-2-490.75	490.75	25905	-2.398	0.023	0.083	0.014	25882	25928
	Cherrapunji-2-491	491	25907	-2.455	0.022	0.167	0.012	25884	25930
	Cherrapunji-2-491.25	491.25	25909	-2.356	0.019	0.303	0.007	25886	25932
	Cherrapunji-2-491.5	491.5	25912	-2.269	0.018	0.357	0.013	25889	25935
	Cherrapunji-2-491.75	491.75	25914	-2.441	0.016	0.296	0.007	25891	25937
	Cherrapunji-2-492	492	25916	-2.327	0.02	0.348	0.012	25893	25939
	Cherrapunji-2-492.25	492.25	25918	-2.431	0.007	0.088	0.006	25895	25941
	Cherrapunji-2-492.5	492.5	25920	-2.255	0.027	0.328	0.009	25897	25943
	Cherrapunji-2-492.75	492.75	25922	-2.243	0.023	0.36	0.013	25899	25945
	Cherrapunji-2-493	493	25924	-2.297	0.029	0.221	0.013	25901	25947
	Cherrapunji-2-493.25	493.25	25926	-2.228	0.01	0.457	0.012	25903	25949
	Cherrapunji-2-493.5	493.5	25930	-2.327	0.014	0.45	0.012	25907	25953
	Cherrapunji-2-493.75	493.75	25934	-2.327	0.02	0.05	0.007	25911	25957
	Cherrapunji-2-494	494	25939	-2.292	0.024	0.203	0.016	25916	25962
	Cherrapunji-2-494.25	494.25	25941	-2.34	0.023	0.151	0.012	25918	25964
	Cherrapunji-2-494.5	494.5	25944	-2.336	0.017	0.216	0.012	25921	25967
	Cherrapunji-2-494.75	494.75	25947	-2.373	0.013	0.253	0.009	25924	25970
	Cherrapunji-2-495	495	25949	-2.478	0.01	0.229	0.009	25926	25972
	Cherrapunji-2-495.25	495.25	25950	-2.373	0.009	0.341	0.011	25927	25973
	Cherrapunji-2-495.5	495.5	25952	-2.22	0.012	0.223	0.015	25929	25975
	Cherrapunji-2-495.75	495.75	25954	-2.225	0.01	0.129	0.011	25931	25977
	Cherrapunji-2-496	496	25956	-2.27	0.015	0.218	0.011	25933	25979
	Cherrapunji-2-496.25	496.25	25958	-2.283	0.013	0.29	0.005	25935	25981
	Cherrapunji-2-496.5	496.5	25959	-2.35	0.025	0.107	0.009	25936	25982
	Cherrapunji-2-496.75	496.75	25961	-2.321	0.01	-0.039	0.005	25938	25984
	Cherrapunji-2-497	497	25963	-2.12	0.026	0.277	0.007	25940	25986
	Cherrapunji-2-497.25	497.25	25966	-2.242	0.011	0.293	0.007	25943	25989
	Cherrapunji-2-497.5	497.5	25968	-2.125	0.018	0.303	0.01	25945	25991
	Cherrapunji-2-497.75	497.75	25972	-2.12	0.015	0.225	0.008	25949	25995
	Cherrapunji-2-498	498	25974	-2.153	0.02	-0.085	0.011	25951	25997
	Cherrapunji-2-498.25	498.25	25976	-2.301	0.014	0.105	0.011	25953	25999
	Cherrapunji-2-498.5	498.5	25978	-2.331	0.02	0.165	0.01	25955	26001
	Cherrapunji-2-498.75	498.75	25979	-2.356	0.011	0.165	0.003	25956	26002
	Cherrapunji-2-499	499	25981	-2.095	0.016	0.137	0.009	25958	26004
	Cherrapunji-2-499.25	499.25	25982	-2.205	0.011	0.157	0.015	25959	26005
	Cherrapunji-2-499.5	499.5	25984	-2.227	0.007	-0.057	0.009	25961	26007
	Cherrapunji-2-499.75	499.75	25986	-2.13	0.014	-0.164	0.005	25963	26009
	Cherrapunji-2-500	500	25987	-2.1	0.012	0.13	0.013	25964	26010
	Cherrapunji-2-500.25	500.25	25989	-2.213	0.015	0.201	0.011	25966	26012
	Cherrapunji-2-500.5	500.5	25991	-2.267	0.012	0.055	0.007	25968	26014
	Cherrapunji-2-500.75	500.75	25993	-2.456	0.014	-0.002	0.009	25970	26016
	Cherrapunji-2-501	501	25995	-2.505	0.017	-0.043	0.011	25972	26018
	Cherrapunji-2-501.25	501.25	25996	-2.466	0.012	0.287	0.01	25973	26019
	Cherrapunji-2-501.5	501.5	25998	-2.365	0.021	0.388	0.014	25975	26021
	Cherrapunji-2-501.75	501.75	26000	-2.443	0.015	0.24	0.006	25977	26023
	Cherrapunji-2-502	502	26002	-2.409	0.013	0.134	0.008	25979	26025
	Cherrapunji-2-502.25	502.25	26004	-2.613	0.008	0.009	0.009	25981	26027
	Cherrapunji-2-502.5	502.5	26006	-2.614	0.014	-0.052	0.012	25983	26029
	Cherrapunji-2-502.75	502.75	26008	-2.756	0.008	-0.084	0.009	25985	26031
	Cherrapunji-2-503	503	26009	-2.491	0.026	0.192	0.014	25986	26032
	Cherrapunji-2-503.25	503.25	26010	-2.553	0.009	0.189	0.009	25987	26033
	Cherrapunji-2-503.5	503.5	26012	-2.663	0.025	-0.08	0.008	25989	26035
	Cherrapunji-2-503.75	503.75	26014	-2.628	0.01	-0.158	0.005	25991	26037
	Cherrapunji-2-504	504	26016	-2.389	0.021	0.188	0.016	25993	26039
	Cherrapunji-2-504.25	504.25	26018	-2.469	0.017	0.223	0.014	25995	26041
	Cherrapunji-2-504.5	504.5	26020	-2.696	0.02	0.057	0.008	25997	26043
	Cherrapunji-2-504.75	504.75	26022	-2.653	0.014	0.069	0.011	25999	26045
	Cherrapunji-2-505	505	26023	-2.65	0.007	-0.019	0.008	26000	26046
	Cherrapunji-2-505.25	505.25	26025	-2.748	0.014	-0.148	0.007	26002	26048
	Cherrapunji-2-505.5	505.5	26026	-2.533	0.013	0.243	0.007	26003	26049
	Cherrapunji-2-505.75	505.75	26027	-2.369	0.019	0.403	0.009	26004	26050
	Cherrapunji-2-506	506	26028	-2.439	0.018	0.225	0.007	26005	26051
	Cherrapunji-2-506.25	506.25	26030	-2.434	0.014	0.05	0.005	26007	26053
	Cherrapunji-2-506.5	506.5	26031	-2.612	0.018	0.045	0.01	26008	26054
	Cherrapunji-2-506.75	506.75	26032	-2.744	0.017	-0.174	0.016	26009	26055
	Cherrapunji-2-507	507	26033	-2.865	0.017	-0.044	0.006	26010	26056
	Cherrapunji-2-507.25	507.25	26034	-2.866	0.011	-0.015	0.01	26011	26057
	Cherrapunji-2-507.5	507.5	26035	-2.787	0.013	0.172	0.004	26012	26058
	Cherrapunji-2-507.75	507.75	26037	-2.893	0.016	0.01	0.013	26014	26060
	Cherrapunji-2-508	508	26038	-2.929	0.02	0.023	0.01	26015	26061
	Cherrapunji-2-508.25	508.25	26039	-2.884	0.011	0.049	0.01	26016	26062
	Cherrapunji-2-508.5	508.5	26041	-2.869	0.023	0.055	0.009	26018	26064
	Cherrapunji-2-508.75	508.75	26042	-2.864	0.017	-0.006	0.008	26019	26065
	Cherrapunji-2-509	509	26043	-2.818	0.017	0.063	0.015	26020	26066
	Cherrapunji-2-509.25	509.25	26044	-2.895	0.018	-0.179	0.008	26021	26067
	Cherrapunji-2-509.5	509.5	26046	-2.842	0.02	-0.015	0.014	26023	26069
	Cherrapunji-2-509.75	509.75	26047	-2.685	0.017	-0.104	0.003	26024	26070
	Cherrapunji-2-510	510	26049	-2.684	0.012	-0.015	0.014	26026	26072
	Cherrapunji-2-510.25	510.25	26051	-2.704	0.015	-0.009	0.01	26028	26074
	Cherrapunji-2-510.5	510.5	26052	-2.572	0.018	0.178	0.014	26029	26075
	Cherrapunji-2-510.75	510.75	26053	-2.568	0.008	-0.001	0.006	26030	26076
	Cherrapunji-2-511	511	26055	-2.667	0.02	-0.198	0.008	26032	26078
	Cherrapunji-2-511.25	511.25	26057	-2.67	0.029	-0.023	0.009	26034	26080
	Cherrapunji-2-511.5	511.5	26059	-2.726	0.009	0.367	0.013	26036	26082
	Cherrapunji-2-511.75	511.75	26062	-2.648	0.018	0.518	0.005	26039	26085
	Cherrapunji-2-512	512	26065	-2.653	0.014	0.59	0.005	26042	26088
	Cherrapunji-2-512.25	512.25	26068	-2.606	0.017	0.554	0.013	26045	26091
	Cherrapunji-2-512.5	512.5	26070	-2.665	0.012	0.495	0.014	26047	26093
	Cherrapunji-2-512.75	512.75	26073	-2.649	0.01	0.535	0.009	26050	26096
	Cherrapunji-2-513	513	26076	-2.844	0.011	0.574	0.007	26053	26099
	Cherrapunji-2-513.25	513.25	26079	-2.82	0.026	0.557	0.007	26056	26102
	Cherrapunji-2-513.5	513.5	26082	-2.878	0.014	0.439	0.014	26059	26105
	Cherrapunji-2-513.75	513.75	26085	-2.757	0.015	0.473	0.009	26062	26108
	Cherrapunji-2-514	514	26092	-2.647	0.026	0.648	0.014	26069	26115
	Cherrapunji-2-514.25	514.25	26098	-2.507	0.023	1.036	0.008	26075	26121
	Cherrapunji-2-514.5	514.5	26102	-2.631	0.021	0.711	0.006	26079	26125
	Cherrapunji-2-514.75	514.75	26104	-2.501	0.017	0.823	0.023	26081	26127
	Cherrapunji-2-515	515	26106	-2.545	0.012	1.038	0.006	26083	26129
	Cherrapunji-2-515.25	515.25	26108	-2.683	0.011	0.719	0.011	26085	26131
	Cherrapunji-2-515.5	515.5	26111	-2.842	0.011	0.434	0.01	26088	26134
	Cherrapunji-2-515.75	515.75	26114	-2.922	0.004	0.39	0.009	26091	26137
	Cherrapunji-2-516	516	26117	-2.861	0.01	0.608	0.008	26094	26140
	Cherrapunji-2-516.25	516.25	26120	-2.844	0.006	0.56	0.01	26097	26143
	Cherrapunji-2-516.5	516.5	26122	-2.793	0.021	0.473	0.012	26099	26145
	Cherrapunji-2-516.75	516.75	26123	-2.694	0.021	0.29	0.006	26100	26146
	Cherrapunji-2-517	517	26125	-2.876	0.009	0.039	0.01	26102	26148
	Cherrapunji-2-517.25	517.25	26126	-2.689	0.007	0.138	0.008	26103	26149
	Cherrapunji-2-517.5	517.5	26128	-2.757	0.016	0.196	0.006	26105	26151
	Cherrapunji-2-517.75	517.75	26129	-2.852	0.013	0.138	0.016	26106	26152
	Cherrapunji-2-518	518	26131	-2.89	0.011	0.278	0.007	26108	26154
	Cherrapunji-2-518.25	518.25	26132	-2.892	0.009	0.25	0.007	26109	26155
	Cherrapunji-2-518.5	518.5	26134	-2.812	0.017	-0.056	0.009	26111	26157
	Cherrapunji-2-518.75	518.75	26136	-2.803	0.018	0.064	0.013	26113	26159
	Cherrapunji-2-519	519	26138	-2.862	0.014	0.032	0.013	26115	26161
	Cherrapunji-2-519.25	519.25	26139	-2.69	0.024	0.262	0.015	26116	26162
	Cherrapunji-2-519.5	519.5	26141	-2.731	0.016	0.002	0.007	26118	26164
	Cherrapunji-2-519.75	519.75	26142	-2.81	0.015	-0.082	0.015	26119	26165
	Cherrapunji-2-520	520	26144	-2.666	0.026	0.016	0.013	26121	26167
	Cherrapunji-2-520.25	520.25	26145	-2.734	0.022	0.149	0.006	26122	26168
	Cherrapunji-2-520.5	520.5	26147	-2.628	0.014	0.302	0.02	26124	26170
	Cherrapunji-2-520.75	520.75	26149	-2.753	0.024	0.234	0.008	26126	26172
	Cherrapunji-2-521	521	26151	-2.749	0.04	0.224	0.009	26128	26174
	Cherrapunji-2-521.5	521.5	26155	-2.876	0.028	-0.072	0.01	26132	26178
	Cherrapunji-2-521.75	521.75	26156	-2.768	0.023	0.157	0.011	26133	26179
	Cherrapunji-2-522	522	26158	-2.735	0.012	0.061	0.008	26135	26181
	Cherrapunji-2-522.25	522.25	26160	-2.685	0.034	0.264	0.006	26137	26183
	Cherrapunji-2-522.5	522.5	26161	-2.771	0.039	0.244	0.006	26138	26184
	Cherrapunji-2-522.75	522.75	26163	-2.574	0.015	0.468	0.007	26140	26186
	Cherrapunji-2-523	523	26165	-2.743	0.023	0.296	0.013	26142	26188
	Cherrapunji-2-523.25	523.25	26167	-2.627	0.022	0.233	0.015	26144	26190
	Cherrapunji-2-523.5	523.5	26169	-2.693	0.021	0.342	0.008	26146	26192
	Cherrapunji-2-524	524	26172	-2.635	0.017	0.191	0.006	26149	26195
	Cherrapunji-2-524.25	524.25	26174	-2.626	0.018	0.183	0.016	26151	26197
	Cherrapunji-2-524.5	524.5	26176	-2.679	0.022	0.024	0.018	26153	26199
	Cherrapunji-2-524.75	524.75	26178	-2.721	0.024	0.208	0.01	26155	26201
	Cherrapunji-2-525	525	26180	-2.759	0.017	0.116	0.016	26157	26203
	Cherrapunji-2-525.25	525.25	26182	-2.818	0.023	0.138	0.005	26159	26205
	Cherrapunji-2-525.5	525.5	26184	-2.698	0.013	0.104	0.013	26161	26207
	Cherrapunji-2-525.75	525.75	26185	-2.537	0.027	0.257	0.01	26162	26208
	Cherrapunji-2-526	526	26187	-2.567	0.02	0.174	0.009	26164	26210
	Cherrapunji-2-526.25	526.25	26188	-2.609	0.01	0.296	0.008	26165	26211
	Cherrapunji-2-526.5	526.5	26190	-2.659	0.015	0.233	0.018	26167	26213
	Cherrapunji-2-526.75	526.75	26192	-2.67	0.01	0.126	0.006	26169	26215
	Cherrapunji-2-527	527	26194	-2.75	0.007	0.107	0.019	26171	26217
	Cherrapunji-2-527.25	527.25	26196	-2.748	0.018	0.073	0.005	26173	26219
	Cherrapunji-2-527.5	527.5	26198	-2.683	0.014	0.183	0.019	26175	26221
	Cherrapunji-2-527.75	527.75	26200	-2.719	0.027	0	0.007	26177	26223
	Cherrapunji-2-528	528	26202	-2.757	0.022	0.054	0.013	26179	26225
	Cherrapunji-2-528.25	528.25	26204	-2.79	0.009	0.132	0.011	26181	26227
	Cherrapunji-2-528.5	528.5	26205	-2.778	0.012	0.122	0.012	26182	26228
	Cherrapunji-2-528.75	528.75	26207	-2.529	0.023	0.425	0.008	26184	26230
	Cherrapunji-2-529	529	26209	-2.569	0.005	0.408	0.008	26186	26232
	Cherrapunji-2-529.25	529.25	26211	-2.687	0.022	0.211	0.014	26188	26234
	Cherrapunji-2-529.5	529.5	26213	-2.561	0.024	0.377	0.014	26190	26236
	Cherrapunji-2-529.75	529.75	26214	-2.545	0.017	0.323	0.015	26191	26237
	Cherrapunji-2-530	530	26217	-2.557	0.012	0.175	0.01	26194	26240
	Cherrapunji-2-530.25	530.25	26219	-2.761	0.014	0.076	0.004	26196	26242
	Cherrapunji-2-530.5	530.5	26221	-2.742	0.014	0.248	0.024	26198	26244
	Cherrapunji-2-530.75	530.75	26224	-2.758	0.007	0.087	0.015	26201	26247
	Cherrapunji-2-531	531	26226	-2.699	0.01	0.152	0.006	26203	26249
	Cherrapunji-2-531.25	531.25	26228	-2.653	0.02	0.186	0.005	26205	26251
	Cherrapunji-2-531.5	531.5	26230	-2.584	0.018	0.385	0.021	26207	26253
	Cherrapunji-2-531.75	531.75	26232	-2.651	0.013	0.291	0.01	26209	26255
	Cherrapunji-2-532	532	26234	-2.728	0.024	0.308	0.009	26211	26257
	Cherrapunji-2-532.25	532.25	26236	-2.781	0.014	0.222	0.018	26213	26259
	Cherrapunji-2-532.5	532.5	26237	-2.895	0.014	0.261	0.011	26214	26260
	Cherrapunji-2-532.75	532.75	26240	-2.736	0.014	0.221	0.012	26217	26263
	Cherrapunji-2-533	533	26243	-2.656	0.018	0.368	0.01	26220	26266
	Cherrapunji-2-533.25	533.25	26245	-2.636	0.007	0.286	0.01	26222	26268
	Cherrapunji-2-533.5	533.5	26247	-2.67	0.024	0.2	0.015	26224	26270
	Cherrapunji-2-533.75	533.75	26249	-2.624	0.014	0.287	0.014	26226	26272
	Cherrapunji-2-534	534	26251	-2.628	0.012	0.347	0.014	26228	26274
	Cherrapunji-2-534.25	534.25	26254	-2.613	0.018	0.335	0.013	26231	26277
	Cherrapunji-2-534.5	534.5	26256	-2.622	0.01	0.585	0.01	26233	26279
	Cherrapunji-2-534.75	534.75	26260	-2.932	0.017	0.269	0.009	26237	26283
	Cherrapunji-2-535	535	26264	-2.689	0.022	0.385	0.01	26241	26287
	Cherrapunji-2-535.25	535.25	26267	-2.784	0.012	0.259	0.005	26244	26290
	Cherrapunji-2-535.5	535.5	26269	-2.949	0.01	0.139	0.01	26246	26292
	Cherrapunji-2-535.75	535.75	26272	-2.877	0.012	0.306	0.017	26249	26295
	Cherrapunji-2-536	536	26273	-2.748	0.01	0.311	0.016	26250	26296
	Cherrapunji-2-536.25	536.25	26275	-2.797	0.013	0.353	0.007	26252	26298
	Cherrapunji-2-536.5	536.5	26277	-2.994	0.016	0.249	0.006	26254	26300
	Cherrapunji-2-536.75	536.75	26280	-3.005	0.006	0.39	0.006	26257	26303
	Cherrapunji-2-537	537	26282	-2.794	0.015	0.388	0.009	26259	26305
	Cherrapunji-2-537.25	537.25	26284	-2.771	0.017	0.448	0.015	26261	26307
	Cherrapunji-2-537.5	537.5	26286	-2.653	0.013	0.411	0.008	26263	26309
	Cherrapunji-2-537.75	537.75	26289	-2.619	0.018	0.524	0.009	26266	26312
	Cherrapunji-2-538	538	26291	-2.62	0.007	0.389	0.018	26268	26314
	Cherrapunji-2-538.25	538.25	26293	-2.763	0.032	0.309	0.018	26270	26316
	Cherrapunji-2-538.5	538.5	26296	-2.767	0.02	0.47	0.008	26273	26319
	Cherrapunji-2-538.75	538.75	26298	-2.883	0.006	0.238	0.012	26275	26321
	Cherrapunji-2-539	539	26300	-2.687	0.016	0.457	0.014	26277	26323
	Cherrapunji-2-539.25	539.25	26303	-2.738	0.009	0.37	0.009	26280	26326
	Cherrapunji-2-539.5	539.5	26305	-2.771	0.013	0.263	0.006	26282	26328
	Cherrapunji-2-539.75	539.75	26307	-2.823	0.015	0.413	0.002	26284	26330
	Cherrapunji-2-540	540	26310	-2.826	0.011	0.314	0.016	26287	26333
	Cherrapunji-2-540.25	540.25	26312	-2.803	0.018	0.317	0.013	26289	26335
	Cherrapunji-2-540.5	540.5	26314	-2.755	0.014	0.382	0.015	26291	26337
	Cherrapunji-2-540.75	540.75	26315	-2.843	0.014	0.418	0.009	26292	26338
	Cherrapunji-2-541	541	26317	-2.942	0.01	0.286	0.01	26294	26340
	Cherrapunji-2-541.25	541.25	26319	-2.955	0.015	0.201	0.008	26296	26342
	Cherrapunji-2-541.5	541.5	26322	-2.927	0.014	0.363	0.016	26299	26345
	Cherrapunji-2-541.75	541.75	26325	-3.02	0.008	0.127	0.005	26302	26348
	Cherrapunji-2-542	542	26328	-3.06	0.021	0.262	0.013	26305	26351
	Cherrapunji-2-542.25	542.25	26331	-3.069	0.011	0.145	0.008	26308	26354
	Cherrapunji-2-542.5	542.5	26334	-3.037	0.03	0.192	0.012	26311	26357
	Cherrapunji-2-542.75	542.75	26337	-2.898	0.01	0.438	0.016	26314	26360
	Cherrapunji-2-543	543	26339	-2.797	0.01	0.409	0.013	26316	26362
	Cherrapunji-2-543.25	543.25	26342	-2.929	0.018	0.244	0.013	26319	26365
	Cherrapunji-2-543.5	543.5	26345	-2.816	0.014	0.541	0.01	26322	26368
	Cherrapunji-2-543.75	543.75	26348	-3.004	0.011	0.348	0.005	26325	26371
	Cherrapunji-2-544	544	26351	-3.043	0.015	0.209	0.006	26328	26374
	Cherrapunji-2-544.25	544.25	26353	-3.115	0.009	0.242	0.008	26330	26376
	Cherrapunji-2-544.5	544.5	26356	-3.122	0.014	0.35	0.009	26333	26379
	Cherrapunji-2-544.75	544.75	26359	-2.972	0.021	0.408	0.013	26336	26382
	Cherrapunji-2-545	545	26361	-3.102	0.024	0.283	0.01	26338	26384
	Cherrapunji-2-545.25	545.25	26364	-3.011	0.011	0.473	0.014	26341	26387
	Cherrapunji-2-545.5	545.5	26366	-3.13	0.008	0.483	0.012	26343	26389
	Cherrapunji-2-545.75	545.75	26369	-3.107	0.01	0.42	0.014	26346	26392
	Cherrapunji-2-546	546	26372	-3.12	0.012	0.36	0.013	26349	26395
	Cherrapunji-2-546.25	546.25	26374	-3.215	0.016	0.252	0.008	26351	26397
	Cherrapunji-2-546.5	546.5	26377	-3.12	0.017	0.325	0.008	26354	26400
	Cherrapunji-2-546.75	546.75	26380	-3.313	0.015	0.156	0.008	26357	26403
	Cherrapunji-2-547	547	26383	-3.32	0.014	0.071	0.007	26360	26406
	Cherrapunji-2-547.25	547.25	26386	-3.164	0.008	0.187	0.011	26363	26409
	Cherrapunji-2-547.5	547.5	26390	-3.01	0.01	0.087	0.01	26367	26413
	Cherrapunji-2-547.75	547.75	26394	-3.094	0.019	0.132	0.016	26371	26417
	Cherrapunji-2-548	548	26397	-3.222	0.018	0.02	0.009	26374	26420
	Cherrapunji-2-548.25	548.25	26399	-3.158	0.019	-0.009	0.008	26376	26422
	Cherrapunji-2-548.5	548.5	26402	-3.056	0.016	0.192	0.007	26379	26425
	Cherrapunji-2-548.75	548.75	26404	-3.225	0.016	0.126	0.014	26381	26427
	Cherrapunji-2-549	549	26406	-3.321	0.012	0.146	0.017	26383	26429
	Cherrapunji-2-549.25	549.25	26408	-3.331	0.009	0.236	0.012	26385	26431
	Cherrapunji-2-549.5	549.5	26411	-3.102	0.011	0.533	0.009	26388	26434
	Cherrapunji-2-549.75	549.75	26413	-3.049	0.018	0.476	0.018	26390	26436
	Cherrapunji-2-550	550	26415	-3.119	0.016	0.552	0.017	26392	26438
	Cherrapunji-2-550.25	550.25	26417	-3.202	0.008	0.191	0.011	26394	26440
	Cherrapunji-2-550.5	550.5	26419	-3.378	0.019	0.258	0.009	26396	26442
	Cherrapunji-2-550.75	550.75	26422	-3.315	0.018	0.21	0.008	26399	26445
	Cherrapunji-2-551	551	26424	-3.304	0.012	0.106	0.01	26401	26447
	Cherrapunji-2-551.25	551.25	26426	-3.272	0.02	0.166	0.006	26403	26449
	Cherrapunji-2-551.5	551.5	26428	-3.217	0.024	0.122	0.012	26405	26451
	Cherrapunji-2-551.75	551.75	26430	-3.308	0.014	0.012	0.005	26407	26453
	Cherrapunji-2-552	552	26433	-3.24	0.008	0.089	0.011	26410	26456
	Cherrapunji-2-552.25	552.25	26435	-3.263	0.018	-0.04	0.009	26412	26458
	Cherrapunji-2-552.5	552.5	26438	-3.433	0.009	0.077	0.006	26415	26461
	Cherrapunji-2-552.75	552.75	26440	-3.537	0.007	-0.093	0.009	26417	26463
	Cherrapunji-2-553	553	26442	-3.332	0.008	0.167	0.007	26419	26465
	Cherrapunji-2-553.25	553.25	26445	-3.374	0.017	0.054	0.008	26422	26468
	Cherrapunji-2-553.5	553.5	26447	-3.523	0.012	0.019	0.01	26424	26470
	Cherrapunji-2-553.75	553.75	26449	-3.527	0.01	-0.005	0.008	26426	26472
	Cherrapunji-2-554	554	26452	-3.468	0.011	0.063	0.008	26429	26475
	Cherrapunji-2-554.25	554.25	26455	-3.453	0.019	0.012	0.012	26432	26478
	Cherrapunji-2-554.5	554.5	26458	-3.51	0.019	0.101	0.01	26435	26481
	Cherrapunji-2-554.75	554.75	26461	-3.506	0.011	0.168	0.011	26438	26484
	Cherrapunji-2-555	555	26464	-3.495	0.012	0.161	0.009	26441	26487
	Cherrapunji-2-555.25	555.25	26467	-3.322	0.016	0.282	0.012	26444	26490
	Cherrapunji-2-555.5	555.5	26469	-3.338	0.015	0.308	0.006	26446	26492
	Cherrapunji-2-555.75	555.75	26472	-3.315	0.01	0.374	0.009	26449	26495
	Cherrapunji-2-556	556	26474	-3.395	0.006	0.085	0.018	26451	26497
	Cherrapunji-2-556.25	556.25	26477	-3.546	0.011	-0.005	0.011	26454	26500
	Cherrapunji-2-556.5	556.5	26479	-3.479	0.017	0.091	0.013	26456	26502
	Cherrapunji-2-556.75	556.75	26482	-3.421	0.007	0.31	0.006	26459	26505
	Cherrapunji-2-557	557	26485	-3.507	0.024	0.266	0.016	26462	26508
	Cherrapunji-2-557.25	557.25	26488	-3.579	0.01	0.151	0.011	26465	26511
	Cherrapunji-2-557.5	557.5	26491	-3.439	0.012	0.35	0.01	26468	26514
	Cherrapunji-2-557.75	557.75	26493	-3.26	0.019	0.497	0.023	26470	26516
	Cherrapunji-2-558	558	26496	-3.355	0.012	0.26	0.017	26473	26519
	Cherrapunji-2-558.25	558.25	26499	-3.481	0.015	0.086	0.008	26476	26522
	Cherrapunji-2-558.5	558.5	26502	-3.429	0.013	-0.016	0.02	26479	26525
	Cherrapunji-2-558.75	558.75	26505	-3.507	0.011	0.094	0.01	26482	26528
	Cherrapunji-2-559	559	26509	-3.498	0.023	0.162	0.015	26486	26532
	Cherrapunji-2-559.25	559.25	26512	-3.455	0.02	0.191	0.012	26489	26535
	Cherrapunji-2-559.5	559.5	26515	-3.415	0.018	0.049	0.006	26492	26538
	Cherrapunji-2-559.75	559.75	26518	-3.28	0.014	0.198	0.01	26495	26541
	Cherrapunji-2-560	560	26522	-3.219	0.017	0.188	0.011	26499	26545
	Cherrapunji-2-560.25	560.25	26525	-3.287	0.021	0.037	0.011	26502	26548
	Cherrapunji-2-560.5	560.5	26527	-3.367	0.007	0.052	0.011	26504	26550
	Cherrapunji-2-560.75	560.75	26530	-3.426	0.009	0.058	0.01	26507	26553
	Cherrapunji-2-561	561	26533	-3.336	0.01	0.169	0.007	26510	26556
	Cherrapunji-2-561.25	561.25	26536	-3.449	0.011	0.151	0.011	26513	26559
	Cherrapunji-2-561.5	561.5	26539	-3.44	0.01	0.223	0.008	26516	26562
	Cherrapunji-2-561.75	561.75	26544	-3.358	0.013	0.388	0.009	26521	26567
	Cherrapunji-2-562	562	26550	-3.363	0.027	0.329	0.01	26527	26573
	Cherrapunji-2-562.25	562.25	26553	-3.326	0.023	0.185	0.013	26530	26576
	Cherrapunji-2-562.5	562.5	26555	-3.225	0.017	0.337	0.01	26532	26578
	Cherrapunji-2-562.75	562.75	26557	-3.178	0.015	0.304	0.01	26534	26580
	Cherrapunji-2-563	563	26560	-3.237	0.004	0.357	0.008	26537	26583
	Cherrapunji-2-563.25	563.25	26563	-3.394	0.013	-0.086	0.014	26540	26586
	Cherrapunji-2-563.5	563.5	26566	-3.289	0.016	0.147	0.011	26543	26589
	Cherrapunji-2-563.75	563.75	26569	-3.243	0.017	0.247	0.013	26546	26592
	Cherrapunji-2-564	564	26572	-3.31	0.031	0.091	0.016	26549	26595
	Cherrapunji-2-564.25	564.25	26575	-3.225	0.01	0.137	0.008	26552	26598
	Cherrapunji-2-564.5	564.5	26578	-3.159	0.015	0.074	0.01	26555	26601
	Cherrapunji-2-564.75	564.75	26581	-3.19	0.011	0.021	0.007	26558	26604
	Cherrapunji-2-565	565	26584	-3.213	0.018	0.031	0.016	26561	26607
	Cherrapunji-2-565.25	565.25	26587	-3.298	0.018	-0.005	0.007	26564	26610
	Cherrapunji-2-565.5	565.5	26590	-3.247	0.013	0.061	0.011	26567	26613
	Cherrapunji-2-565.75	565.75	26594	-3.2	0.025	0.107	0.01	26571	26617
	Cherrapunji-2-566	566	26597	-3.217	0.015	0.001	0.007	26574	26620
	Cherrapunji-2-566.25	566.25	26599	-3.151	0.017	-0.005	0.012	26576	26622
	Cherrapunji-2-566.5	566.5	26602	-3.208	0.006	0.041	0.015	26579	26625
	Cherrapunji-2-566.75	566.75	26604	-3.189	0.017	0.034	0.015	26581	26627
	Cherrapunji-2-567	567	26607	-2.971	0.008	0.19	0.008	26584	26630
	Cherrapunji-2-567.25	567.25	26609	-2.847	0.016	0.186	0.01	26586	26632
	Cherrapunji-2-567.5	567.5	26612	-2.958	0.01	0.236	0.008	26589	26635
	Cherrapunji-2-567.75	567.75	26616	-3.067	0.016	0.028	0.009	26593	26639
	Cherrapunji-2-568	568	26618	-2.969	0.021	0.218	0.01	26595	26641
	Cherrapunji-2-568.25	568.25	26621	-3.126	0.01	-0.075	0.01	26598	26644
	Cherrapunji-2-568.5	568.5	26624	-3.244	0.024	-0.278	0.007	26601	26647
	Cherrapunji-2-568.75	568.75	26628	-3.097	0.021	-0.039	0.011	26605	26651
	Cherrapunji-2-569	569	26633	-3.13	0.018	0.066	0.005	26610	26656
	Cherrapunji-2-569.25	569.25	26637	-3.169	0.014	-0.095	0.014	26614	26660
	Cherrapunji-2-569.5	569.5	26641	-3.04	0.018	0.149	0.009	26618	26664
	Cherrapunji-2-569.75	569.75	26645	-3.246	0.006	0.181	0.007	26622	26668
	Cherrapunji-2-570	570	26649	-3.238	0.019	0.176	0.007	26626	26672
	Cherrapunji-2-570.5	570.5	26658	-3.091	0.036	0.221	0.021	26635	26681
	Cherrapunji-2-570.75	570.75	26660	-3.008	0.014	0.234	0.005	26637	26683
	Cherrapunji-2-571	571	26664	-3.277	0.015	0.029	0.012	26641	26687
	Cherrapunji-2-571.5	571.5	26669	-3.017	0.014	0.337	0.011	26646	26692
	Cherrapunji-2-571.75	571.75	26672	-3.231	0.014	0.196	0.009	26649	26695
	Cherrapunji-2-572	572	26675	-3.205	0.016	-0.047	0.01	26652	26698
	Cherrapunji-2-572.25	572.25	26678	-3.334	0.01	-0.032	0.011	26655	26701
	Cherrapunji-2-572.5	572.5	26680	-3.354	0.015	0.039	0.007	26657	26703
	Cherrapunji-2-572.75	572.75	26682	-3.264	0.017	-0.103	0.004	26659	26705
	Cherrapunji-2-573	573	26684	-3.151	0.017	0.103	0.009	26661	26707
	Cherrapunji-2-573.25	573.25	26686	-3.204	0.02	0.069	0.009	26663	26709
	Cherrapunji-2-573.5	573.5	26688	-3.253	0.006	-0.044	0.009	26665	26711
	Cherrapunji-2-573.75	573.75	26690	-3.139	0.017	0.073	0.011	26667	26713
	Cherrapunji-2-574	574	26692	-3.169	0.013	0.042	0.008	26669	26715
	Cherrapunji-2-574.25	574.25	26694	-3.193	0.011	-0.146	0.009	26671	26717
	Cherrapunji-2-574.5	574.5	26697	-3.317	0.014	-0.235	0.016	26674	26720
	Cherrapunji-2-574.75	574.75	26700	-3.494	0.014	-0.191	0.006	26677	26723
	Cherrapunji-2-575	575	26702	-3.543	0.012	-0.29	0.007	26679	26725
	Cherrapunji-2-575.25	575.25	26704	-3.427	0.011	-0.39	0.012	26681	26727
	Cherrapunji-2-575.5	575.5	26706	-3.542	0.011	-0.368	0.008	26683	26729
	Cherrapunji-2-575.75	575.75	26708	-3.481	0.015	-0.332	0.007	26685	26731
	Cherrapunji-2-576	576	26710	-3.374	0.013	-0.398	0.01	26687	26733
	Cherrapunji-2-576.25	576.25	26714	-3.257	0.008	-0.267	0.011	26691	26737
	Cherrapunji-2-576.5	576.5	26717	-3.059	0.006	-0.159	0.012	26694	26740
	Cherrapunji-2-576.75	576.75	26720	-3.099	0.015	-0.17	0.016	26697	26743
	Cherrapunji-2-577	577	26722	-3.357	0.014	-0.323	0.008	26699	26745
	Cherrapunji-2-577.25	577.25	26725	-3.503	0.018	-0.366	0.011	26702	26748
	Cherrapunji-2-577.5	577.5	26729	-3.497	0.029	-0.31	0.015	26706	26752
	Cherrapunji-2-577.75	577.75	26731	-3.522	0.022	-0.336	0.015	26708	26754
	Cherrapunji-2-578	578	26734	-3.364	0.035	-0.269	0.009	26711	26757
	Cherrapunji-2-578.25	578.25	26736	-3.268	0.004	-0.538	0.009	26713	26759
	Cherrapunji-2-578.5	578.5	26739	-3.365	0.017	-0.44	0.009	26716	26762
	Cherrapunji-2-578.75	578.75	26742	-3.319	0.017	-0.452	0.014	26719	26765
	Cherrapunji-2-579	579	26744	-3.246	0.008	-0.316	0.01	26721	26767
	Cherrapunji-2-579.25	579.25	26746	-3.215	0.012	-0.273	0.014	26723	26769
	Cherrapunji-2-579.5	579.5	26748	-3.21	0.016	-0.31	0.011	26725	26771
	Cherrapunji-2-579.75	579.75	26751	-3.271	0.02	-0.82	0.015	26728	26774
	Cherrapunji-2-580	580	26753	-3.419	0.031	-0.469	0.013	26730	26776
	Cherrapunji-2-580.25	580.25	26755	-3.498	0.009	-0.511	0.013	26732	26778
	Cherrapunji-2-580.5	580.5	26757	-3.412	0.02	-0.392	0.01	26734	26780
	Cherrapunji-2-580.75	580.75	26760	-3.295	0.005	-0.388	0.007	26737	26783
	Cherrapunji-2-581	581	26762	-3.262	0.013	-0.353	0.003	26739	26785
	Cherrapunji-2-581.25	581.25	26765	-3.07	0.015	-0.25	0.008	26742	26788
	Cherrapunji-2-581.5	581.5	26767	-2.981	0.029	-0.242	0.015	26744	26790
	Cherrapunji-2-581.75	581.75	26769	-3.055	0.011	-0.103	0.014	26746	26792
	Cherrapunji-2-582	582	26772	-3.222	0.017	-0.187	0.012	26749	26795
	Cherrapunji-2-582.25	582.25	26778	-3.211	0.01	-0.373	0.012	26755	26801
	Cherrapunji-2-582.5	582.5	26783	-3.223	0.015	-0.295	0.015	26760	26806
	Cherrapunji-2-582.75	582.75	26788	-3.155	0.013	-0.043	0.003	26765	26811
	Cherrapunji-2-583	583	26792	-3.207	0.014	-0.134	0.019	26769	26815
	Cherrapunji-2-583.25	583.25	26797	-3.178	0.02	-0.275	0.005	26774	26820
	Cherrapunji-2-583.5	583.5	26801	-3.151	0.008	-0.242	0.008	26778	26824
	Cherrapunji-2-583.75	583.75	26805	-3.251	0.012	-0.256	0.006	26782	26828
	Cherrapunji-2-584	584	26808	-3.45	0.016	-0.326	0.008	26785	26831
	Cherrapunji-2-584.25	584.25	26810	-3.411	0.026	-0.3	0.007	26787	26833

## Sheet: Annual lamina thickness
Cherrapunji-2 annual lamina thickness
	Depth（mm)	Age （y B.P.）	lamina thickness（mm)
	34.1921	21882	0.09114
	34.3226	21883	0.13054
	34.4532	21884	0.13054
	34.564	21885	0.11084
	34.7266	21886	0.16256
	34.862	21887	0.13547
	35.0098	21888	0.14778
	35.128	21889	0.11823
	35.2783	21890	0.15024
	35.4211	21891	0.14286
	35.564	21892	0.14286
	35.7216	21893	0.15763
	35.8522	21894	0.13055
	35.9606	21895	0.10837
	36.0689	21896	0.10837
	36.1748	21897	0.10592
	36.298	21898	0.12315
	36.4335	21899	0.13547
	36.5271	21900	0.0936
	36.6182	21901	0.09113
	36.7241	21902	0.10591
	36.8497	21903	0.12562
	36.9433	21904	0.09359
	37.0271	21905	0.08375
	37.1305	21906	0.10345
	37.2463	21907	0.11576
	37.399	21908	0.15271
	37.5221	21909	0.12315
	37.7019	21910	0.1798
	37.9138	21911	0.21183
	38.0714	21912	0.15763
	38.2611	21913	0.18966
	38.4409	21914	0.1798
	38.596	21915	0.15517
	38.7561	21916	0.1601
	38.9261	21917	0.16995
	39.1379	21918	0.21182
	39.3374	21919	0.1995
	39.4433	21920	0.10591
	39.5665	21921	0.12316
	39.7463	21922	0.1798
	39.931	21923	0.18473
	40.1773	21924	0.2463
	40.3842	21925	0.2069
	40.5271	21926	0.14286
	40.6206	21927	0.09359
	40.7044	21928	0.08375
	40.7931	21929	0.08867
	40.9014	21930	0.10837
	41.0073	21931	0.10591
	41.1059	21932	0.09852
	41.1995	21933	0.0936
	41.2931	21934	0.0936
	41.3941	21935	0.10098
	41.4926	21936	0.09852
	41.5837	21937	0.09114
	41.6896	21938	0.10591
	41.8005	21939	0.11084
	41.9113	21940	0.11083
	42.0492	21941	0.13793
	42.1945	21942	0.14532
	42.3078	21943	0.11331
	42.4039	21944	0.09605
	42.4926	21945	0.08867
	42.5788	21946	0.0862
	42.6724	21947	0.0936
	42.766	21948	0.0936
	42.8669	21949	0.10098
	42.9408	21950	0.07389
	43.0344	21951	0.0936
	43.1256	21952	0.09113
	43.2142	21953	0.08867
	43.3522	21954	0.13793
	43.4926	21955	0.1404
	43.6207	21956	0.12808
	43.776	21957	0.155325
	43.914	21958	0.138068
	44.0225	21959	0.108481
	44.1063	21960	0.083826
	44.2247	21961	0.118343
	44.3282	21962	0.103551
	44.3849	21963	0.056706
	44.4392	21964	0.05424
	44.4959	21965	0.056706
	44.5477	21966	0.051776
	44.5945	21967	0.046844
	44.6512	21968	0.056706
	44.703	21969	0.051775
	44.7671	21970	0.064103
	44.8337	21971	0.066568
	44.8953	21972	0.061637
	44.9569	21973	0.061637
	45.0161	21974	0.059172
	45.0654	21975	0.04931
	45.1271	21976	0.061637
	45.2134	21977	0.086292
	45.2627	21978	0.049309
	45.3342	21979	0.071499
	45.4081	21980	0.073965
	45.4624	21981	0.05424
	45.5388	21982	0.07643
	45.6177	21983	0.078896
	45.6917	21984	0.073964
	45.7829	21985	0.09123
	45.8741	21986	0.09122
	45.9974	21987	0.12327
	46.1379	21988	0.14054
	46.276	21989	0.13806
	46.3475	21990	0.0715
	46.4683	21991	0.12081
	46.562	21992	0.09369
	46.7	21993	0.138067
	46.8307	21994	0.130671
	47.0107	21995	0.17998
	47.1636	21996	0.15286
	47.2646	21997	0.10108
	47.3707	21998	0.10602
	47.4841	21999	0.11341
	47.6024	22000	0.11834
	47.706	22001	0.10355
	47.812	22002	0.10602
	47.95	22003	0.13807
	48.0906	22004	0.14053
	48.236	22005	0.14546
	48.3322	22006	0.09616
	48.4333	22007	0.10108
	48.6009	22008	0.16765
	48.7512	22009	0.15024
	48.8694	22010	0.11823
	49.0467	22011	0.17734
	49.2142	22012	0.16749
	49.3546	22013	0.14039
	49.5344	22014	0.1798
	49.66	22015	0.12562
	49.7881	22016	0.12808
	49.9556	22017	0.16749
	50.1108	22018	0.15517
	50.2684	22019	0.157635
	50.4162	22020	0.147783
	50.5566	22021	0.140395
	50.6748	22022	0.118226
	50.7857	22023	0.110838
	50.9113	22024	0.12562
	51.0812	22025	0.16995
	51.2068	22026	0.12561
	51.3546	22027	0.14778
	51.4655	22028	0.11084
	51.5911	22029	0.12562
	51.761	22030	0.16995
	51.9334	22031	0.17241
	52.0763	22032	0.14286
	52.2315	22033	0.15517
	52.3719	22034	0.1404
	52.5295	22035	0.15763
	52.6871	22036	0.15764
	52.8201	22037	0.133
	52.9704	22038	0.15025
	53.1083	22039	0.13793
	53.2044	22040	0.09606
	53.3349	22041	0.13054
	53.4778	22042	0.14286
	53.6625	22043	0.18473
	53.8398	22044	0.17734
	54.0123	22045	0.17241
	54.165	22046	0.15271
	54.3201	22047	0.15517
	54.4655	22048	0.14532
	54.6059	22049	0.1404
	54.7536	22050	0.14778
	54.9063	22051	0.15271
	55.0566	22052	0.15025
	55.2241	22053	0.16748
	55.3645	22054	0.1404
	55.4975	22055	0.133
	55.6453	22056	0.14779
	55.8029	22057	0.15763
	55.9384	22058	0.13547
	56.0837	22059	0.14532
	56.2315	22060	0.14778
	56.3866	22061	0.15518
	56.5221	22062	0.13546
	56.6773	22063	0.15518
	56.7906	22064	0.1133
	56.8965	22065	0.10591
	56.9999	22066	0.10345
	57.1059	22067	0.10591
	57.2093	22068	0.10345
	57.2955	22069	0.0862
	57.3768	22070	0.08128
	57.4802	22071	0.10345
	57.6329	22072	0.15271
	57.7709	22073	0.13793
	57.862	22074	0.09114
	57.9975	22075	0.13546
	58.1305	22076	0.13301
	58.2832	22077	0.15271
	58.4334	22078	0.15024
	58.5541	22079	0.12069
	58.6674	22080	0.1133
	58.8226	22081	0.15518
	58.9975	22082	0.17487
	59.1256	22083	0.12808
	59.2807	22084	0.15517
	59.4384	22085	0.15764
	59.5985	22086	0.160098
	59.7265	22087	0.128079
	59.8719	22088	0.14532
	60.0024	22089	0.130542
	60.128	22090	0.12562
	60.2487	22091	0.12068
	60.3768	22092	0.12808
	60.4876	22093	0.11084
	60.5492	22094	0.06158
	60.6083	22095	0.05911
	60.6945	22096	0.08621
	60.761	22097	0.0665
	60.8054	22098	0.04434
	60.9236	22099	0.11822
	61.0147	22100	0.09113
	61.1797	22101	0.16502
	61.3916	22102	0.21183
	61.5196	22103	0.12808
	61.6231	22104	0.10344
	61.7167	22105	0.0936
	61.8226	22106	0.10591
	61.9063	22107	0.08375
	61.995	22108	0.08867
	62.1108	22109	0.11576
	62.16	22110	0.04926
	62.2093	22111	0.04926
	62.2783	22112	0.06897
	62.3817	22113	0.10344
	62.4753	22114	0.0936
	62.5664	22115	0.09113
	62.6797	22116	0.1133
	62.7955	22117	0.11577
	62.9014	22118	0.10591
	63.0073	22119	0.10591
	63.1231	22120	0.115763
	63.2142	22121	0.091133
	63.2955	22122	0.081281
	63.3792	22123	0.083744
	63.426	22124	0.046798
	63.5517	22125	0.125615
	63.6231	22126	0.071428
	63.8029	22127	0.17981
	63.931	22128	0.12808
	64.059	22129	0.12807
	64.1551	22130	0.09606
	64.2659	22131	0.11084
	64.3398	22132	0.07389
	64.4999	22133	0.1601
	64.6723	22134	0.17241
	64.798	22135	0.12562
	64.9556	22136	0.15764
	65.1305	22137	0.17487
	65.3029	22138	0.17242
	65.4556	22139	0.15271
	65.6183	22140	0.16272
	65.7268	22141	0.10848
	65.8649	22142	0.13807
	65.9906	22143	0.12574
	66.1016	22144	0.11094
	66.252	22145	0.1504
	66.4147	22146	0.16272
	66.5478	22147	0.13314
	66.7007	22148	0.15286
	66.8092	22149	0.10848
	66.9102	22150	0.10108
	67.0039	22151	0.09369
	67.1124	22152	0.10848
	67.2258	22153	0.11342
	67.322	22154	0.09615
	67.4231	22155	0.10108
	67.5241	22156	0.10109
	67.6302	22157	0.10602
	67.7436	22158	0.11341
	67.8422	22159	0.09862
	67.9162	22160	0.07396
	68.0024	22161	0.08629
	68.0912	22162	0.08876
	68.1824	22163	0.09122
	68.2687	22164	0.0863
	68.3378	22165	0.06903
	68.4561	22166	0.11834
	68.5399	22167	0.08383
	68.6361	22168	0.09616
	68.7347	22169	0.09862
	68.8284	22170	0.09368
	68.9147	22171	0.0863
	69.0059	22172	0.09122
	69.1933	22173	0.18738
	69.2944	22174	0.10108
	69.4004	22175	0.10602
	69.4768	22176	0.07643
	69.5754	22177	0.09862
	69.6593	22178	0.08382
	69.7406	22179	0.08136
	69.8738	22180	0.13314
	69.9896	22181	0.11587
	70.0882	22182	0.09862
	70.1967	22183	0.10849
	70.2929	22184	0.09615
	70.3915	22185	0.09862
	70.4901	22186	0.09862
	70.5813	22187	0.09122
	70.6824	22188	0.10109
	70.7786	22189	0.09615
	70.8698	22190	0.09122
	70.961	22191	0.09123
	71.0547	22192	0.09368
	71.1607	22193	0.10602
	71.2643	22194	0.10355
	71.3481	22195	0.08383
	71.4319	22196	0.08382
	71.5133	22197	0.08136
	71.6218	22198	0.10849
	71.7278	22199	0.10601
	71.8264	22200	0.09862
	71.9226	22201	0.09615
	72.0237	22202	0.10109
	72.1371	22203	0.11341
	72.2505	22204	0.11341
	72.3664	22205	0.11588
	72.4625	22206	0.09616
	72.5661	22207	0.10355
	72.6573	22208	0.09122
	72.7485	22209	0.09122
	72.8274	22210	0.0789
	72.9334	22211	0.10601
	73.0246	22212	0.09122
	73.1134	22213	0.08876
	73.2169	22214	0.10355
	73.3156	22215	0.09862
	73.4265	22216	0.11095
	73.5301	22217	0.10355
	73.6287	22218	0.09862
	73.7396	22219	0.11094
	73.8826	22220	0.143
	73.9739	22221	0.09123
	74.0749	22222	0.10108
	74.2303	22223	0.155325
	74.3659	22224	0.135602
	74.605	22225	0.239152
	74.7628	22226	0.157791
	74.928	22227	0.165187
	75.071	22228	0.142998
	75.1869	22229	0.115878
	75.2855	22230	0.098619
	75.3668	22231	0.081361
	75.4507	22232	0.083827
	75.5739	22233	0.123274
	75.6874	22234	0.113412
	75.8105	22235	0.123153
	75.9411	22236	0.130542
	76.0494	22237	0.108374
	76.1603	22238	0.110838
	76.3302	22239	0.16995
	76.446	22240	0.115764
	76.5346	22241	0.08867
	76.6529	22242	0.118226
	76.7514	22243	0.098523
	76.8598	22244	0.108374
	76.9386	22245	0.078818
	77.0371	22246	0.098522
	77.143	22247	0.10591
	77.2465	22248	0.10345
	77.3154	22249	0.06896
	77.3943	22250	0.07882
	77.4805	22251	0.08621
	77.5519	22252	0.07143
	77.6085	22253	0.05665
	77.6603	22254	0.05172
	77.7342	22255	0.07389
	77.813	22256	0.07882
	77.8844	22257	0.07143
	77.9534	22258	0.06896
	78.0273	22259	0.0739
	78.1085	22260	0.08128
	78.1874	22261	0.07881
	78.2612	22262	0.07389
	78.3253	22263	0.06404
	78.3942	22264	0.06896
	78.4731	22265	0.07882
	78.5445	22266	0.07143
	78.6159	22267	0.07143
	78.6874	22268	0.07143
	78.776	22269	0.08867
	78.8647	22270	0.08867
	78.9534	22271	0.08867
	79.0642	22272	0.11083
	79.1775	22273	0.1133
	79.3154	22274	0.13793
	79.4435	22275	0.12808
	79.5543	22276	0.11084
	79.6726	22277	0.11823
	79.7908	22278	0.11822
	79.8942	22279	0.10345
	79.9829	22280	0.08867
	80.0741	22281	0.09114
	80.1652	22282	0.09113
	80.2662	22283	0.10098
	80.3573	22284	0.09114
	80.4509	22285	0.09359
	80.542	22286	0.09114
	80.6307	22287	0.08867
	80.7391	22288	0.10837
	80.8696	22289	0.13054
	80.9706	22290	0.10099
	81.0913	22291	0.12069
	81.2021	22292	0.11083
	81.3401	22293	0.13794
	81.4706	22294	0.13054
	81.5814	22295	0.11084
	81.7095	22296	0.12808
	81.8401	22297	0.13054
	81.9632	22298	0.12316
	82.1061	22299	0.14285
	82.2391	22300	0.13301
	82.345	22301	0.10591
	82.4829	22302	0.13793
	82.5987	22303	0.11576
	82.675	22304	0.07636
	82.7933	22305	0.11822
	82.8647	22306	0.07143
	83.0297	22307	0.16503
	83.1406	22308	0.11083
	83.2366	22309	0.09606
	83.3425	22310	0.10591
	83.4583	22311	0.11577
	83.5839	22312	0.12561
	83.7169	22313	0.13301
	83.8745	22314	0.15763
	84.0125	22315	0.13793
	84.1406	22316	0.12808
	84.2957	22317	0.15518
	84.414	22318	0.11822
	84.542	22319	0.12808
	84.6529	22320	0.11084
	84.7883	22321	0.13547
	84.9928	22322	0.20443
	85.1011	22323	0.10837
	85.2194	22324	0.11823
	85.3475	22325	0.12808
	85.4681	22326	0.12069
	85.6036	22327	0.13547
	85.7095	22328	0.10591
	85.8475	22329	0.13793
	85.9805	22330	0.13301
	86.1184	22331	0.13793
	86.244	22332	0.12561
	86.3819	22333	0.13793
	86.5297	22334	0.14779
	86.6775	22335	0.14778
	86.8278	22336	0.15025
	87.0026	22337	0.17487
	87.1578	22338	0.15518
	87.313	22339	0.15517
	87.4534	22340	0.14039
	87.5962	22341	0.14286
	87.744	22342	0.14778
	87.8721	22343	0.12808
	88.0346	22344	0.16256
	88.1701	22345	0.13547
	88.3228	22346	0.15271
	88.4484	22347	0.12561
	88.5445	22348	0.09606
	88.6504	22349	0.10591
	88.808	22350	0.15764
	88.909	22351	0.10098
	88.9903	22352	0.08128
	89.1036	22353	0.1133
	89.2317	22354	0.12808
	89.3474	22355	0.11576
	89.4804	22356	0.133
	89.6061	22357	0.12562
	89.744	22358	0.13793
	89.9139	22359	0.16995
	90.042	22360	0.12808
	90.2071	22361	0.16503
	90.3647	22362	0.15763
	90.4854	22363	0.12069
	90.6233	22364	0.13793
	90.7637	22365	0.1404
	90.8869	22366	0.12315
	91.0199	22367	0.133
	91.1455	22368	0.12562
	91.2809	22369	0.13547
	91.3967	22370	0.11576
	91.5543	22371	0.15764
	91.712	22372	0.15763
	91.845	22373	0.13301
	91.9755	22374	0.13054
	92.1578	22375	0.18226
	92.2292	22376	0.07143
	92.3474	22377	0.11823
	92.441	22378	0.0936
	92.5346	22379	0.09359
	92.6479	22380	0.1133
	92.776	22381	0.12808
	92.8844	22382	0.10838
	92.9952	22383	0.11083
	93.0987	22384	0.10345
	93.1898	22385	0.09113
	93.2982	22386	0.10838
	93.4139	22387	0.11576
	93.5174	22388	0.10345
	93.6135	22389	0.09606
	93.7144	22390	0.10098
	93.8204	22391	0.10592
	93.9287	22392	0.10837
	94.0543	22393	0.12562
	94.1824	22394	0.12807
	94.313	22395	0.13055
	94.4484	22396	0.13546
	94.5765	22397	0.12808
	94.6997	22398	0.12316
	94.808	22399	0.1083
	94.9335	22400	0.12552
	95.0442	22401	0.11076
	95.1649	22402	0.12061
	95.2879	22403	0.12307
	95.443	22404	0.15506
	95.5931	22405	0.15014
	95.7162	22406	0.12307
	95.8516	22407	0.13537
	95.9894	22408	0.13783
	96.1223	22409	0.13291
	96.2577	22410	0.13538
	96.3734	22411	0.11568
	96.5137	22412	0.14029
	96.649	22413	0.13538
	96.7844	22414	0.13537
	96.9395	22415	0.15506
	97.1068	22416	0.16737
	97.2422	22417	0.13537
	97.4047	22418	0.16245
	97.5622	22419	0.15753
	97.7615	22420	0.19936
	97.9166	22421	0.15507
	98.0914	22422	0.17475
	98.2489	22423	0.15753
	98.4064	22424	0.15752
	98.5615	22425	0.15506
	98.6845	22426	0.12307
	98.847	22427	0.16245
	98.9971	22428	0.15014
	99.1325	22429	0.13537
	99.2506	22430	0.11814
	99.4008	22431	0.15014
	99.5509	22432	0.14532
	99.6692	22433	0.11823
	99.7923	22434	0.12315
	99.9278	22435	0.13547
	100.088	22436	0.1601
	100.223	22437	0.13547
	100.364	22438	0.14039
	100.487	22439	0.12315
	100.625	22440	0.13793
	100.768	22441	0.14286
	100.901	22442	0.13301
	101.051	22443	0.15024
	101.218	22444	0.16749
	101.369	22445	0.15025
	101.544	22446	0.17487
	101.657	22447	0.1133
	101.842	22448	0.18473
	101.965	22449	0.12315
	102.076	22450	0.11084
	102.213	22451	0.13793
	102.339	22452	0.12562
	102.487	22453	0.14778
	102.603	22454	0.11577
	102.76	22455	0.15763
	102.886	22456	0.12562
	102.987	22457	0.10098
	103.132	22458	0.14532
	103.223	22459	0.09114
	103.374	22460	0.15024
	103.497	22461	0.12315
	103.573	22462	0.07636
	103.679	22463	0.10591
	103.802	22464	0.12315
	103.952	22465	0.15025
	104.051	22466	0.09852
	104.125	22467	0.07389
	104.191	22468	0.06651
	104.263	22469	0.07142
	104.342	22470	0.07882
	104.472	22471	0.13054
	104.548	22472	0.07636
	104.654	22473	0.10591
	104.726	22474	0.07143
	104.805	22475	0.07882
	104.879	22476	0.07389
	104.977	22477	0.09852
	105.095	22478	0.11823
	105.196	22479	0.10098
	105.317	22480	0.12069
	105.433	22481	0.11577
	105.529	22482	0.09605
	105.642	22483	0.11331
	105.741	22484	0.09852
	105.849	22485	0.10837
	105.96	22486	0.11084
	106.066	22487	0.10591
	106.159	22488	0.0936
	106.273	22489	0.1133
	106.373	22490	0.10088
	106.514	22491	0.14026
	106.647	22492	0.13287
	106.762	22493	0.11565
	106.893	22494	0.13042
	107.011	22495	0.11811
	107.107	22496	0.09596
	107.205	22497	0.09843
	107.343	22498	0.13779
	107.486	22499	0.14272
	107.638	22500	0.15256
	107.764	22501	0.12549
	107.887	22502	0.12303
	108.044	22503	0.15748
	108.167	22504	0.12303
	108.332	22505	0.16487
	108.482	22506	0.15009
	108.65	22507	0.16733
	108.812	22508	0.1624
	108.955	22509	0.14272
	109.09	22510	0.13533
	109.196	22511	0.10581
	109.316	22512	0.12057
	109.422	22513	0.10581
	109.533	22514	0.11072
	109.658	22515	0.1255
	109.784	22516	0.12549
	109.919	22517	0.13533
	110.069	22518	0.1501
	110.197	22519	0.12795
	110.318	22520	0.12057
	110.441	22521	0.12304
	110.566	22522	0.12549
	110.687	22523	0.12057
	110.812	22524	0.12549
	110.926	22525	0.11319
	111.041	22526	0.11565
	111.167	22527	0.12549
	111.285	22528	0.11811
	111.403	22529	0.11811
	111.543	22530	0.14026
	111.676	22531	0.13287
	111.789	22532	0.11319
	111.922	22533	0.13288
	112.043	22534	0.12057
	112.173	22535	0.13041
	112.281	22536	0.10827
	112.387	22537	0.1058
	112.5	22538	0.11319
	112.604	22539	0.10335
	112.712	22540	0.10827
	112.81	22541	0.09842
	112.943	22542	0.13288
	113.049	22543	0.1058
	113.167	22544	0.11811
	113.278	22545	0.11073
	113.379	22546	0.10089
	113.495	22547	0.11565
	113.608	22548	0.11319
	113.741	22549	0.13287
	113.854	22550	0.11319
	113.977	22551	0.12303
	114.09	22552	0.11319
	114.196	22553	0.10581
	114.314	22554	0.11811
	114.437	22555	0.12303
	114.565	22556	0.12795
	114.69	22557	0.12549
	114.816	22558	0.1255
	114.941	22559	0.12549
	115.069	22560	0.12795
	115.187	22561	0.1181
	115.286	22562	0.0984
	115.392	22563	0.1058
	115.485	22564	0.0935
	115.591	22565	0.1059
	115.694	22566	0.1033
	115.766	22567	0.0714
	115.879	22568	0.1131
	115.945	22569	0.0665
	116.027	22570	0.0812
	116.1	22571	0.0738
	116.179	22572	0.0787
	116.319	22573	0.1403
	116.492	22574	0.1722
	116.671	22575	0.1797
	116.824	22576	0.1525
	116.954	22577	0.1304
	117.07	22578	0.1157
	117.198	22579	0.1279
	117.313	22580	0.1157
	117.412	22581	0.0984
	117.54	22582	0.128
	117.675	22583	0.1353
	117.813	22584	0.1378
	117.924	22585	0.1107
	118.02	22586	0.096
	118.135	22587	0.1156
	118.271	22588	0.1354
	118.399	22589	0.1279
	118.522	22590	0.1231
	118.642	22591	0.1205
	118.75	22592	0.1083
	118.844	22593	0.0935
	118.945	22594	0.1009
	119.065	22595	0.1206
	119.196	22596	0.1304
	119.316	22597	0.1205
	119.442	22598	0.1255
	119.55	22599	0.1083
	119.649	22600	0.0984
	119.759	22601	0.1108
	119.88	22602	0.1205
	119.981	22603	0.1009
	120.091	22604	0.1107
	120.205	22605	0.1132
	120.313	22606	0.1083
	120.429	22607	0.1156
	120.532	22608	0.1034
	120.662	22609	0.1304
	120.783	22610	0.1206
	120.943	22611	0.1599
	121.063	22612	0.1206
	121.174	22613	0.1107
	121.3	22614	0.1255
	121.418	22615	0.1181
	121.511	22616	0.0935
	121.62	22617	0.1083
	121.73	22618	0.1107
	121.848	22619	0.1181
	121.989	22620	0.1403
	122.107	22621	0.1181
	122.235	22622	0.128
	122.326	22623	0.091
	122.432	22624	0.1058
	122.562	22625	0.1304
	122.685	22626	0.123
	122.783	22627	0.0985
	122.897	22628	0.1132
	123	22629	0.1033
	123.101	22630	0.1009
	123.185	22631	0.0837
	123.285	22632	0.1008
	123.401	22633	0.1157
	123.504	22634	0.1033
	123.63	22635	0.1255
	123.748	22636	0.1181
	123.854	22637	0.1058
	123.955	22638	0.1009
	124.051	22639	0.096
	124.152	22640	0.1009
	124.247	22641	0.0959
	124.361	22642	0.1132
	124.484	22643	0.1231
	124.59	22644	0.1058
	124.7	22645	0.1107
	124.813	22646	0.1132
	124.912	22647	0.0984
	125	22648	0.0886
	125.094	22649	0.0935
	125.207	22650	0.1132
	125.323	22651	0.1156
	125.429	22652	0.1058
	125.527	22653	0.0985
	125.623	22654	0.0959
	125.736	22655	0.1132
	125.872	22656	0.13536
	125.992	22657	0.12059
	126.125	22658	0.1329
	126.221	22659	0.09598
	126.314	22660	0.09352
	126.396	22661	0.08121
	126.479	22662	0.08368
	126.568	22663	0.08859
	126.659	22664	0.09106
	126.745	22665	0.08614
	126.836	22666	0.09106
	126.945	22667	0.10828
	127.05	22668	0.10583
	127.161	22669	0.11074
	127.228	22670	0.06645
	127.292	22671	0.06399
	127.353	22672	0.06152
	127.412	22673	0.05907
	127.471	22674	0.05906
	127.523	22675	0.05169
	127.565	22676	0.04183
	127.609	22677	0.0443
	127.646	22678	0.03692
	127.695	22679	0.04922
	127.737	22680	0.04184
	127.769	22681	0.03199
	127.813	22682	0.0443
	127.86	22683	0.04676
	127.912	22684	0.05168
	127.973	22685	0.06152
	128.035	22686	0.06153
	128.099	22687	0.06399
	128.17	22688	0.07137
	128.246	22689	0.07629
	128.323	22690	0.07629
	128.404	22691	0.08122
	128.561	22692	0.1575
	128.734	22693	0.17228
	128.874	22694	0.14028
	129.002	22695	0.12797
	129.14	22696	0.13782
	129.29	22697	0.15012
	129.447	22698	0.15751
	129.6	22699	0.15258
	129.738	22700	0.13782
	129.858	22701	0.12059
	129.991	22702	0.13289
	130.119	22703	0.12798
	130.24	22704	0.12059
	130.365	22705	0.12551
	130.528	22706	0.16243
	130.675	22707	0.14766
	130.801	22708	0.12551
	130.966	22709	0.16489
	131.17	22710	0.20427
	131.318	22711	0.14766
	131.49	22712	0.17227
	131.66	22713	0.16982
	131.854	22714	0.19442
	132.017	22715	0.16242
	132.189	22716	0.17227
	132.337	22717	0.14766
	132.529	22718	0.19196
	132.703	22719	0.17474
	132.863	22720	0.15996
	133.033	22721	0.16981
	133.2	22722	0.16735
	133.343	22723	0.14274
	133.533	22724	0.1895
	133.715	22725	0.18212
	133.858	22726	0.14274
	133.973	22727	0.11567
	134.059	22728	0.08614
	134.153	22729	0.09351
	134.239	22730	0.08614
	134.392	22731	0.15258
	134.547	22732	0.15505
	134.689	22733	0.14274
	134.835	22734	0.1452
	134.945	22735	0.11075
	135.317	22736	0.37161
	135.47	22737	0.15259
	135.578	22738	0.10828
	135.713	22739	0.13536
	135.996	22740	0.28302
	136.112	22741	0.11567
	136.225	22742	0.11321
	136.331	22743	0.10582
	136.543	22744	0.21165
	136.688	22745	0.1452
	136.833	22746	0.1452
	136.981	22747	0.14767
	137.116	22748	0.13535
	137.241	22749	0.12552
	137.342	22750	0.1009
	137.419	22751	0.07629
	137.547	22752	0.12797
	137.66	22753	0.11321
	137.748	22754	0.0886
	137.867	22755	0.11813
	137.999	22756	0.13289
	138.11	22757	0.11075
	138.263	22758	0.15259
	138.406	22759	0.14274
	138.583	22760	0.17719
	138.718	22761	0.13536
	138.903	22762	0.18457
	139.073	22763	0.16982
	139.25	22764	0.17719
	139.415	22765	0.16489
	139.565	22766	0.15012
	139.757	22767	0.19196
	139.954	22768	0.19689
	140.104	22769	0.15012
	140.251	22770	0.14766
	140.433	22771	0.18212
	140.574	22772	0.14028
	140.731	22773	0.1575
	140.918	22774	0.18704
	141.054	22775	0.13536
	141.216	22776	0.16243
	141.371	22777	0.15504
	141.61	22778	0.23872
	141.782	22779	0.17227
	141.898	22780	0.11567
	142.045	22781	0.14766
	142.218	22782	0.17228
	142.392	22783	0.17473
	142.582	22784	0.1895
	142.727	22785	0.1452
	142.899	22786	0.17227
	143.032	22787	0.1329
	143.165	22788	0.13289
	143.328	22789	0.16243
	143.483	22790	0.15505
	143.67	22791	0.18704
	143.857	22792	0.18703
	144.017	22793	0.15997
	144.209	22794	0.19196
	144.41	22795	0.20181
	144.58	22796	0.16981
	144.745	22797	0.16489
	144.883	22798	0.13782
	145.011	22799	0.12797
	145.186	22800	0.17473
	145.439	22801	0.25349
	145.535	22802	0.09598
	145.7	22803	0.16503
	145.789	22804	0.08867
	145.87	22805	0.08128
	145.991	22806	0.12069
	146.299	22807	0.30788
	146.402	22808	0.10345
	146.55	22809	0.14778
	146.668	22810	0.11823
	146.769	22811	0.10098
	146.841	22812	0.07143
	146.917	22813	0.07636
	147.006	22814	0.08867
	147.136	22815	0.13054
	147.294	22816	0.15763
	147.444	22817	0.15025
	147.547	22818	0.10345
	147.634	22819	0.08621
	147.678	22820	0.04433
	147.752	22821	0.07389
	147.831	22822	0.07882
	147.929	22823	0.09852
	148.03	22824	0.10099
	148.161	22825	0.13054
	148.284	22826	0.12315
	148.397	22827	0.1133
	148.577	22828	0.1798
	148.73	22829	0.15271
	148.88	22830	0.15025
	149.02	22831	0.14039
	149.121	22832	0.10099
	149.245	22833	0.12315
	149.37	22834	0.12562
	149.434	22835	0.064039
	149.515	22836	0.081281
	149.661	22837	0.14532
	149.811	22838	0.150247
	149.976	22839	0.165024
	150.148	22840	0.172414
	150.311	22841	0.162561
	150.483	22842	0.172414
	150.616	22843	0.133005
	150.727	22844	0.110837
	150.823	22845	0.09606
	150.929	22846	0.10591
	151.03	22847	0.10098
	151.134	22848	0.10345
	151.237	22849	0.10345
	151.318	22850	0.08128
	151.412	22851	0.0936
	151.515	22852	0.10344
	151.614	22853	0.09853
	151.727	22854	0.1133
	151.858	22855	0.13054
	152.008	22856	0.15025
	152.146	22857	0.13793
	152.264	22858	0.11822
	152.37	22859	0.10591
	152.53	22860	0.1601
	152.708	22861	0.17734
	152.865	22862	0.15764
	153.033	22863	0.16749
	153.166	22864	0.133
	153.299	22865	0.133
	153.382	22866	0.08375
	153.493	22867	0.110837
	153.575	22868	0.081281
	153.668	22869	0.093596
	153.833	22870	0.165025
	153.932	22871	0.098522
	153.993	22872	0.061576
	154.193	22873	0.19951
	154.316	22874	0.12315
	154.513	22875	0.19704
	154.663	22876	0.15025
	154.873	22877	0.20936
	155.114	22878	0.24138
	155.281	22879	0.16749
	155.405	22880	0.12315
	155.466	22881	0.06158
	155.597	22882	0.13054
	155.693	22883	0.09606
	155.749	22884	0.05665
	155.828	22885	0.07882
	155.939	22886	0.11083
	156.168	22887	0.229064
	156.375	22888	0.206897
	156.506	22889	0.130542
	156.587	22890	0.08128
	156.653	22891	0.0665
	156.772	22892	0.11823
	156.944	22893	0.17241
	157.151	22894	0.2069
	157.341	22895	0.18965
	157.538	22896	0.19705
	157.875	22897	0.33743
	158.104	22898	0.22907
	158.21	22899	0.10591
	158.353	22900	0.14286
	158.555	22901	0.20197
	158.725	22902	0.16995
	158.942	22903	0.21675
	159.183	22904	0.24138
	159.464	22905	0.28079
	159.634	22906	0.16995
	159.781	22907	0.14778
	159.969	22908	0.18719
	160.188	22909	0.21922
	160.511	22910	0.32266
	160.676	22911	0.16502
	160.878	22912	0.20197
	161.121	22913	0.24384
	161.249	22914	0.12808
	161.424	22915	0.17488
	161.678	22916	0.25369
	161.841	22917	0.16257
	162.018	22918	0.17734
	162.348	22919	0.33005
	162.616	22920	0.26847
	162.806	22921	0.18966
	163.07	22922	0.26355
	163.333	22923	0.26354
	163.525	22924	0.19211
	163.619	22925	0.0936
	163.725	22926	0.10591
	163.897	22927	0.17241
	164.102	22928	0.20444
	164.301	22929	0.19951
	164.385	22930	0.08374
	164.621	22931	0.23645
	164.757	22932	0.13536
	164.954	22933	0.19688
	165.251	22934	0.29779
	165.367	22935	0.11566
	165.429	22936	0.06153
	165.529	22937	0.1009
	165.729	22938	0.19934
	165.886	22939	0.15751
	165.965	22940	0.07875
	166.123	22941	0.1575
	166.238	22942	0.11567
	166.376	22943	0.13782
	166.61	22944	0.2338
	166.814	22945	0.20427
	166.932	22946	0.11813
	167.085	22947	0.15258
	167.287	22948	0.20181
	167.454	22949	0.16735
	167.673	22950	0.21903
	167.845	22951	0.17227
	168.109	22952	0.26333
	168.434	22953	0.32486
	168.576	22954	0.14274
	168.736	22955	0.15997
	168.901	22956	0.16489
	169.132	22957	0.23133
	169.43	22958	0.2978
	169.664	22959	0.2338
	169.831	22960	0.1674
	170.112	22961	0.2805
	170.346	22962	0.2338
	170.567	22963	0.2215
	170.74	22964	0.1723
	170.951	22965	0.2116
	171.146	22966	0.1945
	171.306	22967	0.1599
	171.628	22968	0.3224
	171.8	22969	0.1723
	171.982	22970	0.1821
	172.132	22971	0.1501
	172.302	22972	0.1698
	172.497	22973	0.1945
	172.748	22974	0.251
	173.036	22975	0.2879
	173.262	22976	0.2264
	173.469	22977	0.2068
	173.705	22978	0.2362
	173.939	22979	0.2338
	174.187	22980	0.2486
	174.372	22981	0.1846
	174.564	22982	0.1919
	174.788	22983	0.224
	175.024	22984	0.2362
	175.216	22985	0.192
	175.455	22986	0.2387
	175.652	22987	0.1969
	175.89	22988	0.2387
	176.082	22989	0.192
	176.25	22990	0.1673
	176.449	22991	0.1994
	176.616	22992	0.1673
	176.799	22993	0.1822
	176.976	22994	0.1771
	177.155	22995	0.1797
	177.342	22996	0.187
	177.525	22997	0.1822
	177.714	22998	0.1895
	177.918	22999	0.2042
	178.1	23000	0.1821
	178.283	23001	0.1822
	178.46	23002	0.1772
	178.573	23003	0.1132
	178.686	23004	0.1132
	178.863	23005	0.1772
	178.996	23006	0.1329
	179.169	23007	0.1722
	179.319	23008	0.1502
	179.449	23009	0.1304
	179.557	23010	0.1083
	179.683	23011	0.1255
	179.84	23012	0.1575
	179.959	23013	0.1181
	180.111	23014	0.1526
	180.254	23015	0.1427
	180.347	23016	0.0936
	180.436	23017	0.0886
	180.527	23018	0.091
	180.618	23019	0.0911
	180.712	23020	0.0935
	180.808	23021	0.096
	180.901	23022	0.0935
	180.99	23023	0.0886
	181.103	23024	0.1132
	181.219	23025	0.1157
	181.354	23026	0.1353
	181.593	23027	0.23872
	181.762	23028	0.16981
	181.94	23029	0.17719
	182.107	23030	0.16735
	182.274	23031	0.16735
	182.417	23032	0.14274
	182.555	23033	0.13782
	182.725	23034	0.16981
	182.907	23035	0.18212
	183.087	23036	0.17965
	183.224	23037	0.13782
	183.355	23038	0.13044
	183.495	23039	0.14027
	183.672	23040	0.17734
	183.786	23041	0.1133
	183.929	23042	0.14286
	184.069	23043	0.14039
	184.212	23044	0.14286
	184.379	23045	0.16749
	184.512	23046	0.133
	184.658	23047	0.14532
	184.825	23048	0.16749
	184.97	23049	0.14532
	185.098	23050	0.12808
	185.251	23051	0.15271
	185.384	23052	0.13301
	185.51	23053	0.12561
	185.643	23054	0.13301
	185.771	23055	0.12808
	185.897	23056	0.12561
	186.012	23057	0.11576
	186.131	23058	0.11823
	186.229	23059	0.09852
	186.35	23060	0.12069
	186.527	23061	0.17734
	186.663	23062	0.13547
	186.791	23063	0.12808
	186.956	23064	0.16502
	187.054	23065	0.09852
	187.158	23066	0.10345
	187.303	23067	0.14532
	187.414	23068	0.11084
	187.512	23069	0.09852
	187.598	23070	0.08621
	187.692	23071	0.09359
	187.813	23072	0.12069
	187.953	23073	0.1404
	188.071	23074	0.11822
	188.185	23075	0.11331
	188.305	23076	0.12069
	188.453	23077	0.14778
	188.611	23078	0.15763
	188.788	23079	0.17734
	188.936	23080	0.14779
	189.106	23081	0.16995
	189.273	23082	0.16749
	189.431	23083	0.15763
	189.569	23084	0.13793
	189.714	23085	0.14532
	189.852	23086	0.13793
	190.012	23087	0.1601
	190.195	23088	0.18227
	190.367	23089	0.17241
	190.527	23090	0.1601
	190.702	23091	0.17488
	190.867	23092	0.16502
	191.03	23093	0.16256
	191.197	23094	0.16749
	191.367	23095	0.16995
	191.534	23096	0.16749
	191.69	23097	0.15517
	191.8	23098	0.11084
	191.904	23099	0.10345
	192.015	23100	0.11083
	192.15	23101	0.13547
	192.3	23102	0.15025
	192.446	23103	0.14532
	192.571	23104	0.12562
	192.707	23105	0.13546
	192.847	23106	0.1404
	192.995	23107	0.14778
	193.133	23108	0.13793
	193.288	23109	0.15517
	193.419	23110	0.13055
	193.525	23111	0.10591
	193.695	23112	0.16995
	193.852	23113	0.15763
	193.956	23114	0.10345
	194.039	23115	0.08375
	194.121	23116	0.08128
	194.207	23117	0.0862
	194.286	23118	0.07882
	194.362	23119	0.07636
	194.446	23120	0.08374
	194.571	23121	0.12562
	194.697	23122	0.12561
	194.835	23123	0.13793
	195.002	23124	0.16749
	195.143	23125	0.14039
	195.271	23126	0.12808
	195.387	23127	0.11577
	195.544	23128	0.15763
	195.653	23129	0.10838
	195.764	23130	0.11083
	195.862	23131	0.09853
	195.983	23132	0.12069
	196.113	23133	0.13054
	196.254	23134	0.14039
	196.367	23135	0.1133
	196.465	23136	0.09852
	196.569	23137	0.10345
	196.663	23138	0.0936
	196.761	23139	0.09852
	196.857	23140	0.09606
	196.948	23141	0.09113
	197.059	23142	0.11084
	197.202	23143	0.14286
	197.335	23144	0.133
	197.47	23145	0.13547
	197.613	23146	0.14286
	197.766	23147	0.15271
	197.904	23148	0.13793
	197.988	23149	0.08374
	198.081	23150	0.0936
	198.175	23151	0.09359
	198.276	23152	0.10099
	198.394	23153	0.11823
	198.507	23154	0.1133
	198.621	23155	0.1133
	198.741	23156	0.12069
	198.857	23157	0.11576
	198.975	23158	0.11823
	199.086	23159	0.11083
	199.195	23160	0.10838
	199.33	23161	0.13547
	199.443	23162	0.1133
	199.586	23163	0.14285
	199.702	23164	0.11577
	199.845	23165	0.14285
	200	23166	0.15518
	200.172	23167	0.17241
	200.36	23168	0.18719
	200.475	23169	0.11577
	200.626	23170	0.15024
	200.734	23171	0.10838
	200.862	23172	0.12808
	200.978	23173	0.11576
	201.091	23174	0.1133
	201.187	23175	0.09606
	201.3	23176	0.1133
	201.372	23177	0.071429
	201.446	23178	0.073891
	201.53	23179	0.083744
	201.613	23180	0.083743
	201.692	23181	0.078818
	201.746	23182	0.054187
	201.83	23183	0.083744
	201.892	23184	0.061577
	201.97	23185	0.078817
	202.032	23186	0.061577
	202.108	23187	0.076354
	202.18	23188	0.071429
	202.231	23189	0.051724
	202.288	23190	0.05665
	202.345	23191	0.05665
	202.406	23192	0.061577
	202.451	23193	0.044335
	202.586	23194	0.13547
	202.697	23195	0.11083
	202.818	23196	0.12069
	202.936	23197	0.11823
	203.066	23198	0.13054
	203.175	23199	0.10838
	203.303	23200	0.12808
	203.446	23201	0.14285
	203.559	23202	0.1133
	203.667	23203	0.10837
	203.763	23204	0.09606
	203.899	23205	0.13547
	204.01	23206	0.11084
	204.135	23207	0.12561
	204.259	23208	0.12316
	204.379	23209	0.12069
	204.485	23210	0.10591
	204.697	23211	0.21182
	204.808	23212	0.11084
	204.855	23213	0.046798
	204.919	23214	0.06404
	205.01	23215	0.091133
	205.057	23216	0.046798
	205.128	23217	0.071428
	205.273	23218	0.14532
	205.443	23219	0.16995
	205.579	23220	0.13547
	205.746	23221	0.16749
	205.904	23222	0.15764
	206.062	23223	0.15763
	206.187	23224	0.12562
	206.33	23225	0.14285
	206.463	23226	0.13301
	206.603	23227	0.14039
	206.717	23228	0.1133
	206.845	23229	0.12808
	206.983	23230	0.13793
	207.111	23231	0.12808
	207.249	23232	0.13793
	207.36	23233	0.11084
	207.49	23234	0.13054
	207.594	23235	0.10345
	207.727	23236	0.133
	207.897	23237	0.16995
	208.052	23238	0.15517
	208.185	23239	0.13301
	208.332	23240	0.14778
	208.441	23241	0.10838
	208.544	23242	0.10344
	208.638	23243	0.0936
	208.722	23244	0.08374
	208.832	23245	0.11084
	208.961	23246	0.12808
	209.079	23247	0.11823
	209.197	23248	0.11822
	209.296	23249	0.09853
	209.406	23250	0.11083
	209.557	23251	0.15025
	209.697	23252	0.14039
	209.832	23253	0.13547
	209.97	23254	0.13793
	210.079	23255	0.10838
	210.219	23256	0.14039
	210.355	23257	0.13547
	210.473	23258	0.11823
	210.613	23259	0.14039
	210.764	23260	0.15025
	210.879	23261	0.11576
	211.027	23262	0.14778
	211.138	23263	0.11084
	211.251	23264	0.1133
	211.399	23265	0.14779
	211.554	23266	0.15517
	211.702	23267	0.14778
	211.82	23268	0.11823
	211.929	23269	0.10837
	212.002	23270	0.07389
	212.15	23271	0.14779
	212.293	23272	0.14285
	212.369	23273	0.07636
	212.48	23274	0.11084
	212.557	23275	0.07635
	212.682	23276	0.12562
	212.766	23277	0.08374
	212.892	23278	0.12562
	213.01	23279	0.1183
	213.136	23280	0.12568
	213.271	23281	0.13554
	213.397	23282	0.12569
	213.55	23283	0.15279
	213.665	23284	0.11583
	213.806	23285	0.14047
	213.924	23286	0.11829
	214.062	23287	0.13801
	214.171	23288	0.10843
	214.341	23289	0.17005
	214.471	23290	0.13061
	214.604	23291	0.13308
	214.733	23292	0.12815
	214.863	23293	0.13061
	214.986	23294	0.12322
	215.097	23295	0.11083
	215.257	23296	0.1601
	215.405	23297	0.14779
	215.506	23298	0.10098
	215.644	23299	0.13793
	215.775	23300	0.13054
	215.871	23301	0.09606
	216.05	23302	0.17981
	216.142	23303	0.09114
	216.238	23304	0.09605
	216.371	23305	0.13301
	216.474	23306	0.10345
	216.59	23307	0.11576
	216.708	23308	0.11823
	216.853	23309	0.14532
	217.001	23310	0.14778
	217.122	23311	0.12079
	217.294	23312	0.17256
	217.437	23313	0.14297
	217.608	23314	0.17009
	217.768	23315	0.16023
	217.916	23316	0.14791
	218.086	23317	0.17009
	218.204	23318	0.11832
	218.352	23319	0.14791
	218.488	23320	0.13558
	218.608	23321	0.12078
	218.754	23322	0.14544
	218.919	23323	0.16516
	219.015	23324	0.09614
	219.175	23325	0.16023
	219.326	23326	0.15037
	219.464	23327	0.13805
	219.631	23328	0.16762
	219.789	23329	0.15777
	219.927	23330	0.13804
	220.087	23331	0.16023
	220.265	23332	0.17749
	220.388	23333	0.12325
	220.548	23334	0.16023
	220.691	23335	0.14298
	220.844	23336	0.15283
	220.999	23337	0.1553
	221.101	23338	0.10107
	221.202	23339	0.10107
	221.32	23340	0.11832
	221.406	23341	0.08628
	221.539	23342	0.13312
	221.707	23343	0.16762
	221.83	23344	0.12326
	221.981	23345	0.15037
	222.124	23346	0.14297
	222.257	23347	0.13301
	222.394	23348	0.13793
	222.51	23349	0.11576
	222.626	23350	0.11576
	222.747	23351	0.12069
	222.872	23352	0.12562
	223.025	23353	0.15271
	223.126	23354	0.10098
	223.259	23355	0.13301
	223.353	23356	0.0936
	223.434	23357	0.08128
	223.53	23358	0.09606
	223.626	23359	0.09605
	223.717	23360	0.09114
	223.806	23361	0.08867
	223.922	23362	0.11576
	224.05	23363	0.12808
	224.168	23364	0.11823
	224.311	23365	0.14286
	224.461	23366	0.15024
	224.547	23367	0.08621
	224.658	23368	0.11084
	224.776	23369	0.11822
	224.927	23370	0.15025
	225.013	23371	0.08621
	225.136	23372	0.12315
	225.264	23373	0.12808
	225.375	23374	0.11083
	225.491	23375	0.11577
	225.628	23376	0.13793
	225.801	23377	0.17241
	225.917	23378	0.11577
	226.05	23379	0.133
	226.175	23380	0.12561
	226.284	23381	0.10838
	226.486	23382	0.20197
	226.599	23383	0.1133
	226.695	23384	0.09606
	226.764	23385	0.06896
	226.845	23386	0.08129
	226.946	23387	0.10098
	227.035	23388	0.08867
	227.131	23389	0.09606
	227.222	23390	0.091083
	227.328	23391	0.105853
	227.434	23392	0.105853
	227.572	23393	0.137855
	227.717	23394	0.14524
	227.867	23395	0.150164
	228.015	23396	0.147702
	228.18	23397	0.16502
	228.352	23398	0.17242
	228.517	23399	0.16502
	228.67	23400	0.15271
	228.805	23401	0.13547
	228.941	23402	0.13547
	229.128	23403	0.18719
	229.271	23404	0.14285
	229.468	23405	0.19705
	229.638	23406	0.16995
	229.778	23407	0.14039
	229.872	23408	0.0936
	230.02	23409	0.14778
	230.133	23410	0.1133
	230.239	23411	0.10591
	230.35	23412	0.11084
	230.468	23413	0.11822
	230.579	23414	0.11084
	230.682	23415	0.10345
	230.818	23416	0.13547
	230.985	23417	0.16749
	231.098	23418	0.1133
	231.239	23419	0.1404
	231.404	23420	0.16502
	231.527	23421	0.12316
	231.685	23422	0.15763
	231.825	23423	0.1404
	231.941	23424	0.11576
	232.089	23425	0.14778
	232.202	23426	0.1133
	232.293	23427	0.09113
	232.426	23428	0.13301
	232.586	23429	0.16009
	232.729	23430	0.14286
	232.882	23431	0.15271
	233.032	23432	0.15025
	233.172	23433	0.1404
	233.298	23434	0.12561
	233.465	23435	0.16749
	233.598	23436	0.133
	233.719	23437	0.12069
	233.83	23438	0.11084
	233.936	23439	0.10591
	234.044	23440	0.10785
	234.169	23441	0.125
	234.33	23442	0.16176
	234.458	23443	0.12745
	234.659	23444	0.20098
	234.794	23445	0.13481
	234.997	23446	0.20343
	235.156	23447	0.15932
	235.33	23448	0.17402
	235.468	23449	0.13725
	235.617	23450	0.14951
	235.789	23451	0.17157
	235.941	23452	0.15196
	236.085	23453	0.1446
	236.245	23454	0.15932
	236.377	23455	0.13235
	236.478	23456	0.10049
	236.58	23457	0.10294
	236.688	23458	0.10784
	236.801	23459	0.11275
	236.929	23460	0.12745
	237.073	23461	0.1446
	237.232	23462	0.15932
	237.365	23463	0.13235
	237.465	23464	0.10049
	237.568	23465	0.10294
	237.676	23466	0.10784
	237.789	23467	0.11275
	237.916	23468	0.12745
	238.019	23469	0.10294
	238.134	23470	0.11519
	238.277	23471	0.14216
	238.384	23472	0.10784
	238.5	23473	0.1152
	238.615	23474	0.1152
	238.745	23475	0.1299
	238.853	23476	0.10784
	238.987	23477	0.1348
	239.12	23478	0.13235
	239.237	23479	0.11765
	239.35	23480	0.11274
	239.5	23481	0.14951
	239.615	23482	0.1152
	239.713	23483	0.09804
	239.816	23484	0.10294
	239.951	23485	0.1348
	240.083	23486	0.13236
	240.23	23487	0.14705
	240.326	23488	0.09559
	240.446	23489	0.1201
	240.578	23490	0.13235
	240.742	23491	0.16422
	240.963	23492	0.22059
	241.122	23493	0.15932
	241.284	23494	0.16176
	241.406	23495	0.12255
	241.512	23496	0.10539
	241.637	23497	0.125
	241.742	23498	0.1054
	241.835	23499	0.09313
	241.931	23500	0.09559
	242.078	23501	0.14706
	242.188	23502	0.1103
	242.357	23503	0.16912
	242.539	23504	0.18137
	242.703	23505	0.16421
	242.848	23506	0.14461
	243.005	23507	0.15763
	243.151	23508	0.14533
	243.252	23509	0.10098
	243.357	23510	0.10591
	243.473	23511	0.11577
	243.596	23512	0.12315
	243.747	23513	0.15024
	243.907	23514	0.1601
	244.05	23515	0.14286
	244.17	23516	0.12069
	244.323	23517	0.1527
	244.446	23518	0.12316
	244.54	23519	0.09359
	244.626	23520	0.08621
	244.749	23521	0.12315
	244.845	23522	0.09606
	244.951	23523	0.10591
	245.077	23524	0.12562
	245.173	23525	0.09606
	245.321	23526	0.14778
	245.468	23527	0.14779
	245.623	23528	0.15517
	245.759	23529	0.13547
	245.909	23530	0.15024
	246.032	23531	0.123152
	246.185	23532	0.15271
	246.284	23533	0.098522
	246.382	23534	0.098522
	246.476	23535	0.093596
	246.601	23536	0.125616
	246.685	23537	0.083743
	246.811	23538	0.125616
	246.976	23539	0.165024
	247.146	23540	0.16995
	247.301	23541	0.15517
	247.476	23542	0.17488
	247.584	23543	0.10837
	247.739	23544	0.15518
	247.86	23545	0.12069
	247.973	23546	0.1133
	248.087	23547	0.11331
	248.185	23548	0.09852
	248.296	23549	0.11084
	248.412	23550	0.11576
	248.503	23551	0.09113
	248.606	23552	0.10345
	248.695	23553	0.08867
	248.786	23554	0.09113
	248.909	23555	0.12316
	249.05	23556	0.1404
	249.109	23557	0.05911
	249.212	23558	0.10345
	249.301	23559	0.08867
	249.414	23560	0.1133
	249.518	23561	0.10345
	249.631	23562	0.1133
	249.744	23563	0.1133
	249.882	23564	0.13793
	250.02	23565	0.13793
	250.141	23566	0.12069
	250.321	23567	0.1798
	250.434	23568	0.11331
	250.562	23569	0.12807
	250.68	23570	0.11823
	250.784	23571	0.10345
	250.963	23572	0.1798
	251.059	23573	0.096059
	251.173	23574	0.113301
	251.353	23575	0.179803
	251.407	23576	0.054187
	251.473	23577	0.066502
	251.547	23578	0.073892
	251.621	23579	0.073891
	251.707	23580	0.086207
	251.791	23581	0.083744
	251.89	23582	0.098522
	251.995	23583	0.105911
	252.082	23584	0.086207
	252.153	23585	0.071429
	252.21	23586	0.05665
	252.257	23587	0.046798
	252.311	23588	0.054188
	252.377	23589	0.066502
	252.454	23590	0.076355
	252.537	23591	0.083744
	252.614	23592	0.076354
	252.692	23593	0.078818
	252.774	23594	0.081281
	252.848	23595	0.073891
	252.939	23596	0.091133
	253.02	23597	0.081281
	253.091	23598	0.071428
	253.153	23599	0.061577
	253.242	23600	0.08867
	253.39	23601	0.147783
	253.463	23602	0.073892
	253.54	23603	0.076355
	253.616	23604	0.076354
	253.69	23605	0.073892
	253.761	23606	0.071428
	253.848	23607	0.086207
	253.936	23608	0.08867
	254.01	23609	0.073892
	254.067	23610	0.05665
	254.124	23611	0.05665
	254.197	23612	0.073892
	254.303	23613	0.105911
	254.343	23614	0.039409
	254.414	23615	0.071428
	254.481	23616	0.066502
	254.545	23617	0.06404
	254.653	23618	0.108374
	254.789	23619	0.135468
	254.89	23620	0.100985
	255.003	23621	0.113301
	255.126	23622	0.123153
	255.256	23623	0.13038
	255.389	23624	0.13284
	255.522	23625	0.13284
	255.591	23626	0.06889
	255.687	23627	0.09594
	255.798	23628	0.1107
	255.879	23629	0.08118
	256.019	23630	0.14022
	256.144	23631	0.12546
	256.277	23632	0.13284
	256.388	23633	0.1107
	256.504	23634	0.11563
	256.627	23635	0.123
	256.786	23636	0.1599
	256.902	23637	0.11562
	257.015	23638	0.11316
	257.155	23639	0.14022
	257.283	23640	0.12792
	257.404	23641	0.12054
	257.542	23642	0.13777
	257.675	23643	0.13284
	257.753	23644	0.07872
	257.925	23645	0.1722
	258.029	23646	0.10332
	258.157	23647	0.127922
	258.24	23648	0.083641
	258.346	23649	0.105781
	258.464	23650	0.118081
	258.619	23651	0.154981
	258.713	23652	0.093481
	258.804	23653	0.091021
	258.917	23654	0.113161
	258.998	23655	0.081181
	259.05	23656	0.051661
	259.096	23657	0.04674
	259.158	23658	0.061501
	259.18	23659	0.02214
	259.224	23660	0.044281
	259.261	23661	0.0369
	259.298	23662	0.0369
	259.355	23663	0.056581
	259.424	23664	0.06888
	259.542	23665	0.118082
	259.635	23666	0.093481
	259.709	23667	0.073801
	259.857	23668	0.147602
	259.95	23669	0.09348
	260.029	23670	0.07881
	260.172	23671	0.14286
	260.243	23672	0.07143
	260.354	23673	0.11084
	260.482	23674	0.12808
	260.603	23675	0.12069
	260.699	23676	0.09605
	260.847	23677	0.14779
	260.893	23678	0.0468
	260.982	23679	0.08867
	261.071	23680	0.088621
	261.213	23681	0.142778
	261.275	23682	0.061543
	261.378	23683	0.103391
	261.504	23684	0.125547
	261.63	23685	0.125547
	261.74	23686	0.110776
	261.854	23687	0.113238
	262.004	23688	0.150164
	262.112	23689	0.10837
	262.218	23690	0.10591
	262.317	23691	0.09852
	262.4	23692	0.08375
	262.445	23693	0.04433
	262.619	23694	0.17488
	262.706	23695	0.08621
	262.784	23696	0.07881
	262.885	23697	0.10099
	262.957	23698	0.07143
	263.041	23699	0.0837
	263.132	23700	0.09108
	263.215	23701	0.0837
	263.316	23702	0.10093
	263.378	23703	0.06154
	263.437	23704	0.05908
	263.538	23705	0.10093
	263.626	23706	0.08862
	263.747	23707	0.12063
	263.816	23708	0.06893
	263.892	23709	0.07631
	264.038	23710	0.14524
	264.129	23711	0.091083
	264.252	23712	0.123085
	264.37	23713	0.118162
	264.476	23714	0.105853
	264.611	23715	0.135393
	264.751	23716	0.140317
	264.875	23717	0.123085
	264.988	23718	0.113238
	265.108	23719	0.12069
	265.224	23720	0.11576
	265.389	23721	0.16503
	265.498	23722	0.10837
	265.65	23723	0.15271
	265.771	23724	0.12069
	265.948	23725	0.17734
	266.076	23726	0.12808
	266.237	23727	0.16009
	266.407	23728	0.16995
	266.554	23729	0.14779
	266.749	23730	0.19458
	266.879	23731	0.13054
	267.02	23732	0.1404
	267.155	23733	0.13547
	267.31	23734	0.15517
	267.426	23735	0.11576
	267.557	23736	0.13054
	267.719	23737	0.16257
	267.852	23738	0.133
	267.988	23739	0.13547
	268.072	23740	0.08375
	268.246	23741	0.17487
	268.392	23742	0.14532
	268.576	23743	0.18473
	268.687	23744	0.11084
	268.818	23745	0.13054
	268.934	23746	0.11577
	269.054	23747	0.12069
	269.168	23748	0.1133
	269.266	23749	0.09852
	269.362	23750	0.09606
	269.434	23751	0.07143
	269.552	23752	0.11823
	269.65	23753	0.09852
	269.786	23754	0.13547
	269.943	23755	0.15763
	270.106	23756	0.16256
	270.234	23757	0.12808
	270.409	23758	0.17488
	270.527	23759	0.11823
	270.702	23760	0.17487
	270.862	23761	0.1601
	270.98	23762	0.11823
	271.145	23763	0.16502
	271.237	23764	0.09114
	271.375	23765	0.13793
	271.461	23766	0.0862
	271.628	23767	0.16749
	271.732	23768	0.10345
	271.904	23769	0.17213
	271.987	23770	0.08361
	272.076	23771	0.08852
	272.177	23772	0.10082
	272.258	23773	0.08115
	272.359	23774	0.10082
	272.45	23775	0.09098
	272.607	23776	0.15738
	272.698	23777	0.09098
	272.828	23778	0.13033
	272.941	23779	0.11312
	273.062	23780	0.12049
	273.18	23781	0.11803
	273.308	23782	0.12787
	273.451	23783	0.14262
	273.566	23784	0.11557
	273.672	23785	0.10574
	273.797	23786	0.12541
	273.932	23787	0.13525
	274.078	23788	0.14508
	274.203	23789	0.12541
	274.343	23790	0.14016
	274.461	23791	0.11803
	274.572	23792	0.11066
	274.719	23793	0.14754
	274.86	23794	0.14016
	274.978	23795	0.11803
	275.157	23796	0.17951
	275.364	23797	0.20655
	275.514	23798	0.15
	275.61	23799	0.0959
	275.73	23800	0.12049
	275.833	23801	0.10328
	275.969	23802	0.13525
	276.106	23803	0.1377
	276.207	23804	0.10082
	276.357	23805	0.15
	276.497	23806	0.14016
	276.632	23807	0.13525
	276.723	23808	0.09098
	276.817	23809	0.093366
	276.92	23810	0.10345
	277.026	23811	0.10591
	277.135	23812	0.10837
	277.29	23813	0.15517
	277.341	23814	0.05173
	277.445	23815	0.10345
	277.546	23816	0.10098
	277.701	23817	0.15517
	277.856	23818	0.15518
	277.982	23819	0.12561
	278.038	23820	0.05665
	278.135	23821	0.09606
	278.211	23822	0.07636
	278.277	23823	0.0665
	278.339	23824	0.06158
	278.398	23825	0.05911
	278.442	23826	0.04433
	278.514	23827	0.07143
	278.593	23828	0.07882
	278.674	23829	0.08128
	278.795	23830	0.12069
	279.016	23831	0.22168
	279.189	23832	0.17241
	279.341	23833	0.15271
	279.457	23834	0.11577
	279.524	23835	0.0665
	279.627	23836	0.10345
	279.772	23837	0.14532
	279.851	23838	0.07882
	279.935	23839	0.08374
	280.095	23840	0.1601
	280.221	23841	0.12561
	280.373	23842	0.15271
	280.509	23843	0.13547
	280.635	23844	0.12561
	280.797	23845	0.16257
	280.883	23846	0.0862
	281.021	23847	0.13793
	281.137	23848	0.11577
	281.272	23849	0.13546
	281.43	23850	0.15764
	281.575	23851	0.14532
	281.728	23852	0.15271
	281.876	23853	0.14778
	282.021	23854	0.14532
	282.191	23855	0.16995
	282.428	23856	0.23645
	282.585	23857	0.15764
	282.704	23858	0.11823
	282.846	23859	0.14285
	282.994	23860	0.14779
	283.098	23861	0.10344
	283.27	23862	0.17241
	283.46	23863	0.18966
	283.635	23864	0.17487
	283.809	23865	0.17488
	283.989	23866	0.1798
	284.157	23867	0.16749
	284.29	23868	0.13301
	284.45	23869	0.1601
	284.615	23870	0.16502
	284.782	23871	0.16749
	284.96	23872	0.17734
	285.117	23873	0.15763
	285.282	23874	0.16502
	285.437	23875	0.15517
	285.6	23876	0.16257
	285.748	23877	0.14778
	285.918	23878	0.16995
	286.048	23879	0.13054
[truncated: 2,557 more rows]

## Sheet: Cherrapunji-2017-1
	Depth (mm)	Age (y B.P.)	d18O	d18O-0.6	O-error	d13C	C-error	Age:2.5%-Quantile	Age:97.5%-Quantile
	40.5	23798	-1.531	-2.131	0.017	1.374	0.015	23755	23841		40.5-55.1 mm	Age model: the combination of annual lamina counting and 230Th dates (see main text and Domínguez-Villar, D., Baker, A., Fairchild, I., Edwards, R.L., 2012. A method to anchor floating chronologies in annually laminated speleothems with U–Th dates. Quaternary Geochronology 14, 57–66, doi: 10.1016/j.quageo.2012.04.019)
	40.55	23804	-1.569	-2.169	0.022	1.227	0.013	23761	23847
	40.6	23810	-1.47	-2.07	0.016	1.183	0.01	23767	23853		55.85-61 mm	Age model: COPRA (Breitenbach, S.F.M., Rehfeld, K., Goswami, B., Baldini, J.U.L., Ridley, H.E., Kennett, D.J., Prufer, K.M., Aquino, V.V., Asmerom, Y., Polyak, V.J., Cheng, H., Kurths, J., Marwan, N., 2012. COnstructing Proxy Records from Age models (COPRA). Clim. Past 8, 1765-1779, doi: 10.5194/cp-8-1765-2012)
	40.65	23815	-1.468	-2.068	0.024	1.273	0.008	23772	23858
	40.7	23820	-1.354	-1.954	0.015	1.431	0.011	23777	23863
	40.8	23830	-1.471	-2.071	0.012	1.434	0.012	23787	23873
	40.85	23833	-1.545	-2.145	0.009	1.417	0.012	23790	23876
	40.9	23836	-1.474	-2.074	0.012	1.442	0.015	23793	23879
	40.95	23845	-1.583	-2.183	0.01	1.484	0.01	23802	23888
	41	23854	-1.5	-2.1	0.022	1.505	0.011	23811	23897
	41.1	23864	-1.412	-2.012	0.019	1.673	0.009	23821	23907
	41.15	23868	-1.361	-1.961	0.023	1.694	0.013	23825	23911
	41.2	23873	-1.305	-1.905	0.017	1.764	0.013	23830	23916
	41.25	23877	-1.353	-1.953	0.01	1.707	0.008	23834	23920
	41.3	23882	-1.302	-1.902	0.023	1.688	0.01	23839	23925
	41.35	23886	-1.347	-1.947	0.011	1.721	0.016	23843	23929
	41.4	23889	-1.244	-1.844	0.02	1.814	0.005	23846	23932
	41.45	23894	-1.256	-1.856	0.006	1.781	0.005	23851	23937
	41.5	23901	-1.126	-1.726	0.015	1.759	0.006	23858	23944
	41.55	23905	-1.219	-1.819	0.023	1.827	0.01	23862	23948
	41.6	23909	-1.184	-1.784	0.011	1.67	0.011	23866	23952
	41.65	23912	-1.235	-1.835	0.018	1.717	0.012	23869	23955
	41.7	23915	-1.164	-1.764	0.011	1.742	0.008	23872	23958
	41.75	23918	-1.258	-1.858	0.014	1.748	0.007	23875	23961
	41.8	23920	-1.191	-1.791	0.007	1.82	0.011	23877	23963
	41.85	23922	-1.229	-1.829	0.008	1.878	0.009	23879	23965
	41.9	23924	-1.171	-1.771	0.023	1.925	0.014	23881	23967
	41.95	23926	-1.225	-1.825	0.017	1.897	0.01	23883	23969
	42	23928	-1.344	-1.944	0.031	1.567	0.009	23885	23971
	42.1	23932	-1.344	-1.944	0.021	1.581	0.011	23889	23975
	42.15	23933	-1.169	-1.769	0.015	1.761	0.008	23890	23976
	42.2	23935	-0.976	-1.576	0.007	1.94	0.009	23892	23978
	42.25	23936	-1.049	-1.649	0.013	2.031	0.011	23893	23979
	42.3	23937	-1.08	-1.68	0.024	2.024	0.012	23894	23980
	42.35	23939	-1.208	-1.808	0.018	2.009	0.013	23896	23982
	42.4	23941	-1.173	-1.773	0.015	1.924	0.008	23898	23984
	42.45	23943	-1.203	-1.803	0.019	1.884	0.014	23900	23986
	42.5	23945	-1.343	-1.943	0.011	1.784	0.008	23902	23988
	42.55	23946	-1.323	-1.923	0.019	1.858	0.006	23903	23989
	42.6	23948	-1.262	-1.862	0.006	1.898	0.012	23905	23991
	42.65	23949	-1.394	-1.994	0.025	1.953	0.008	23906	23992
	42.7	23950	-1.118	-1.718	0.021	2.107	0.015	23907	23993
	42.75	23952	-1.152	-1.752	0.022	2.125	0.011	23909	23995
	42.8	23953	-1.114	-1.714	0.015	2.018	0.014	23910	23996
	42.9	23957	-1.194	-1.794	0.017	1.891	0.011	23914	24000
	42.95	23958	-1.343	-1.943	0.018	1.883	0.02	23915	24001
	43	23960	-1.307	-1.907	0.014	1.829	0.011	23917	24003
	43.05	23961	-1.401	-2.001	0.005	1.854	0.014	23918	24004
	43.1	23963	-1.338	-1.938	0.028	1.832	0.013	23920	24006
	43.15	23964	-1.338	-1.938	0.019	1.975	0.003	23921	24007
	43.2	23965	-1.257	-1.857	0.007	2.033	0.01	23922	24008
	43.3	23968	-1.263	-1.863	0.014	1.959	0.01	23925	24011
	43.35	23969	-1.286	-1.886	0.007	1.879	0.01	23926	24012
	43.4	23970	-1.152	-1.752	0.019	1.71	0.005	23927	24013
	43.5	23973	-1.175	-1.775	0.007	1.715	0.008	23930	24016
	43.55	23975	-1.213	-1.813	0.015	1.725	0.01	23932	24018
	43.6	23978	-1.167	-1.767	0.016	1.732	0.014	23935	24021
	43.65	23979	-1.112	-1.712	0.021	1.733	0.011	23936	24022
	43.7	23981	-1.105	-1.705	0.02	1.671	0.009	23938	24024
	43.75	23984	-1.082	-1.682	0.013	1.743	0.014	23941	24027
	43.8	23986	-1.054	-1.654	0.019	1.761	0.01	23943	24029
	43.85	23989	-1.078	-1.678	0.021	1.732	0.008	23946	24032
	43.9	23991	-1.136	-1.736	0.021	1.672	0.013	23948	24034
	43.95	23995	-1.099	-1.699	0.011	1.796	0.01	23952	24038
	44	23997	-1.021	-1.621	0.017	1.889	0.007	23954	24040
	44.05	24001	-0.992	-1.592	0.01	1.949	0.006	23958	24044
	44.1	24003	-0.933	-1.533	0.021	1.969	0.011	23960	24046
	44.2	24010	-1.029	-1.629	0.017	2.106	0.01	23967	24053
	44.25	24013	-1.005	-1.605	0.011	2.075	0.018	23970	24056
	44.3	24017	-1.241	-1.841	0.024	1.976	0.01	23974	24060
	44.35	24022	-1.126	-1.726	0.016	1.98	0.009	23979	24065
	44.4	24026	-1.17	-1.77	0.014	2.04	0.016	23983	24069
	44.45	24029	-1.155	-1.755	0.021	2.068	0.012	23986	24072
	44.55	24039	-1.005	-1.605	0.02	2.04	0.014	23996	24082
	44.6	24042	-0.966	-1.566	0.019	2.088	0.015	23999	24085
	44.65	24046	-0.923	-1.523	0.017	2.071	0.006	24003	24089
	44.7	24049	-1.06	-1.66	0.029	2.085	0.013	24006	24092
	44.75	24054	-0.91	-1.51	0.01	2.157	0.013	24011	24097
	44.8	24060	-0.898	-1.498	0.017	2.223	0.004	24017	24103
	44.85	24065	-0.858	-1.458	0.024	2.287	0.013	24022	24108
	44.9	24070	-0.845	-1.445	0.022	2.4	0.011	24027	24113
	45	24079	-0.924	-1.524	0.02	2.405	0.013	24036	24122
	45.1	24088	-0.87	-1.47	0.022	2.483	0.012	24045	24131
	45.15	24093	-0.985	-1.585	0.011	2.126	0.012	24050	24136
	45.2	24098	-0.992	-1.592	0.018	1.984	0.01	24055	24141
	45.25	24103	-0.914	-1.514	0.024	1.883	0.011	24060	24146
	45.3	24110	-0.915	-1.515	0.027	1.926	0.012	24067	24153
	45.4	24123	-1.001	-1.601	0.008	1.761	0.008	24080	24166
	45.45	24129	-1.067	-1.667	0.016	1.638	0.006	24086	24172
	45.5	24134	-1.078	-1.678	0.014	1.794	0.015	24091	24177
	45.55	24137	-1.082	-1.682	0.018	1.712	0.01	24094	24180
	45.65	24148	-1.029	-1.629	0.027	1.978	0.011	24105	24191
	45.7	24155	-1.033	-1.633	0.017	2.099	0.008	24112	24198
	45.75	24161	-0.972	-1.572	0.013	2.127	0.012	24118	24204
	45.9	24176	-0.849	-1.449	0.021	2.262	0.009	24133	24219
	45.95	24181	-0.822	-1.422	0.014	2.184	0.01	24138	24224
	46	24188	-0.887	-1.487	0.023	2.21	0.013	24145	24231
	46.05	24195	-0.841	-1.441	0.014	2.136	0.015	24152	24238
	46.1	24199	-0.857	-1.457	0.009	2.166	0.013	24156	24242
	46.15	24209	-0.811	-1.411	0.014	2.184	0.016	24166	24252
	46.25	24222	-0.799	-1.399	0.023	2.179	0.014	24179	24265
	46.3	24228	-0.867	-1.467	0.016	2.238	0.013	24185	24271
	46.5	24250	-0.921	-1.521	0.02	2.041	0.011	24207	24293
	46.55	24257	-0.939	-1.539	0.028	1.998	0.016	24214	24300
	46.6	24264	-0.934	-1.534	0.013	2.018	0.008	24221	24307
	46.65	24275	-0.98	-1.58	0.024	1.965	0.013	24232	24318
	46.7	24281	-0.974	-1.574	0.014	1.926	0.008	24238	24324
	46.75	24287	-0.996	-1.596	0.023	1.798	0.008	24244	24330
	46.85	24296	-0.961	-1.561	0.014	1.66	0.017	24253	24339
	46.95	24305	-0.889	-1.489	0.014	1.784	0.013	24262	24348
	47	24310	-0.767	-1.367	0.005	1.975	0.008	24267	24353
	47.05	24315	-0.724	-1.324	0.009	2.081	0.007	24272	24358
	47.15	24330	-0.761	-1.361	0.017	2.276	0.006	24287	24373
	47.25	24343	-0.842	-1.442	0.013	2.447	0.009	24300	24386
	47.3	24347	-0.673	-1.273	0.012	2.494	0.013	24304	24390
	47.45	24365	-0.685	-1.285	0.028	2.388	0.011	24322	24408
	47.5	24370	-0.91	-1.51	0.023	2.635	0.003	24327	24413
	47.55	24376	-0.933	-1.533	0.014	2.708	0.01	24333	24419
	47.65	24386	-1.178	-1.778	0.016	2.607	0.01	24343	24429
	47.7	24391	-1.173	-1.773	0.027	2.531	0.005	24348	24434
	47.75	24393	-1.342	-1.942	0.028	2.432	0.015	24350	24436
	47.8	24394	-1.358	-1.958	0.02	2.242	0.013	24351	24437
	47.85	24395	-1.416	-2.016	0.016	2.175	0.008	24352	24438
	47.9	24397	-1.48	-2.08	0.017	2.025	0.014	24354	24440
	47.95	24399	-1.512	-2.112	0.01	1.971	0.012	24356	24442
	48	24400	-1.577	-2.177	0.033	1.855	0.01	24357	24443
	48.1	24403	-1.622	-2.222	0.018	1.949	0.011	24360	24446
	48.2	24406	-1.83	-2.43	0.015	1.818	0.014	24363	24449
	48.25	24407	-1.711	-2.311	0.017	2.009	0.01	24364	24450
	48.3	24408	-1.925	-2.525	0.01	1.9	0.009	24365	24451
	48.35	24409	-1.921	-2.521	0.011	1.749	0.013	24366	24452
	48.45	24412	-1.92	-2.52	0.014	1.634	0.012	24369	24455
	48.5	24413	-1.844	-2.444	0.016	1.783	0.008	24370	24456
	48.55	24415	-1.862	-2.462	0.011	1.792	0.017	24372	24458
	48.6	24416	-1.94	-2.54	0.016	1.829	0.01	24373	24459
	48.65	24417	-2.079	-2.679	0.017	1.727	0.013	24374	24460
	48.7	24418	-2.09	-2.69	0.012	1.776	0.011	24375	24461
	48.75	24420	-2.063	-2.663	0.013	1.723	0.009	24377	24463
	48.8	24421	-2.179	-2.779	0.017	1.511	0.007	24378	24464
	48.9	24423	-2.208	-2.808	0.023	1.532	0.016	24380	24466
	48.95	24424	-2.094	-2.694	0.016	1.566	0.014	24381	24467
	49	24425	-2.161	-2.761	0.024	1.502	0.008	24382	24468
	49.05	24426	-2.209	-2.809	0.014	1.535	0.009	24383	24469
	49.1	24427	-2.239	-2.839	0.012	1.554	0.006	24384	24470
	49.15	24428	-2.192	-2.792	0.021	1.585	0.015	24385	24471
	49.2	24429	-2.23	-2.83	0.019	1.531	0.015	24386	24472
	49.3	24430	-2.15	-2.75	0.014	1.546	0.012	24387	24473
	49.35	24432	-2.153	-2.753	0.013	1.564	0.011	24389	24475
	49.45	24434	-2.112	-2.712	0.018	1.535	0.009	24391	24477
	49.5	24436	-2.076	-2.676	0.015	1.601	0.005	24393	24479
	49.55	24437	-2.165	-2.765	0.016	1.617	0.013	24394	24480
	49.6	24438	-2.212	-2.812	0.013	1.509	0.011	24395	24481
	49.7	24441	-2.235	-2.835	0.016	1.525	0.011	24398	24484
	49.75	24443	-2.241	-2.841	0.01	1.532	0.009	24400	24486
	49.8	24444	-2.224	-2.824	0.014	1.4	0.01	24401	24487
	49.85	24446	-2.151	-2.751	0.014	1.454	0.007	24403	24489
	49.9	24447	-2.117	-2.717	0.019	1.38	0.007	24404	24490
	49.95	24449	-2.261	-2.861	0.024	1.324	0.015	24406	24492
	50.05	24453	-2.216	-2.816	0.018	1.307	0.014	24410	24496
	50.3	24465	-2.162	-2.762	0.016	1.572	0.015	24422	24508
	50.35	24468	-2.114	-2.714	0.013	1.605	0.005	24425	24511
	50.45	24475	-2.138	-2.738	0.012	1.622	0.005	24432	24518
	50.5	24479	-2.191	-2.791	0.03	1.507	0.013	24436	24522
	50.6	24485	-2.32	-2.92	0.019	1.343	0.012	24442	24528
	50.65	24487	-2.353	-2.953	0.027	1.317	0.014	24444	24530
	50.7	24489	-2.454	-3.054	0.017	1.396	0.016	24446	24532
	50.8	24493	-2.422	-3.022	0.014	1.529	0.011	24450	24536
	50.85	24495	-2.418	-3.018	0.02	1.517	0.007	24452	24538
	50.9	24496	-2.372	-2.972	0.018	1.532	0.009	24453	24539
	50.95	24497	-2.317	-2.917	0.026	1.542	0.009	24454	24540
	51	24499	-2.328	-2.928	0.012	1.446	0.008	24456	24542
	51.1	24503	-2.296	-2.896	0.008	1.465	0.016	24460	24546
	51.15	24505	-2.282	-2.882	0.017	1.479	0.01	24462	24548
	51.25	24509	-2.442	-3.042	0.022	1.366	0.013	24466	24552
	51.35	24514	-2.482	-3.082	0.012	1.227	0.014	24471	24557
	51.4	24517	-2.29	-2.89	0.02	1.305	0.005	24474	24560
	51.5	24522	-2.223	-2.823	0.013	1.202	0.008	24479	24565
	51.6	24529	-2.234	-2.834	0.018	1.239	0.007	24486	24572
	51.65	24533	-2.416	-3.016	0.016	1.245	0.008	24490	24576
	51.7	24536	-2.218	-2.818	0.013	1.279	0.005	24493	24579
	51.8	24544	-2.301	-2.901	0.017	1.488	0.006	24501	24587
	51.85	24548	-2.386	-2.986	0.036	1.477	0.006	24505	24591
	51.9	24552	-2.386	-2.986	0.02	1.571	0.011	24509	24595
	51.95	24555	-2.308	-2.908	0.018	1.495	0.008	24512	24598
	52	24558	-2.46	-3.06	0.03	1.359	0.009	24515	24601
	52.05	24562	-2.442	-3.042	0.017	1.219	0.015	24519	24605
	52.1	24566	-2.5	-3.1	0.006	1.125	0.01	24523	24609
	52.15	24569	-2.495	-3.095	0.015	1.135	0.007	24526	24612
	52.2	24571	-2.477	-3.077	0.013	1.169	0.011	24528	24614
	52.25	24573	-2.433	-3.033	0.007	1.193	0.015	24530	24616
	52.3	24575	-2.435	-3.035	0.014	1.229	0.006	24532	24618
	52.35	24577	-2.401	-3.001	0.007	1.23	0.01	24534	24620
	52.4	24579	-2.469	-3.069	0.012	1.171	0.015	24536	24622
	52.5	24584	-2.459	-3.059	0.018	1.434	0.012	24541	24627
	52.55	24585	-2.589	-3.189	0.016	1.328	0.01	24542	24628
	52.65	24589	-2.396	-2.996	0.015	1.422	0.011	24546	24632
	52.7	24591	-2.425	-3.025	0.017	1.34	0.014	24548	24634
	52.8	24593	-2.464	-3.064	0.019	1.281	0.006	24550	24636
	52.9	24597	-2.312	-2.912	0.034	1.339	0.012	24554	24640
	53	24601	-2.314	-2.914	0.019	1.325	0.005	24558	24644
	53.05	24603	-2.481	-3.081	0.023	1.26	0.011	24560	24646
	53.1	24605	-2.295	-2.895	0.01	1.382	0.005	24562	24648
	53.15	24608	-2.338	-2.938	0.028	1.373	0.014	24565	24651
	53.2	24610	-2.332	-2.932	0.022	1.305	0.012	24567	24653
	53.3	24613	-2.322	-2.922	0.009	1.386	0.01	24570	24656
	53.35	24615	-2.427	-3.027	0.021	1.314	0.009	24572	24658
	53.45	24620	-2.321	-2.921	0.023	1.413	0.012	24577	24663
	53.55	24625	-2.219	-2.819	0.021	1.472	0.01	24582	24668
	53.65	24630	-2.317	-2.917	0.011	1.457	0.012	24587	24673
	53.75	24635	-2.236	-2.836	0.017	1.435	0.013	24592	24678
	53.85	24642	-2.374	-2.974	0.022	1.528	0.011	24599	24685
	53.95	24647	-2.28	-2.88	0.005	1.421	0.01	24604	24690
	54.05	24653	-2.303	-2.903	0.018	1.452	0.008	24610	24696
	54.1	24655	-2.439	-3.039	0.024	1.505	0.01	24612	24698
	54.2	24660	-2.381	-2.981	0.025	1.515	0.019	24617	24703
	54.25	24663	-2.394	-2.994	0.018	1.51	0.017	24620	24706
	54.3	24666	-2.233	-2.833	0.015	1.405	0.015	24623	24709
	54.35	24668	-2.495	-3.095	0.016	1.206	0.016	24625	24711
	54.4	24670	-2.316	-2.916	0.015	1.164	0.016	24627	24713
	54.5	24672	-2.365	-2.965	0.018	1.053	0.008	24629	24715
	54.6	24677	-2.399	-2.999	0.012	1.293	0.02	24634	24720
	54.65	24680	-2.171	-2.771	0.022	1.542	0.009	24637	24723
	54.7	24682	-2.222	-2.822		1.478	0.01	24639	24725
	54.8	24686	-2.198	-2.798	0.005	1.818	0.011	24643	24729
	54.85	24688	-2.265	-2.865	0.022	1.836	0.016	24645	24731
	54.9	24690	-2.331	-2.931	0.009	1.831	0.007	24647	24733
	55.05	24694	-2.2	-2.8	0.033	1.731	0.019	24651	24737
	55.1	24696	-2.28	-2.88	0.022	1.815	0.015	24653	24739
	55.85	24814.7	-2.253	-2.853	0.011	1.452	0.013	24532.1	25103.3
	55.95	24825	-2.255	-2.855	0.012	1.253	0.01	24548	25105
	56	24830.1	-2.188	-2.788	0.02	1.256	0.014	24556.1	25106.1
	56.05	24835.2	-2.298	-2.898	0.011	1.217	0.012	24564.7	25108
	56.1	24840.3	-2.392	-2.992	0.015	1.121	0.015	24572.5	25109.1
	56.15	24845.4	-2.369	-2.969	0.018	1.215	0.015	24581.7	25110
	56.2	24850.5	-2.353	-2.953	0.024	1.247	0.011	24589.3	25111.4
	56.25	24855.6	-2.425	-3.025	0.018	1.17	0.012	24597.6	25113.2
	56.3	24860.7	-2.21	-2.81	0.021	1.607	0.017	24605.4	25115.3
	56.4	24870.9	-2.409	-3.009	0.025	1.646	0.011	24623.3	25118.2
	56.5	24881.2	-2.402	-3.002	0.021	1.998	0.005	24639.7	25123
	56.6	24891.4	-2.42	-3.02	0.015	1.938	0.018	24654.1	25127.2
	56.65	24896.5	-2.473	-3.073	0.03	1.906	0.011	24662.3	25129.5
	56.7	24901.6	-2.471	-3.071	0.029	1.754	0.01	24670.8	25132.5
	56.85	24916.9	-2.58	-3.18	0.037	1.691	0.01	24695.9	25140.5
	56.9	24922	-2.489	-3.089	0.05	1.8	0.013	24704.2	25141.7
	56.95	24927.1	-2.454	-3.054	0.036	1.821	0.011	24711.3	25143.8
	57	24932.3	-2.414	-3.014	0.031	1.952	0.014	24717.9	25145.6
	57.05	24937.4	-2.436	-3.036	0.04	1.901	0.016	24724.4	25147.3
	57.15	24947.6	-2.408	-3.008	0.029	1.807	0.014	24741.9	25150
	57.2	24952.7	-2.352	-2.952	0.019	1.841	0.016	24751.5	25151.9
	57.25	24957.8	-2.234	-2.834	0.012	1.899	0.011	24759.6	25154.8
	57.3	24962.9	-2.363	-2.963	0.028	1.886	0.013	24767.1	25156.5
	57.35	24968	-2.338	-2.938	0.028	1.931	0.012	24774.8	25158.8
	57.4	24973.1	-2.258	-2.858	0.038	2.144	0.014	24782.5	25161.4
	57.45	24978.2	-2.169	-2.769	0.02	2.456	0.009	24788.9	25165.4
	57.5	24983.4	-2.34	-2.94	0.023	1.971	0.01	24796.7	25169.4
	57.55	24988.5	-2.321	-2.921	0.015	2.488	0.006	24804.3	25173.4
	57.6	24993.6	-2.328	-2.928	0.017	2.611	0.01	24809.7	25176.4
	57.65	24998.7	-2.253	-2.853	0.029	2.856	0.015	24817.7	25177.6
	57.7	25003.8	-2.21	-2.81	0.022	2.981	0.018	24823.7	25180.3
	57.8	25014	-2.129	-2.729	0.019	2.866	0.015	24839.5	25187.9
	57.85	25019.1	-2.05	-2.65	0.019	2.934	0.009	24846.8	25192.8
	57.9	25024.2	-2.121	-2.721	0.021	2.885	0.008	24853.2	25197.9
	57.95	25029.3	-1.956	-2.556	0.021	2.924	0.01	24859.5	25201.1
	58	25034.5	-2.085	-2.685	0.022	2.91	0.015	24866	25204.8
	58.05	25039.6	-2.021	-2.621	0.021	2.829	0.013	24872.4	25206.8
	58.1	25044.7	-2.036	-2.636	0.028	2.528	0.015	24880.2	25209.8
	58.2	25054.9	-2.108	-2.708	0.016	2.098	0.016	24894.5	25216.9
	58.25	25060	-2.182	-2.782	0.019	1.97	0.016	24902	25220.7
	58.3	25065.1	-1.955	-2.555	0.032	2.104	0.012	24908.8	25225.5
	58.35	25070.2	-2.074	-2.674	0.024	1.845	0.017	24915.1	25229.6
	58.4	25075.3	-2.135	-2.735	0.009	1.48	0.016	24921	25234.4
	58.45	25080.4	-2.31	-2.91	0.012	1.235	0.011	24928.6	25238.8
	58.5	25085.6	-2.281	-2.881	0.026	1.274	0.007	24935.4	25243.5
	58.55	25090.7	-2.361	-2.961	0.027	1.177	0.01	24941.2	25250.2
	58.6	25095.8	-2.368	-2.968	0.026	0.991	0.005	24946.6	25253.3
	58.75	25111.1	-2.197	-2.797	0.014	1.426	0.01	24965.3	25267.6
	58.9	25126.4	-1.838	-2.438	0.033	2.462	0.014	24980.8	25281
	59	25136.7	-1.809	-2.409	0.026	2.19	0.011	24990.9	25291.6
	59.05	25141.8	-2.062	-2.662	0.02	1.731	0.018	24995.2	25295.9
	59.2	25157.1	-1.986	-2.586	0.023	1.214	0.013	25009.6	25312.9
	59.25	25162.2	-1.974	-2.574	0.02	1.167	0.018	25013.4	25320
	59.3	25167.3	-2.04	-2.64	0.029	1.152	0.016	25018.1	25326
	59.35	25172.4	-2.096	-2.696	0.027	1.094	0.012	25021.1	25332
	59.4	25177.5	-2.142	-2.742	0.027	1.075	0.009	25023.6	25336.5
	59.45	25182.6	-2.081	-2.681	0.026	1.034	0.007	25026.2	25342.9
	59.5	25187.8	-2.14	-2.74	0.017	1.02	0.014	25029.9	25349.8
	59.55	25192.9	-2.159	-2.759	0.027	0.985	0.011	25034	25355
	59.6	25198	-2.198	-2.798	0.016	1.008	0.01	25036.9	25362
	59.65	25203.1	-2.324	-2.924	0.023	0.933	0.007	25039.9	25367.1
	59.7	25208.2	-2.297	-2.897	0.028	0.958	0.009	25042.8	25372.5
	59.75	25213.3	-2.511	-3.111	0.011	0.848	0.01	25045.7	25381.1
	59.85	25223.5	-2.454	-3.054	0.019	0.852	0.013	25051.2	25392.6
	59.9	25228.6	-2.527	-3.127	0.022	0.824	0.006	25053.8	25400.1
	59.95	25233.7	-2.505	-3.105	0.022	0.854	0.01	25056.3	25407.1
	60.05	25244	-2.371	-2.971	0.008	0.963	0.011	25061.3	25422.6
	60.1	25249.1	-2.511	-3.111	0.011	0.965	0.012	25063.3	25429.6
	60.15	25254.2	-2.415	-3.015	0.013	0.996	0.009	25066.1	25437.4
	60.2	25259.3	-2.442	-3.042	0.036	0.908	0.013	25068.9	25445.5
	60.25	25264.4	-2.484	-3.084	0.019	0.951	0.011	25071.8	25454
	60.3	25269.5	-2.413	-3.013	0.032	0.903	0.017	25074.6	25462.2
	60.35	25274.6	-2.141	-2.741	0.039	1.135	0.01	25077.6	25470.6
	60.4	25279.7	-2.253	-2.853	0.037	0.846	0.017	25080.3	25479.5
	60.45	25284.8	-2.386	-2.986	0.034	0.906	0.011	25082.8	25487.9
	60.5	25289.9	-2.339	-2.939	0.035	0.848	0.012	25087.5	25496.4
	60.6	25300.2	-2.265	-2.865	0.038	0.976	0.011	25092.5	25513.1
	60.65	25305.3	-2.592	-3.192	0.02	0.764	0.015	25094.2	25521.6
	60.7	25310.4	-2.442	-3.042	0.015	0.73	0.014	25097.6	25530.3
	60.75	25315.5	-2.56	-3.16	0.018	0.729	0.008	25101	25537.1
	60.8	25320.6	-2.462	-3.062	0.006	0.781	0.008	25103.6	25544.7
	60.85	25325.7	-2.524	-3.124	0.01	0.802	0.015	25106	25553.9
	60.9	25330.8	-2.562	-3.162	0.015	0.804	0.017	25107.2	25561.8
	60.95	25335.9	-2.59	-3.19	0.026	0.867	0.007	25108.7	25570.3
	61	25341	-2.329	-2.929	0.038	0.861	0.011	25111.2	25579.3

## Sheet: YX-51
	Depth (mm)	Age (y B.P.)	d18O	o-error			Age:2.5%-Quantile	Age:97.5%-Quantile		Age Model: StalAge (Scholz, D.& Hoffmann, D. L., StalAge–An algorithm designed for construction of speleothem age models. Quaternary Geochronology 6, 369-382 (2011).)
	19.7	23192.1	-6.903	0.008			22945.4	23376.7
	19.9	23202.9	-6.986	0.014			22960.7	23384
	20.1	23213.7	-7.047	0.015			22976	23391.2
	20.3	23224.5	-7.193	0.032			22991.2	23398.5
	20.5	23235.4	-7.152	0.026			23006.4	23406
	20.7	23246.4	-7.375	0.02			23021.5	23413.8
	20.8	23251.9	-7.455	0.018			23029.1	23418
	20.9	23257.5	-7.257	0.012			23036.7	23422.2
	21	23263.1	-7.33	0.008			23044.2	23426.7
	21.1	23268.8	-7.18	0.015			23051.8	23431.3
	21.2	23274.6	-7.262	0.022			23059.4	23436.1
	21.3	23280.3	-7.257	0.017			23067.1	23441.2
	21.4	23286.2	-7.214	0.011			23074.7	23446.5
	21.5	23292.1	-7.032	0.013			23082.4	23452.1
	21.6	23298.1	-7.069	0.026			23090.1	23457.9
	21.7	23304.1	-6.846	0.014			23097.8	23464
	21.8	23310.3	-6.751	0.013			23105.5	23470.5
	21.9	23316.5	-6.675	0.017			23113.3	23477.2
	22	23322.8	-6.727	0.02			23121.1	23484.2
	22.1	23329.1	-6.698	0.022			23129	23491.5
	22.2	23335.6	-6.811	0.017			23136.8	23498.9
	22.3	23342	-6.726	0.025			23144.7	23506.5
	22.4	23348.6	-6.575	0.018			23152.6	23514.2
	22.5	23355.2	-6.449	0.013			23160.5	23522
	22.6	23361.8	-6.436	0.014			23168.5	23529.9
	22.7	23368.5	-6.418	0.01			23176.4	23537.8
	22.8	23375.2	-6.416	0.022			23184.4	23545.7
	22.9	23382	-6.561	0.016			23192.4	23553.6
	23	23388.8	-6.488	0.026			23200.4	23561.4
	23.1	23395.6	-6.525	0.022			23208.4	23569.1
	23.2	23402.5	-6.513	0.015			23216.4	23576.8
	23.3	23409.3	-6.504	0.036			23224.5	23584.2
	23.4	23416.2	-6.57	0.026			23232.5	23591.5
	23.5	23423.1	-6.524	0.02			23240.6	23598.6
	23.6	23430.1	-6.615	0.039			23248.6	23605.4
	23.7	23437	-6.765	0.031			23256.7	23611.9
	23.8	23443.9	-6.613	0.03			23264.7	23618.1
	23.9	23450.9	-6.584	0.017			23272.8	23624
	24	23457.8	-6.687	0.027			23280.8	23629.7
	24.1	23464.7	-6.675	0.019			23288.9	23635.1
	24.3	23478.5	-6.624	0.022			23304.9	23645.1
	24.4	23485.3	-6.71	0.015			23313	23649.8
	24.6	23498.9	-6.741	0.031			23328.9	23658.7
	24.7	23505.6	-6.667	0.025			23336.9	23662.8
	24.8	23512.2	-6.721	0.015			23344.8	23666.8
	24.9	23518.8	-6.718	0.013			23352.8	23670.7
	25	23525.4	-6.642	0.013			23360.6	23674.5
	25.1	23531.8	-6.668	0.023			23368.5	23678.1
	25.2	23538.2	-6.498	0.017			23376.3	23681.7
	25.3	23544.5	-6.501	0.01			23384.1	23685.2
	25.4	23550.7	-6.487	0.02			23391.9	23688.7
	25.5	23556.8	-6.582	0.01			23399.6	23692.1
	25.6	23562.8	-6.524	0.011			23407.3	23695.6
	25.7	23568.7	-6.494	0.016			23414.9	23699
	25.8	23574.5	-6.398	0.024			23422.5	23702.4
	25.9	23580.2	-6.461	0.022			23430	23705.9
	26	23585.8	-6.393	0.02			23437.5	23709.4
	26.1	23591.3	-6.415	0.019			23445	23712.8
	26.2	23596.7	-6.403	0.02			23452.4	23716.3
	26.3	23602	-6.455	0.022			23459.7	23719.8
	26.4	23607.3	-6.416	0.018			23467.1	23723.3
	26.5	23612.4	-6.404	0.015			23474.4	23726.8
	26.6	23617.5	-6.31	0.016			23481.6	23730.3
	26.7	23622.6	-6.221	0.022			23488.8	23733.8
	26.8	23627.5	-6.248	0.012			23496	23737.3
	26.9	23632.5	-6.325	0.021			23503.2	23740.8
	27	23637.4	-6.37	0.013			23510.3	23744.3
	27.1	23642.2	-6.429	0.026			23517.4	23747.7
	27.2	23647	-6.376	0.026			23524.4	23751.2
	27.3	23651.8	-6.346	0.019			23531.5	23754.6
	27.4	23656.6	-6.21	0.022			23538.5	23758.1
	27.5	23661.3	-6.256	0.01			23545.4	23761.5
	27.6	23666	-6.216	0.018			23552.4	23764.8
	27.7	23670.8	-6.153	0.024			23559.3	23768.2
	27.8	23675.5	-6.089	0.023			23566.2	23771.5
	27.9	23680.2	-6.116	0.027			23573.1	23774.9
	28	23684.9	-6.081	0.016			23579.9	23778.2
	28.1	23689.7	-5.991	0.02			23586.8	23781.5
	28.2	23694.4	-5.888	0.025			23593.6	23784.8
	28.3	23699.2	-5.821	0.013			23600.3	23788.1
	28.4	23703.9	-5.8	0.008			23607.1	23791.5
	28.5	23708.7	-5.794	0.034			23613.8	23794.9
	28.6	23713.5	-5.776	0.019			23620.5	23798.3
	28.7	23718.3	-5.91	0.016			23627.2	23801.8
	28.8	23723.1	-5.997	0.021			23633.8	23805.3
	28.9	23727.9	-5.991	0.018			23640.4	23808.9
	29	23732.8	-6.064	0.012			23647	23812.5
	29.1	23737.7	-6.082	0.013			23653.6	23816.3
	29.2	23742.6	-6.067	0.018			23660.1	23820.1
	29.3	23747.5	-6.064	0.008			23666.6	23824
	29.4	23752.5	-6.021	0.027			23673.1	23828
	29.5	23757.4	-6.172	0.009			23679.5	23832.2
	29.6	23762.5	-6.149	0.017			23685.9	23836.4
	29.7	23767.5	-6.21	0.028			23692.3	23840.8
	29.8	23772.6	-6.11	0.027			23698.6	23845.3
	29.9	23777.7	-6.218	0.021			23704.9	23849.9
	30	23782.9	-6.277	0.021			23711.2	23854.7
	30.1	23788	-6.207	0.038			23717.4	23859.5
	30.2	23793.2	-6.096	0.018			23723.6	23864.4
	30.3	23798.4	-6.039	0.024			23729.8	23869.4
	30.4	23803.6	-6.111	0.021			23735.9	23874.5
	30.5	23808.8	-6.163	0.018			23742	23879.6
	30.6	23814	-5.989	0.012			23748.1	23884.7
	30.7	23819.2	-5.972	0.022			23754.1	23889.8
	30.8	23824.5	-5.94	0.015			23760.1	23894.9
	30.9	23829.7	-5.934	0.021			23766	23900.1
	31	23834.8	-5.881	0.018			23771.9	23905.2
	31.1	23840	-5.913	0.016			23777.7	23910.2
	31.2	23845.2	-5.921	0.021			23783.5	23915.2
	31.3	23850.3	-5.889	0.021			23789.2	23920.2
	31.4	23855.4	-5.878	0.017			23794.9	23925
	31.5	23860.4	-5.968	0.022			23800.6	23929.8
	31.6	23865.5	-5.892	0.028			23806.2	23934.4
	31.7	23870.4	-5.95	0.024			23811.7	23939
	31.8	23875.4	-5.971	0.018			23817.2	23943.4
	31.9	23880.3	-5.892	0.015			23822.6	23947.7
	32	23885.1	-5.855	0.019			23828	23951.9
	32.1	23889.9	-5.888	0.024			23833.4	23956
	32.2	23894.7	-5.8	0.022			23838.7	23960
	32.3	23899.4	-5.762	0.025			23844	23964
	32.4	23904.1	-5.769	0.011			23849.2	23967.9
	32.5	23908.8	-5.695	0.023			23854.4	23971.8
	32.7	23918.1	-5.674	0.014			23864.7	23979.6
	32.8	23922.7	-5.674	0.03			23869.7	23983.4
	32.9	23927.3	-5.576	0.024			23874.8	23987.3
	33	23931.9	-5.537	0.023			23879.9	23991.3
	33.1	23936.4	-5.544	0.028			23884.9	23995.3
	33.2	23940.9	-5.527	0.025			23889.9	23999.4
	33.3	23945.5	-5.515	0.022			23894.8	24003.5
	33.4	23950	-5.524	0.011			23899.8	24007.8
	33.7	23963.5	-5.592	0.03			23914.6	24021.3
	33.8	23968.1	-5.569	0.033			23919.5	24026
	33.9	23972.6	-5.56	0.03			23924.4	24031
	34	23977.1	-5.557	0.027			23929.3	24036
	34.1	23981.6	-5.575	0.011			23934.2	24041.1
	34.2	23986.1	-5.595	0.031			23939.1	24046.4
	34.3	23990.6	-5.639	0.022			23943.9	24051.7
	34.4	23995.1	-5.619	0.02			23948.7	24057
	34.5	23999.6	-5.653	0.018			23953.5	24062.4
	34.6	24004.1	-5.592	0.02			23958.3	24067.8
	34.7	24008.5	-5.673	0.02			23963	24073.2
	34.8	24013	-5.673	0.027			23967.7	24078.6
	34.9	24017.4	-5.67	0.016			23972.4	24084
	35	24021.8	-5.64	0.016			23977	24089.3
	35.1	24026.3	-5.687	0.012			23981.6	24094.6
	35.2	24030.7	-5.641	0.021			23986.2	24099.7
	35.3	24035	-5.68	0.016			23990.7	24104.8
	35.4	24039.4	-5.676	0.011			23995.2	24109.8
	35.5	24043.7	-5.688	0.02			23999.6	24114.6
	35.6	24048	-5.69	0.029			24003.9	24119.3
	35.7	24052.3	-5.648	0.017			24008.2	24123.8
	35.8	24056.6	-5.712	0.023			24012.5	24128.1
	35.9	24060.8	-5.676	0.011			24016.7	24132.3
	36	24065	-5.71	0.014			24020.8	24136.3
	36.1	24069.2	-5.756	0.021			24024.9	24140.1
	36.2	24073.4	-5.672	0.028			24029	24143.9
	36.3	24077.6	-5.604	0.023			24033	24147.6
	36.4	24081.7	-5.768	0.024			24037	24151.2
	36.5	24085.8	-5.738	0.021			24040.9	24154.7
	36.6	24089.9	-5.708	0.026			24044.8	24158.2
	36.7	24093.9	-5.709	0.015			24048.7	24161.6
	36.8	24098	-5.667	0.024			24052.5	24165.1
	36.9	24102	-5.648	0.019			24056.3	24168.5
	37	24106	-5.705	0.018			24060.1	24172
	37.1	24110	-5.665	0.016			24063.9	24175.5
	37.2	24113.9	-5.773	0.019			24067.6	24179.1
	37.3	24117.9	-5.734	0.014			24071.3	24182.7
	37.4	24121.8	-5.741	0.03			24075.1	24186.5
	37.5	24125.7	-5.716	0.035			24078.8	24190.3
	37.6	24129.6	-5.625	0.023			24082.5	24194.3
	37.7	24133.5	-5.519	0.013			24086.2	24198.4
	37.8	24137.3	-5.596	0.023			24089.9	24202.7
	37.9	24141.2	-5.647	0.029			24093.5	24207.1
	38	24145	-5.61	0.023			24097.2	24211.7
	38.1	24148.8	-5.607	0.011			24100.9	24216.3
	38.2	24152.6	-5.559	0.022			24104.6	24221.1
	38.3	24156.3	-5.593	0.019			24108.3	24225.8
	38.4	24160.1	-5.575	0.028			24112	24230.7
	38.5	24163.9	-5.591	0.012			24115.7	24235.5
	38.6	24167.6	-5.606	0.008			24119.3	24240.4
	38.7	24171.3	-5.571	0.018			24123	24245.2
	38.8	24175	-5.728	0.008			24126.7	24250
	38.9	24178.7	-5.725	0.021			24130.3	24254.7
	39	24182.4	-5.654	0.01			24134	24259.3
	39.1	24186	-5.73	0.017			24137.6	24263.8
	39.2	24189.7	-5.817	0.011			24141.3	24268.2
	39.3	24193.3	-5.734	0.015			24144.9	24272.5
	39.4	24196.9	-5.819	0.021			24148.6	24276.6
	39.5	24200.5	-5.825	0.018			24152.2	24280.5
	39.6	24204.1	-5.707	0.028			24155.8	24284.1
	39.7	24207.7	-5.744	0.006			24159.5	24287.6
	39.8	24211.3	-5.677	0.024			24163.1	24290.8
	39.9	24214.8	-5.704	0.015			24166.7	24293.8
	40	24218.4	-5.696	0.019			24170.3	24296.6
	40.1	24221.9	-5.642	0.024			24173.9	24299.2
	40.2	24225.5	-5.569	0.013			24177.5	24301.6
	40.3	24229	-5.689	0.015			24181.1	24304
	40.4	24232.5	-5.616	0.023			24184.6	24306.2
	40.5	24236	-5.713	0.014			24188.2	24308.4
	40.6	24239.6	-5.635	0.02			24191.8	24310.5
	40.7	24243.1	-5.812	0.016			24195.3	24312.6
	40.8	24246.6	-5.712	0.025			24198.9	24314.6
	40.9	24250.1	-5.647	0.023			24202.4	24316.7
	41	24253.6	-5.622	0.012			24205.9	24318.9
	41.1	24257.1	-5.686	0.025			24209.5	24321.1
	41.2	24260.7	-5.654	0.017			24213	24323.4
	41.3	24264.2	-5.661	0.018			24216.5	24325.9
	41.4	24267.7	-5.784	0.017			24220	24328.5
	41.5	24271.3	-5.807	0.026			24223.5	24331.3
	41.6	24274.8	-5.756	0.022			24227	24334.2
	41.7	24278.4	-5.643	0.009			24230.4	24337.4
	41.8	24281.9	-5.856	0.026			24233.9	24340.9
	41.9	24285.5	-5.786	0.017			24237.4	24344.6
	42	24289.1	-5.739	0.029			24240.8	24348.4
	42.1	24292.7	-5.71	0.019			24244.3	24352.5
	42.2	24296.3	-5.852	0.023			24247.7	24356.8
	42.3	24299.9	-5.884	0.016			24251.1	24361.3
	42.4	24303.5	-5.784	0.023			24254.5	24365.9
	42.5	24307.1	-5.805	0.022			24258	24370.6
	42.6	24310.7	-5.783	0.021			24261.4	24375.5
	42.7	24314.3	-5.884	0.021			24264.8	24380.5
	42.8	24317.9	-5.887	0.014			24268.2	24385.5
	42.9	24321.6	-6.056	0.025			24271.6	24390.7
	43	24325.2	-6.028	0.024			24274.9	24395.9
	43.1	24328.8	-6.025	0.015			24278.3	24401.1
	43.2	24332.4	-6.067	0.012			24281.7	24406.4
	43.3	24336.1	-6.024	0.018			24285.1	24411.7
	43.4	24339.7	-6.089	0.025			24288.5	24417
	43.5	24343.3	-6.112	0.017			24291.9	24422.3
	43.6	24346.9	-6.096	0.013			24295.2	24427.5
	43.7	24350.6	-6.023	0.027			24298.6	24432.7
	43.8	24354.2	-5.962	0.023			24302	24437.8
	43.9	24357.8	-6.051	0.023			24305.4	24442.9
	44	24361.4	-6.11	0.016			24308.7	24447.9
	44.1	24365	-5.942	0.021			24312.1	24452.9
	44.2	24368.6	-5.972	0.025			24315.5	24457.8
	44.3	24372.2	-6.039	0.024			24318.8	24462.7
	44.4	24375.8	-5.972	0.021			24322.2	24467.5
	44.6	24382.9	-6.133	0.019			24328.9	24477
	44.7	24386.5	-6.118	0.024			24332.3	24481.8
	44.8	24390.1	-6.145	0.021			24335.6	24486.5
	44.9	24393.7	-6.124	0.03			24339	24491.2
	45	24397.3	-6.218	0.021			24342.3	24495.9
	45.1	24400.9	-6.264	0.028			24345.6	24500.5
	45.3	24408.1	-6.296	0.023			24352.3	24509.8
	45.4	24411.7	-6.328	0.014			24355.6	24514.5
	45.7	24422.4	-6.457	0.021			24365.5	24528.6
	45.8	24426	-6.435	0.033			24368.8	24533.3
	45.9	24429.7	-6.479	0.012			24372	24538
	46	24433.3	-6.479	0.025			24375.3	24542.8
	46.1	24436.9	-6.469	0.018			24378.6	24547.5
	46.2	24440.5	-6.605	0.007			24381.8	24552.3
	46.4	24447.7	-6.583	0.029			24388.3	24561.9
	46.6	24454.9	-6.631	0.02			24394.8	24571.5
	46.7	24458.5	-6.654	0.013			24398	24576.3
	46.8	24462.1	-6.717	0.009			24401.2	24581.2
	47	24469.4	-6.698	0.024			24407.6	24590.8
	47.1	24473	-6.758	0.02			24410.8	24595.7
	47.2	24476.6	-6.737	0.02			24414	24600.5
	47.3	24480.2	-6.736	0.022			24417.2	24605.3
	47.4	24483.8	-6.718	0.02			24420.4	24610.2
	47.6	24491	-6.782	0.027			24426.8	24619.8
	47.7	24494.6	-6.776	0.022			24430	24624.6
	47.8	24498.2	-6.871	0.007			24433.2	24629.4
	48	24505.3	-6.84	0.017			24439.5	24639
	48.1	24508.9	-6.825	0.019			24442.7	24643.8
	48.2	24512.5	-6.864	0.01			24445.9	24648.6
	48.3	24516.1	-6.806	0.017			24449	24653.4
	48.5	24523.2	-6.823	0.021			24455.4	24663
	48.6	24526.7	-6.767	0.014			24458.6	24667.8
	48.7	24530.3	-6.856	0.021			24461.7	24672.6
	48.9	24537.4	-6.791	0.023			24468.1	24682.2
	49	24540.9	-6.805	0.018			24471.3	24687
	49.1	24544.5	-6.812	0.017			24474.4	24691.9
	49.2	24548	-6.715	0.007			24477.6	24696.8
	49.3	24551.5	-6.769	0.021			24480.8	24701.7
	49.4	24555	-6.759	0.011			24484	24706.6
	49.6	24562.1	-6.724	0.015			24490.3	24716.4
	49.7	24565.6	-6.793	0.015			24493.5	24721.4
	49.8	24569.1	-6.784	0.019			24496.7	24726.4
	49.9	24572.6	-6.86	0.018			24499.8	24731.4
	50	24576.1	-6.782	0.016			24503	24736.4
	50.1	24579.6	-6.895	0.016			24506.2	24741.5
	50.2	24583	-6.913	0.017			24509.4	24746.5
	50.3	24586.5	-6.921	0.023			24512.5	24751.4
	50.5	24593.4	-6.937	0.016			24518.9	24761.2
	50.7	24600.2	-6.966	0.017			24525.2	24770.8
	50.8	24603.5	-6.957	0.018			24528.4	24775.5
	50.9	24606.9	-6.93	0.016			24531.5	24780
	51	24610.2	-6.873	0.019			24534.7	24784.5
	51.1	24613.5	-6.894	0.007			24537.8	24788.8
	51.2	24616.8	-6.834	0.015			24540.9	24793
	51.3	24620	-6.871	0.012			24544.1	24797.1
	51.4	24623.2	-6.835	0.013			24547.2	24801
	51.5	24626.4	-6.865	0.015			24550.3	24804.8
	51.6	24629.5	-6.814	0.008			24553.4	24808.4
	51.7	24632.6	-6.851	0.025			24556.5	24811.8
	52	24641.6	-6.873	0.011			24565.7	24820.8
	52.1	24644.6	-6.859	0.022			24568.8	24823.5
	52.2	24647.5	-6.81	0.017			24571.8	24825.9
	52.3	24650.4	-6.872	0.021			24574.8	24827.1
	52.4	24653.2	-6.753	0.021			24577.9	24828.1
	52.5	24656.1	-6.699	0.022			24580.9	24829
	52.6	24658.9	-6.914	0.02			24583.9	24829.8
	52.8	24664.5	-6.861	0.014			24589.9	24831.2
	53	24670.1	-6.92	0.014			24595.8	24832.2
	53.2	24675.6	-6.913	0.021			24601.8	24832.8
	53.4	24681.2	-6.93	0.02			24607.7	24833
	53.6	24686.7	-7.018	0.015			24613.6	24833
	53.8	24692.3	-7.013	0.016			24619.5	24833
	54	24697.9	-7.093	0.013			24625.3	24833
	54.2	24703.6	-7.154	0.025			24631.2	24833
	54.4	24709.4	-7.212	0.019			24637	24833
	54.6	24715.3	-7.294	0.021			24642.8	24833
	54.8	24721.2	-7.237	0.015			24648.7	24833
	55	24727.2	-7.257	0.024			24654.5	24833
	55.2	24733.3	-7.271	0.022			24660.4	24833
	55.4	24739.5	-7.139	0.014			24666.2	24833.1
	55.6	24745.8	-7.174	0.01			24672.1	24833.7
	55.8	24752.2	-7.207	0.016			24678	24835
	56	24758.7	-7.098	0.014			24684	24837
	56.2	24765.3	-7.103	0.011			24689.9	24839.6
	56.4	24772	-6.992	0.011			24695.9	24845.2
	56.6	24778.8	-6.931	0.014			24701.9	24852.3
	56.8	24785.6	-6.992	0.017			24707.9	24860.1
	57	24792.5	-7.029	0.009			24714	24868.4
	57.2	24799.4	-7.021	0.022			24720	24877
	57.7	24816.6	-7.216	0.013			24735.3	24898.9
	58.2	24833.8	-7.225	0.011			24750.8	24919.6
	58.7	24850.9	-7.157	0.012			24766.3	24939.1
	59.2	24868	-7.157	0.014			24781.6	24958

## Sheet: MAG
	Depth (mm)	Age (y B.P.)	d18O				Age:2.5%-Quantile	Age:97.5%-Quantile		Age Model: StalAge (Scholz, D.& Hoffmann, D. L., StalAge–An algorithm designed for construction of speleothem age models. Quaternary Geochronology 6, 369-382 (2011).)
	410	23202.4	-2.138				23159	23233.3
	411	23210.9	-2.505				23168.2	23241.9
	412	23219.4	-1.721				23177.6	23250.4
	414	23236.6	-0.112				23196.1	23266
	415	23245	-0.448				23205.1	23273.8
	416	23253.5	-0.516				23214	23281.9
	417	23262	-0.58				23223	23290
	418	23270.6	-0.963				23232.1	23297.7
	419	23279.1	-1.785				23241.3	23305.1
	420	23287.5	0.202				23250.5	23314.1
	422	23304.8	-1.047				23268.9	23331
	423	23313.4	-0.315				23278	23331
	424	23321.9	-1.305				23287.1	23351.8
	425	23330.6	-0.91				23296.1	23415.7
	427	23348.4	-1.978				23314.2	23514.4
	428	23357.6	-2.37				23323.3	23523.3
	429	23366.8	-1.72				23332.6	23532.9
	430	23376.3	-1.517				23341.9	23543.9
	431	23386	-1.62				23351.4	23552.6
	432	23396.1	-1.798				23360.8	23558.7
	433	23406.4	-1.01				23370.1	23563.2
	434	23416.9	-0.731				23379.3	23568.9
	435	23427.6	-1.43				23388.6	23577.5
	436	23440.2	-2.033				23397.9	23586.1
	437	23456.5	-1.183				23407	23591.8
	438	23476.4	-0.518				23415.9	23595.5
	439	23498.5	-0.586				23424.8	23599
	440	23517.5	-1.385				23433.6	23602.6
	441	23528.8	-1.54				23442.3	23606.5
	442	23535.8	-1.655				23451	23610.3
	443	23542.9	-1.172				23459.6	23614.1
	444	23549.9	-1.322				23468.4	23617.9
	445	23556	-2.158				23477.4	23621.6
	446	23561.6	-1.507				23486.4	23625.3
	447	23567.2	-0.725				23495	23628.8
	448	23572.8	-1.942				23503.5	23632.2
	449	23578.3	-1.612				23511.9	23635.8
	450	23583.9	-1.46				23520.3	23639.5
	451	23589.4	-2.009				23528.5	23643.1
	452	23594.9	-1.854				23536.8	23646.9
	453	23600.3	-1.869				23545.1	23650.8
	454	23605.8	-2.988				23553.4	23654.8
	456	23617	-2.433				23569.7	23662
	457	23622.7	-1.701				23577.7	23665.8
	458	23628.4	-1				23585.7	23669.6
	459	23634	-1.035				23593.8	23673.6
	460	23639.6	-0.38				23601.7	23678.6
	461	23645.3	-1.715				23609.1	23685.7
	462	23651.1	-2.407				23616.2	23694.7
	463	23656.9	-2.714				23622.9	23705.3
	464	23662.9	-1.447				23629.5	23717.5
	465	23669	-0.422				23635.9	23730.9
	466	23675	-1.822				23641.6	23742.9
	467	23680.7	-0.683				23646.1	23751.5
	468	23686.3	-1.932				23650.4	23757.9
	469	23691.7	-1.615				23655.4	23763.7
	470	23697	-1.686				23660.8	23768.9
	471	23702.1	-1.354				23666	23773.3
	472	23707	-1.387				23671	23776.9
	473	23711.7	-0.939				23676.1	23779.9
	474	23716.4	-1.56				23681.3	23782.5
	475	23721	-2.168				23686.6	23785.1
	476	23725.6	-2.224				23691.8	23788
	477	23730	-2.321				23696.9	23792
	478	23734.3	-1.855				23702	23797
	479	23738.6	-2.471				23707.2	23803.1
	480	23742.9	-2.779				23712.4	23809.9
	481	23747	-1.952				23717.1	23817.2
	482	23751.1	-2.435				23721.1	23824.5
	483	23755.1	-2.079				23722.4	23828.3
	484	23758.9	-2.598				23722.6	23831.8
	485	23762.2	-1.973				23722.6	23834.7
	486	23765.4	-2.044				23722.6	23836.8
	487	23768.9	-2.128				23724.1	23837.5
	488	23772.7	-2.679				23729.4	23837.5
	489	23776.5	-1.618				23734.9	23837.5
	490	23780.4	-2.806				23740.5	23837.5
	491	23784.5	-2.078				23746.2	23837.5
	492	23788.5	-1.912				23748.9	23837.5
	493	23792.4	-1.789				23750.3	23837.5
	494	23795.9	-2.544				23750.3	23838.8
	495	23799	-2.612				23750.3	23839.6
	496	23802.1	-2.537				23750.3	23840.4
	497	23805.7	-1.51				23751.7	23841.8
	498	23809.6	-2.063				23755.8	23843.8
	499	23813.7	-1.036				23762.3	23846
	500	23818	-0.695				23768.8	23848.3
	501	23822.3	-1.145				23775.4	23850.8
	502	23826.8	-2.117				23781.3	23855.5
	503	23831.5	-2.626				23786.2	23860.4
	505	23841	-2.431				23795.3	23871.6
	510	23865.5	-1.868				23817	23897.1
	511	23870.5	-2.041				23820.6	23901.9
	512	23875.5	-2.416				23824.1	23906.7
	513	23880.5	-2.203				23828	23912.1
	514	23885.8	-2.334				23832.2	23917.8
	515	23891.2	-2.671				23836.7	23923.6
	516	23897.1	-2.882				23843.5	23929.6
	517	23903.2	-3.266				23854.1	23936.5
	518	23909.3	-3.394				23866.5	23947.9
	519	23915.2	-3.282				23878.1	23965.9
	520	23920.8	-3.448				23887.6	23984.6
	521	23926.4	-2.708				23894.4	23997.7
	522	23932.1	-2.914				23899.7	24006.4
	523	23937.9	-2.893				23905.1	24013.7
	524	23943.7	-2.764				23910.5	24019.8
	525	23949.5	-2.853				23915.6	24025
	526	23955.3	-2.537				23920.5	24029.9
	527	23961.2	-2.356				23925.3	24034.8
	528	23967.1	-3.133				23929.9	24039.1
	529	23972.8	-3.188				23934.4	24042.2
	530	23978.5	-3.442				23938.8	24044.9
	531	23983.9	-3.047				23943.2	24047.9
	532	23989.2	-3.14				23947.7	24051
	533	23994.4	-3.114				23952.2	24054
	534	23999.4	-3.308				23956.7	24057
	535	24004.4	-3.326				23961	24060.3
	536	24009.3	-2.894				23965.1	24064.1
	537	24014.1	-3.096				23969.2	24068.5
	538	24018.9	-3.418				23973.3	24073.4
	539	24023.7	-3.47				23977.6	24078.9
	540	24028.1	-3.52				23981.6	24084.1
	541	24031.6	-3.039				23984.9	24086.3
	542	24034	-3.155				23987.5	24086.8
	543	24035.5	-3.287				23989.6	24086.8
	544	24037.4	-3.228				23991.9	24086.8
	545	24040.6	-3.485				23994.7	24087.7
	546	24044.4	-3.582				23997.6	24090.4
	547	24047.8	-3.481				23999.2	24093.9
	548	24050.7	-2.59				23999.7	24097.1
	549	24053.6	-2.761				23999.7	24100.6
	550	24056.5	-3.012				23999.7	24104.4
	551	24059.5	-2.465				23999.7	24108.6
	552	24062.5	-2.284				23999.9	24112.9
	553	24065.4	-1.867				24001.2	24117.2
	554	24068.4	-2.146				24004.1	24121.5
	555	24071.4	-2.453				24006.6	24125.7
	556	24074.6	-2.406				24009.1	24130.2
	557	24077.7	-2.21				24012.3	24135.3
	558	24080.9	-2.914				24015.6	24140.4
	559	24084	-2.742				24018.7	24144.9
	560	24087.1	-2.07				24021.7	24149.5
	561	24090.2	-1.519				24024.8	24154.4
	562	24093.1	-0.554				24028.1	24159.1
	563	24095.9	-0.727				24031.5	24161.3
	564	24098.5	-0.396				24034.9	24163
	565	24100.8	-1.468				24038.1	24164.2
	566	24102.9	-0.971				24041.3	24164.5
	567	24104.8	-0.427				24044.5	24164.5
	568	24106.8	-1.257				24047.7	24164.5
	569	24108.9	-1.71				24050.7	24164.5
	570	24111.1	-2.215				24053.9	24164.5
	571	24113.6	-2.515				24057.6	24164.8
	572	24116.1	-2.635				24061.4	24166.1
	573	24118.7	-2.239				24064.9	24167.5
	574	24121.4	-2.193				24068.4	24168.9
	575	24124.2	-1.779				24072.2	24170.8
	576	24127.1	-2.837				24076	24174.1
	577	24129.9	-2.99				24079.4	24177.1
	578	24132.6	-3.562				24082.8	24180.1
	579	24135.4	-2.99				24086.3	24183.6
	580	24138.2	-2.922				24090	24187
	581	24140.9	-3.516				24093.6	24190
	582	24143.7	-3.81				24097.1	24192.9
	583	24146.3	-3.127				24100.7	24196
	584	24149	-2.816				24104.3	24199.2
	585	24151.7	-2.354				24108	24202.4
	586	24154.4	-3.284				24111.6	24205.8
	587	24157.1	-2.874				24115	24209.4
	588	24159.9	-3.092				24118.4	24213
	589	24162.6	-3.621				24121.7	24216.4
	590	24165.4	-3.023				24124.9	24219.9
	591	24168.3	-3.237				24128.2	24223.5
	592	24171.1	-3.643				24131.6	24227
	593	24173.9	-3.616				24134.9	24230.1
	594	24176.6	-3.957				24138	24232.9
	595	24179.4	-3.882				24141	24235.6
	596	24182.1	-3.846				24144	24238.3
	597	24184.9	-3.883				24147.2	24240.9
	598	24187.6	-3.841				24150.4	24243.3
	599	24190.3	-4.097				24153	24244.3
	600	24192.8	-3.913				24154.7	24244.9
	601	24195.1	-4.035				24155.6	24245.2
	602	24197.3	-4.391				24156.1	24245.4
	603	24199.6	-4.396				24157	24245.9
	604	24201.9	-4.157				24158.7	24246.6
	605	24204.5	-3.589				24161.4	24247.3
	606	24207.1	-3.601				24164.9	24247.3
	607	24209.5	-4.016				24168.8	24247.3
	608	24211.9	-4.544				24172.5	24247.3
	609	24214.6	-3.981				24175.6	24248
	610	24217.6	-3.91				24178.3	24249.9
	611	24220.5	-3.952				24180.9	24251.5
	612	24223.4	-4.048				24183.8	24253.3
	613	24226.2	-4.141				24187.4	24254.8
	614	24229	-3.926				24191	24256.6
	615	24231.8	-3.95				24194.1	24258.9
	616	24234.7	-3.976				24196.8	24261.5
	617	24237.5	-3.601				24199.3	24264.2
	618	24240.3	-3.571				24202	24267
	619	24243.2	-3.929				24205.2	24269.6
	620	24246.1	-4.215				24207.9	24272.1
	621	24249	-4.305				24209.6	24274.9
	622	24251.9	-4.502				24210.9	24277.8
	623	24254.7	-4.043				24212.4	24280.6
	624	24257.6	-3.842				24214.3	24283.4
	625	24260.4	-4.06				24216.2	24286.2
	626	24263.3	-3.538				24217.7	24289
	627	24266.1	-3.349				24218.6	24292
	628	24269	-3.455				24219.5	24295
	629	24271.9	-4.009				24221.3	24297.9
	630	24274.9	-4.359				24223.9	24300.9
	631	24277.8	-4.309				24227.1	24303.9
	632	24280.7	-4.271				24230.2	24306.8
	637	24295.4	-3.666				24244.3	24321.7
	638	24298.4	-3.336				24247.9	24324.8
	639	24301.4	-3.054				24251.4	24327.9
	640	24304.4	-3.424				24254.6	24331.1
	641	24307.3	-3.854				24257.6	24334.1
	642	24310.3	-4.474				24260.4	24337.3
	643	24313.3	-4.737				24263.2	24340.5
	644	24316.4	-4.967				24266	24343.8
	645	24319.5	-5.114				24268.7	24347
	646	24322.5	-4.752				24271.4	24350.2
	647	24325.5	-4.914				24273.9	24353.5
	648	24328.6	-4.707				24276.3	24356.8
	649	24331.6	-4.978				24278.5	24360.1
	650	24334.7	-4.983				24280.9	24363.3
	651	24337.7	-4.921				24283.5	24366.6
	652	24340.8	-5.24				24285.7	24370
	653	24343.8	-5.664				24287.2	24373.3
	654	24346.9	-5.35				24288.8	24376.6
	655	24350	-4.911				24291.2	24379.9
	656	24353.2	-4.763				24294	24383.3
	657	24356.4	-5.062				24296.8	24386.7
	658	24359.5	-4.589				24299.9	24390.1
	659	24362.7	-4.701				24303.5	24393.5
	660	24365.9	-5.187				24308	24396.8
	661	24369.3	-5.17				24313.3	24400.1
	662	24372.9	-4.588				24319.6	24403.5
	663	24376.4	-4.66				24326.7	24406.8
	664	24380	-4.198				24333.7	24410.2
	665	24383.5	-2.74				24340	24413.6
	665.5	24385.3	-2.715				24342.8	24415.4
	666	24387	-3.697				24345.6	24417.2
	667	24390.5	-4.049				24351.1	24420.9
	668	24393.9	-4.215				24356.8	24424.7
	669	24397.5	-2.955				24362.5	24428.4
	670	24401	-2.974				24367.5	24432.2
	671	24404.4	-3.373				24370.9	24435.9
	672	24407.9	-3.4				24373.5	24439.7
	673	24411.5	-3.635				24376.3	24443.5
	674	24415.2	-3.401				24378.8	24447.3
	675	24418.8	-2.962				24379.9	24451.1
	676	24422.2	-2.675				24380.5	24455
	677	24425.7	-2.937				24381.1	24458.9
	678	24429.1	-2.71				24381.1	24462.8
	679	24432.4	-2.606				24381.1	24466.5
	680	24435.8	-2.326				24381.1	24470.4
	681	24439.3	-2.644				24383.7	24474.8
	682	24443	-2.684				24390.9	24479.4
	683	24446.7	-2.601				24397.7	24484.1
	684	24450.8	-2.379				24404.3	24488.8
	685	24455.4	-2.104				24411	24493.6
	686	24460.1	-2.575				24416.9	24498.7
	687	24464.5	-2.128				24421	24504.3
	688	24469.5	-2.313				24424.4	24510.2
	689	24475.8	-2.01				24428.3	24516.6
	690	24482.8	-2.936				24431.7	24523.8
	691	24489.3	-3.012				24434.4	24531.9
	692	24495.7	-2.873				24438.4	24540.3
	693	24502.4	-2.972				24445.9	24548.1
	694	24509	-2.841				24456.2	24557
	695	24515.1	-2.915				24467.8	24568.1
	696	24521	-2.769				24477.8	24580.3
	697	24526.6	-2.952				24484.6	24592
	698	24531	-3.16				24492	24603
	699	24534.8	-3.047				24504	24614.1
	700	24546.4	-3.026				24518.9	24628.7
	701	24571.6	-3.183				24533.9	24649.1
	702	24596.3	-3.159				24545.1	24669.5
	704	24610.6	-3.148				24553.1	24696.2
	705	24617.1	-3.242				24557.5	24709.1
	706	24625.6	-3.354				24562.7	24722.9

## Sheet: BTV-4C
	Depth (mm)	Age (y B.P.)	d18O				Age:2.5%-Quantile	Age:97.5%-Quantile		Age Model: StalAge (Scholz, D.& Hoffmann, D. L., StalAge–An algorithm designed for construction of speleothem age models. Quaternary Geochronology 6, 369-382 (2011).)
	211.6	23340.1	-3.764				23244.7	23426
	211.8	23357.8	-3.645				23266.4	23440.8
	212	23375.4	-3.528				23288.1	23455.5
	212.2	23393.1	-3.603				23309.8	23470.3
	212.4	23410.7	-3.475				23331.5	23485.2
	212.6	23428.4	-3.43				23353.1	23500.1
	212.8	23446.1	-3.413				23374.7	23515.2
	213	23463.9	-3.569				23396.1	23530.4
	213.2	23481.8	-3.467				23417.4	23545.7
	213.4	23499.7	-3.423				23438.5	23561.3
	213.6	23517.8	-3.514				23459.4	23577
	213.8	23536	-3.497				23480	23593
	214	23554.3	-3.782				23500.4	23609.3
	214.2	23572.6	-3.492				23520.6	23626
	214.4	23591	-3.791				23540.6	23643.1
	214.6	23609.5	-3.795				23560.4	23660.7
	214.8	23628	-3.505				23580	23678.8
	215	23646.4	-3.578				23599.4	23697.6
	215.2	23664.8	-3.897				23618.7	23717.1
	215.4	23683.2	-3.893				23637.9	23737.4
	215.6	23701.5	-3.525				23656.9	23758.5
	215.8	23719.6	-3.779				23675.8	23780.4
	216	23737.7	-3.48				23694.6	23803
	216.2	23755.7	-3.543				23713.4	23826.1
	216.4	23773.7	-3.594				23732.2	23849.3
	216.6	23791.5	-3.666				23751.1	23872.5
	216.8	23809.4	-3.537				23770.2	23895.5
	217	23827.2	-3.718				23789.3	23918
	217.2	23845.1	-3.841				23808.7	23939.9
	217.4	23862.9	-3.671				23828.4	23960.7
	217.6	23880.8	-3.653				23848.3	23980.5
	217.8	23898.7	-3.817				23868.6	23998.8
	218	23916.4	-3.919				23888.7	24015.8
	218.2	23934	-4.082				23908.5	24031.5
	218.4	23951.1	-4.222				23927.4	24045.8
	218.6	23967.7	-4.113				23945.1	24058.8
	218.8	23983.6	-4.268				23961.1	24070.5
	219	23998.7	-4.3				23975.2	24080.8
	219.2	24012.8	-4.251				23985.5	24090
	219.4	24025.8	-4.31				23989.9	24097.8
	219.6	24037.5	-4.551				23992.8	24104.4
	219.8	24047.8	-4.389				23993.9	24109.8
	220	24057.1	-4.513				23993.9	24114.5
	220.2	24065.5	-4.572				23993.9	24118.6
	220.4	24073.4	-4.494				23993.9	24122.8
	220.6	24081	-4.461				23993.9	24127.3
	220.8	24088.6	-4.693				23993.9	24132.7
	221	24096.6	-4.578				23993.9	24139.2
	221.2	24105.1	-4.363				23993.9	24147.3
	221.4	24114.5	-4.389				23994.6	24157.3
	221.6	24125.1	-4.492				23996.9	24169.8
	221.8	24137.1	-4.509				24001.2	24184.9
	222	24150.5	-4.498				24011	24202.6
	222.2	24165.3	-4.47				24026.8	24222.3
	222.4	24181.5	-4.487				24045.6	24244
	222.6	24199	-4.403				24067.2	24267.2
	222.8	24217.8	-4.425				24091.1	24291.6
	223	24237.9	-4.477				24117.2	24317
	223.2	24259.2	-4.199				24144.9	24343
	223.4	24281.7	-3.924				24174	24369.3
	223.6	24305.4	-3.912				24204.2	24395.6
	223.8	24330.2	-4.03				24235	24421.6
	224	24355.7	-4.284				24266.1	24447.1
	224.2	24381.5	-3.905				24297.2	24471.8
	224.4	24407.2	-3.832				24327.7	24495.5
	224.6	24432.4	-3.686				24357.5	24518
	224.8	24456.6	-3.666				24386	24538.9
	225	24479.5	-3.688				24412.8	24558.2
	225.2	24500.6	-3.607				24437.7	24575.5
	225.4	24519.5	-3.772				24460.2	24590.6
	225.6	24535.8	-3.702				24479.9	24603.3
	225.8	24549.2	-3.698				24496.6	24613.5
	226	24560	-3.811				24510.5	24621.4
	226.2	24568.6	-3.894				24522	24627.4
	226.4	24575.4	-3.869				24531.5	24631.9
	226.6	24580.8	-3.991				24539.4	24635.4
	226.8	24585.2	-4.127				24546	24638
	227	24589	-4.213				24551.8	24640.4
	227.2	24592.7	-4.148				24557.1	24642.8
	227.4	24596.6	-4.026				24562.2	24645.6
	227.6	24601.3	-3.956				24567.7	24649.3
	227.8	24606.9	-4.048				24573.7	24654.1
	228	24613.4	-3.757				24580.3	24659.9
	228.2	24620.8	-3.891				24587.4	24666.7
	228.4	24628.8	-4.227				24594.8	24674.3
	228.6	24637.4	-4.517				24602.5	24682.6
	228.8	24646.4	-4.47				24610.4	24691.5
	229	24655.7	-4.295				24618.4	24700.8
	229.2	24665.1	-4.32				24626.4	24710.4
	229.4	24674.6	-4.431				24634.2	24720.3
	229.6	24684	-4.441				24641.9	24730.1
	229.8	24693.1	-4.41				24649.2	24739.9
	230	24702	-4.336				24656.3	24749.6
	230.4	24719.2	-4.578				24669.8	24768.9
	230.6	24727.6	-4.382				24676.2	24778.5
	230.8	24735.8	-3.615				24682.5	24788.1
	231	24743.9	-3.814				24688.7	24797.6
	231.2	24752	-3.886				24694.8	24807.1
	231.4	24759.9	-3.569				24700.8	24816.6
	231.6	24767.7	-3.583				24706.8	24826.2
	231.8	24775.6	-3.821				24712.8	24835.7
	232	24783.4	-3.82				24718.8	24845.3
	232.2	24791.2	-3.875				24724.9	24854.9
	232.4	24799.1	-4.013				24731	24864.6
	232.6	24807.1	-4.292				24737.3	24874.4
	232.8	24815.2	-4.511				24743.7	24884.2
	233	24823.5	-4.641				24750.3	24894.2
	233.2	24831.9	-4.27				24757.1	24904.3
	233.4	24840.5	-4.067				24764.1	24914.6
	233.6	24849.4	-3.944				24771.4	24925
	233.8	24858.5	-3.702				24778.9	24935.6
	234	24867.9	-3.889				24786.7	24946.3
	234.2	24877.5	-3.874				24794.7	24957.1
	234.4	24887.1	-4.041				24802.8	24968.1
	234.6	24896.9	-4.03				24811	24979.1
	234.8	24906.7	-4.03				24819.3	24990.2
	235	24916.5	-4.174				24827.7	25001.3
	235.2	24926.2	-4.113				24836	25012.4
	235.4	24935.9	-3.939				24844.2	25023.4
	235.6	24945.4	-4.136				24852.3	25034.4
	235.8	24954.7	-4.007				24860.3	25045.3
	236	24963.8	-4.232				24868.2	25056.1
	236.2	24972.8	-4.342				24875.8	25066.8
	236.4	24981.6	-4.357				24883.4	25077.5
	236.6	24990.4	-4.148				24890.8	25088.1
	236.8	24999	-4.092				24898	25098.7
	237	25007.6	-4.046				24905.2	25109.3
	237.2	25016.1	-3.841				24912.2	25119.8
	237.4	25024.6	-3.866				24919.1	25130.3
	237.6	25033.1	-4.113				24925.9	25140.7
	237.8	25041.6	-4.394				24932.6	25151.2
	238	25050.1	-4.32				24939.1	25161.7
	238.2	25058.6	-4.269				24945.6	25172.2
	238.4	25067.1	-4.221				24952	25182.7
	238.6	25075.6	-4.186				24958.3	25193.1
	238.8	25084.2	-4.312				24964.6	25203.6
	239	25092.7	-4.074				24970.8	25214.1
	239.2	25101.2	-3.997				24976.9	25224.6
	239.4	25109.7	-4.096				24983	25235.2
	239.6	25118.2	-4.011				24989	25245.7
	239.8	25126.7	-3.962				24995	25256.2
	240	25135.1	-3.82				25001	25266.8
	240.2	25143.6	-3.964				25007	25277.4
	240.4	25152.1	-3.931				25013	25288
	240.6	25160.5	-4.039				25019	25298.6
	240.8	25169	-3.855				25025	25309.1
	241	25177.5	-3.834				25031	25319.7
	241.2	25185.9	-4.016				25037.1	25330.3
	241.4	25194.4	-3.886				25043.1	25340.9
	241.6	25202.9	-4.006				25049.3	25351.5
	241.8	25211.5	-3.955				25055.5	25362.1
	242	25220	-4.185				25061.8	25372.7
	242.2	25228.5	-4.115				25068.1	25383.3
	242.4	25237.1	-4.23				25074.4	25393.8
	242.6	25245.7	-4.035				25080.7	25404.4
	242.8	25254.3	-3.917				25087	25415
	243	25262.9	-3.808				25093.2	25425.6

## Sheet: PX-07
	Depth (mm)	Age (y B.P.)	d18O	o-error	Age:2.5%-Quantile	Age:97.5%-Quantile			Age Model: StalAge (Scholz, D.& Hoffmann, D. L., StalAge–An algorithm designed for construction of speleothem age models. Quaternary Geochronology 6, 369-382 (2011).)
	300	23818.7	-1.213	0.017	23763.1	23889.7
	300.5	23825.2	-1.064	0.02	23770.6	23894.1
	301	23831.8	-2.239	0.011	23778.2	23898.5
	302	23844.9	-2.137	0.019	23793.2	23907
	303	23857.7	-2.804	0.017	23808.3	23915.7
	304	23870.4	-2.852	0.025	23823.6	23924.6
	305	23883	-1.514	0.004	23838.8	23933.6
	306	23895.7	-3.346	0.014	23853.7	23942.9
	307	23908.7	-2.132	0.021	23868	23952.7
	308	23921.7	-2.379	0.017	23882.3	23962.2
	309	23934.4	-3.084	0.015	23897.2	23971.2
	310	23947.2	-3.065	0.01	23912.2	23981.4
	311	23960.4	-3.601	0.02	23926.7	23994.6
	312	23974	-2.679	0.011	23940.7	24009.6
	313	23987.5	-2.961	0.005	23954.5	24024.3
	314	24000.7	-2.649	0.013	23968.7	24037.7
	315	24013.4	-2.848	0.015	23983.4	24049.5
	316	24026.1	-2.43	0.006	23997.7	24060.6
	317	24039	-3.413	0.008	24010.7	24072.5
	318	24052.1	-2.528	0.01	24023	24084.9
	319	24065.2	-3.261	0.012	24035	24097.3
	320	24078.4	-3.344	0.011	24046.4	24109.7
	321	24091.7	-3.045	0.011	24056.5	24122.3
	322	24105.1	-3.583	0.012	24065.9	24134.9
	323	24118.4	-3.154	0.015	24074.9	24147.4
	324	24131.7	-2.628	0.01	24083.9	24160.5
	325	24145.2	-2.177	0.013	24093	24174.6
	326	24158.9	-2.035	0.017	24101.8	24189.1
	327	24172.8	-2.328	0.012	24110.3	24203.5
	328	24187.2	-2.025	0.023	24122.3	24217.7
	329	24201.9	-3.066	0.021	24140.7	24231.8
	330	24216.5	-3.144	0.016	24163.9	24246
	331	24230.7	-2.42	0.018	24188.6	24260.6
	332	24244.4	-3.729	0.016	24210	24275.2
	333	24257.8	-3.049	0.009	24224.6	24289.8
	334	24271.1	-3.557	0.012	24235.4	24304.4
	335	24284.5	-3.426	0.018	24246	24319.2
	336	24298.3	-3.484	0.015	24257.2	24333.8
	337	24309.9	-3.698	0.008	24268.6	24347.4
	338	24316.1	-4.425	0.029	24279.6	24353.8
	340	24324.2	-4.311	0.009	24296.1	24355.1
	341	24326.8	-4.26	0.006	24300.8	24355.4
	342	24328.4	-4.667	0.016	24302.1	24356
	343	24328.5	-3.793	0.005	24302.1	24356.3
	344	24328.7	-4.34	0.019	24302.1	24356.3
	345	24328.9	-3.933	0.018	24302.1	24356.3
	346	24329.1	-4.447	0.023	24302.6	24356.3
	347	24329.3	-4.341	0.018	24302.6	24356.3
	348	24335	-3.8	0.021	24303.1	24358.9
	349	24340.7	-2.981	0.012	24306.6	24366
	350	24346.3	-4.329	0.019	24312.3	24378.4
	351	24355.7	-3.976	0.012	24325	24390.5
	352	24368.6	-4.26	0.013	24338.5	24402.3
	353	24381.1	-3.445	0.012	24352.1	24414.3
	354	24393.4	-4.171	0.013	24365.6	24426.2
	355	24406.3	-3.011	0.012	24378.9	24437.7
	356	24419.1	-2.781	0.023	24392.2	24449
	357	24431.4	-2.79	0.015	24405.9	24460.6
	358	24443.6	-1.888	0.025	24419.2	24472.1
	359	24456.1	-3.04	0.023	24431.5	24483.5
	361	24481.8	-2.327	0.01	24456.4	24508.3
	362	24494.6	-3.454	0.012	24469.2	24521.2
	363	24507.1	-3.002	0.007	24481.4	24533.3
	364	24519.6	-3.04	0.01	24493.2	24545.5
	365	24532.1	-3.14	0.011	24504.6	24559
	366	24544.7	-2.043	0.012	24516.1	24572.6
	367	24557.3	-1.615	0.009	24527.9	24585.5
	368	24570.1	-3.254	0.018	24539.6	24597.8
	369	24582.9	-2.825	0.014	24550.9	24610.3
	370	24595.7	-2.515	0.012	24561.9	24623.3
	371	24608.1	-1.66	0.015	24573.2	24637
	372	24620.5	-2.246	0.012	24584.4	24650.7
	373	24633.2	-1.158	0.019	24595.5	24664.1

## Sheet: NAR-C
		Depth (mm)	Age (yr B.P.)	d18O	Age:97.5%-Quantile	Age:2.5%-Quantile		d18O data from (Cheng et al., 2013a, Climate change patterns in Amazonia and biodiversity, Doi: 10.1038/ncomms2415)
		476	23308.5	-6.57	23440.3	23092.8
		476.5	23373.6	-6.52	23487.1	23200.1		Age Model: StalAge (Scholz, D.& Hoffmann, D. L., StalAge–An algorithm designed for construction of speleothem age models. Quaternary Geochronology 6, 369-382 (2011).)
		477	23445.6	-6.72	23545.1	23306.9
		478	23611.1	-6.76	23697	23514
		479	23763.1	-6.84	23842	23686.8
		480	23860.1	-6.79	23926.9	23802
		480.5	23892.5	-6.73	23954	23841.6
		481	23919.6	-6.87	23978.9	23873.1
		482	23968.1	-6.64	24034.2	23920.8
		483	24009	-6.71	24082.6	23954.7
		483.5	24026	-6.55	24098.5	23968.5
		484	24041.6	-6.67	24111.1	23980.8
		485	24073	-6.76	24140.5	24000.4
		485.5	24090.8	-6.92	24163.8	24007.9
		486	24109.9	-7.17	24192.3	24014.2
		487	24149.6	-7.09	24255.7	24025
		488	24188.3	-7.13	24315.9	24035.5
		488.5	24207.4	-7.41	24344.7	24040.8

## Sheet: MWS-1
	Depth (mm)	Age (y B.P.)	d18O	Age:2.5%-Quantile	Age:97.5%-Quantile		Age Model: OxCal, C. Bronk Ramsey, Deposition models for chronological records. Quat. Sci. Rev. 27, 42 (2008). doi:10.1016/j.quascirev.2007.01.019)
	129.4	22506.9	-1.576	22455	22563
	129.6	22544.3	-1.516	22491	22601
	129.8	22581.8	-1.748	22528	22640
	130	22619.2	-1.817	22564	22678
	130.2	22656.6	-2.534	22600	22716
	130.4	22694.1	-2.431	22637	22755
	130.6	22731.5	-2.052	22673	22793
	130.8	22769	-2.336	22710	22832
	131	22806.4	-2.442	22746	22870
	131.2	22843.8	-2.354	22782	22908
	131.4	22881.3	-2.537	22819	22947
	131.6	23161.5	-2.096	23119	23206
	131.8	23163.1	-2.373	23121	23208
	132	23164.7	-2.242	23123	23209
	132.2	23166.5	-2.652	23126	23209
	132.4	23168.3	-2.587	23130	23210
	132.6	23170.1	-2.66	23133	23210
	132.8	23171.9	-2.288	23137	23211
	133	23173.7	-2.955	23140	23211
	133.2	23175.2	-2.951	23142	23212
	133.4	23176.8	-3.095	23145	23212
	133.6	23178.3	-2.786	23147	23213
	133.8	23179.8	-3.121	23150	23214
	134	23181.3	-2.827	23152	23215
	134.2	23182.9	-2.571	23154	23215
	134.4	23184.4	-3.234	23157	23216
	134.6	23185.9	-2.851	23159	23217
	134.8	23187.5	-2.385	23162	23217
	135	23189	-3	23164	23218
	135.2	23190.7	-2.676	23166	23219
	135.4	23192.3	-2.633	23168	23220
	135.6	23194	-2.701	23171	23221
	135.8	23195.6	-2.816	23173	23222
	136	23197.3	-2.378	23175	23223
	136.2	23198.9	-2.591	23177	23225
	136.4	23200.6	-2.25	23178	23226
	136.6	23202.3	-2.331	23180	23228
	136.8	23203.9	-2.308	23181	23230
	137	23205.5	-2.051	23183	23232
	137.2	23207.2	-2.32	23185	23233
	137.4	23208.8	-2.34	23186	23235
	137.6	23210.5	-2.866	23188	23237
	137.8	23212.2	-2.773	23189	23238
	138	23213.8	-3.191	23191	23240
	138.2	23215.4	-3.326	23192	23242
	138.4	23217.1	-2.942	23193	23245
	138.6	23218.7	-2.657	23194	23247
	138.8	23220.3	-3.195	23195	23249
	139	23221.9	-2.984	23196	23252
	139.2	23223.6	-3.107	23197	23254
	139.4	23225.2	-3.072	23198	23256
	139.6	23226.8	-3.047	23199	23258
	139.8	23228.5	-3.065	23200	23261
	140	23230.1	-3.068	23201	23263
	140.2	23231.6	-2.945	23202	23265
	140.4	23233.1	-2.604	23202	23268
	140.6	23234.5	-2.585	23203	23270
	140.8	23236	-2.44	23203	23273
	141	23237.5	-2.763	23204	23275
	141.2	23239.1	-2.845	23206	23276
	141.4	23240.7	-2.398	23208	23278
	141.6	23242.4	-2.268	23209	23279
	141.8	23244	-2.24	23211	23281
	142	23245.6	-2.458	23213	23282
	142.2	23247.2	-1.906	23215	23284
	142.8	23733.8	-1.239	23690	23776
	143	23738.9	-1.132	23694	23782
	143.2	23744	-1.085	23699	23789
	143.4	23749.1	-1.602	23704	23795
	143.6	23753.5	-1.47	23708	23799
	143.8	23757	-1.761	23713	23802
	144	23760.6	-1.483	23718	23805
	144.2	23764.2	-1.657	23723	23807
	144.4	23767.7	-1.224	23728	23810
	144.6	23772.8	-1.143	23732	23816
	144.8	23779.5	-1.519	23737	23826
	145	23786.2	-1.618	23742	23836
	145.2	23792.9	-1.461	23746	23846
	145.6	23805.5	-1.374	23755	23864
	145.8	23810.6	-1.396	23760	23870
	146	23815.7	-1.317	23765	23877
	146.2	24293.3	-0.698	24241	24347
	146.4	24300	-0.673	24247	24354
	146.6	24307.3	-0.67	24256	24361
	146.8	24315.4	-0.476	24267	24366
	147	24323.4	-0.645	24278	24371
	147.2	24329.7	-0.873	24283	24379
	147.4	24335.9	-0.744	24287	24388
	147.6	24342.2	-0.554	24292	24396
	147.8	24348.4	-0.761	24297	24404
	148	24354.7	-0.765	24301	24412
	148.2	24360.9	-0.872	24306	24421
	148.4	24367.2	-0.898	24311	24429
	148.6	24373.6	-1.041	24316	24437
	148.8	24380.3	-1.087	24322	24444
	155	24738.3	-1.885	24687	24787
	155.2	24739.6	-2.148	24688	24789
	155.4	24740.9	-2.21	24690	24790
	155.6	24742.3	-2.297	24691	24792
	155.8	24743.6	-2.637	24692	24793
	156	24745	-2.578	24694	24794
	156.2	24746.3	-2.722	24695	24796
	156.4	24747.6	-2.659	24696	24797
	156.6	24748.9	-2.761	24698	24798
	156.8	24750.2	-2.969	24700	24799
	157	24751.5	-2.763	24703	24799
	157.2	24752.8	-2.734	24705	24800
	157.4	24754.1	-2.983	24707	24801
	157.6	24755.4	-2.89	24709	24801
	157.8	24756.7	-2.746	24711	24802
	158	24758	-2.956	24714	24802
	158.2	24759.3	-3.057	24716	24803
	158.4	24760.6	-2.431	24718	24803
	158.6	24761.9	-3.079	24720	24804
	158.8	24763.2	-3.096	24723	24805
	159	24764.4	-2.51	24725	24805
	159.2	24765.7	-2.943	24727	24806
	159.4	24767	-2.763	24729	24806
	159.6	24768.3	-2.12	24732	24807
	159.8	24769.6	-2.023	24734	24807
	160	24770.9	-2.11	24736	24808
	160.2	24772	-2.333	24737	24809
	160.4	24773.1	-2.271	24739	24810
	160.6	24774.3	-2.186	24740	24811
	160.8	24775.4	-2.354	24741	24812
	161	24776.5	-2.325	24743	24813
	161.2	24777.6	-2.82	24744	24814
	161.4	24778.7	-2.614	24745	24815
	161.6	24779.9	-2.876	24747	24816
	161.8	24781	-2.602	24748	24817
	162	24782.1	-3.205	24749	24818
	162.2	24783.2	-2.693	24751	24819
	162.4	24784.3	-3.154	24752	24820
	162.6	24785.5	-2.622	24753	24821
	162.8	24786.6	-2.658	24755	24822
	163	24787.7	-2.945	24756	24823
	163.2	24789.2	-2.66	24757	24826
	163.4	24790.8	-3.048	24757	24828
	163.6	24792.3	-2.494	24758	24831
	163.8	24793.9	-2.796	24758	24833
	164	24795.4	-3.055	24759	24836
	164.1	24796.2	-3.051	24759	24837
	164.2	24796.9	-3.015	24759	24838
	164.3	24797.7	-3.128	24759	24839
	164.4	24798.5	-3.126	24760	24841
	164.5	24799.3	-2.784	24760	24842
	164.6	24800	-2.838	24760	24843
	164.7	24800.8	-2.586	24760	24844
	164.8	24801.6	-2.907	24761	24846
	164.9	24802.3	-3.101	24761	24847
	165	24803.1	-3.061	24761	24848
	165.1	24803.9	-3.042	24761	24849
	165.2	24804.6	-2.97	24762	24851
	165.3	24805.4	-3.012	24762	24852
	165.4	24806.2	-2.96	24762	24853
	165.5	24807	-3.052	24762	24854
	165.6	24807.7	-2.948	24763	24856
	165.7	24808.5	-2.923	24763	24857
	165.8	24809.3	-2.606	24763	24858
	165.9	24810	-2.78	24763	24859
	166	24810.8	-2.812	24764	24861
	166.1	24811.6	-2.866	24764	24862
	166.2	24812.3	-2.811	24764	24863
	166.3	24813.1	-3.021	24764	24864
	166.4	24813.9	-3.047	24765	24866
	166.5	24814.7	-3.036	24765	24867
	166.6	24815.4	-3.021	24765	24868
	166.7	24816.2	-2.838	24765	24869
	166.8	24817	-2.715	24766	24871
	166.9	24817.7	-3.06	24766	24872
	167	24818.5	-2.766	24766	24873
	167.1	24819.2	-2.953	24767	24874
	167.2	24819.8	-2.605	24767	24874
	167.3	24820.5	-2.877	24768	24875
	167.4	24821.2	-3.144	24769	24876
	167.5	24821.8	-3.193	24769	24877
	167.6	24822.5	-2.415	24770	24877
	167.7	24823.2	-2.576	24771	24878
	167.8	24823.8	-2.826	24771	24879
	167.9	24824.5	-3.109	24772	24879
	168	24825.2	-2.93	24773	24880
	168.1	24825.9	-2.961	24773	24881
	168.2	24826.5	-2.934	24774	24882
	168.3	24827.2	-2.874	24775	24882
	168.4	24827.9	-2.996	24775	24883
	168.5	24828.5	-2.988	24776	24884
	168.6	24829.2	-3.04	24777	24884
	168.7	24829.9	-2.865	24777	24885
	168.8	24830.5	-2.638	24778	24886
	168.9	24831.2	-2.622	24778	24887
	169	24831.9	-2.443	24779	24887
	169.1	24832.5	-2.792	24780	24888
	169.2	24833.2	-2.777	24780	24889
	169.3	24833.9	-2.893	24781	24889
	169.4	24834.5	-2.88	24782	24890
	169.5	24835.2	-2.578	24782	24891
	169.6	24835.9	-2.44	24783	24892
	169.7	24836.6	-2.892	24784	24892
	169.8	24837.2	-3.009	24784	24893

## Sheet: DQH-17
		Depth (mm)	Age (y B.P.)	d18O	o-error	Age:2.5%-Quantile	Age:97.5%-Quantile
		30	11174.7	-8.27	0.021	10882.7	11467.2		Age model: COPRA (Breitenbach, S.F.M., Rehfeld, K., Goswami, B., Baldini, J.U.L., Ridley, H.E., Kennett, D.J., Prufer, K.M., Aquino, V.V., Asmerom, Y., Polyak, V.J., Cheng, H., Kurths, J., Marwan, N., 2012. COnstructing Proxy Records from Age models (COPRA). Clim. Past 8, 1765-1779, doi: 10.5194/cp-8-1765-2012)
		30.5	11301.7	-7.873	0.14	11026	11580.1
		31	11428.6	-7.521	0.018	11167.5	11692.1
		31.5	11555.4	-7.521	0.022	11307.8	11803.8
		32	11682.1	-6.708	0.038	11448.2	11916.9
		32.5	11808.8	-6.776	0.01	11588.6	12028.3
		33	11935.3	-6.75	0.015	11728	12143.4
		33.5	12061.7	-6.706	0.035	11867.5	12256.7
		34	12188.1	-7.067	0.027	12007.6	12370.3
		34.5	12314.4	-7.007	0.021	12145.5	12484.8
		35	12440.6	-8.091	0.018	12281.4	12598.7
		35.5	12566.6	-8.536	0.035	12416.5	12714
		36	12692.6	-8.04	0.028	12551.6	12831.9
		36.5	12818.5	-7.977	0.031	12687.8	12946.4
		37	12944.4	-8.105	0.039	12821.5	13064.6
		37.5	13070.1	-8.061	0.04	12956.1	13181.3
		38	13195.7	-7.955	0.022	13091.9	13299.1
		38.5	13321.2	-7.9	0.025	13223	13417.2
		39	13446.7	-7.98	0.021	13355.1	13536.6
		39.5	13572.1	-8.102	0.019	13486.5	13657.3
		40	13697.3	-7.913	0.021	13618.3	13779.2
		40.5	13822.5	-7.982	0.015	13747.8	13900.7
		41	13947.6	-7.382	0.022	13875.8	14022.7
		41.5	14072.6	-6.921	0.025	14003.3	14144.1
		42	14197.5	-6.591	0.019	14131.1	14266.2
		42.5	14322.3	-6.011	0.019	14256.8	14393.6
		43	14447	-5.493	0.043	14381.7	14516.6
		43.5	14571.6	-5.338	0.018	14505	14642.8
		44	14696.2	-5.419	0.039	14627.2	14768.3
		44.5	14820.6	-5.458	0.024	14749	14892.9
		45	14945	-5.441	0.038	14871.9	15020.1
		45.5	15069.2	-5.32	0.055	14995	15146.5
		46	15193.4	-4.992	0.031	15116.8	15273.6
		46.5	15317.5	-5.255	0.037	15238.9	15400.7
		47	15441.5	-5.02	0.02	15361.8	15526.6
		47.5	15565.4	-5.087	0.024	15483.9	15652.5
		48	15689.2	-4.71	0.023	15606.7	15778.5
		48.5	15812.9	-4.862	0.021	15727.6	15904.2
		49	15936.5	-4.786	0.028	15849.8	16029.4
		49.5	16060.1	-4.876	0.013	15970.9	16154.7
		50	16183.5	-5.378	0.026	16091.9	16278.3
		50.5	16306.9	-5.62	0.025	16214.5	16403.1
		51	16430.2	-5.951	0.02	16335.4	16528.2
		51.5	16553.3	-5.566	0.021	16456.9	16652.2
		52	16676.4	-6.028	0.025	16579.9	16775.8
		52.5	16799.4	-6.107	0.007	16702.9	16898.9
		53	16922.3	-6.57	0.008	16826.3	17021.8
		53.5	17045.1	-6.373	0.007	16949.1	17145
		54	17167.9	-6.657	0.036	17071.8	17268
		54.5	17290.5	-6.52	0.02	17194.2	17390.6
		55	17413.4	-7.131	0.016	17317.3	17513.1
		55.5	17536.9	-7.12	0.01	17441.7	17636.4
		56	17660.9	-7.558	0.018	17567.3	17758.7
		56.5	17785.3	-7.261	0.012	17693.5	17880.1
		57	17910	-7.184	0.014	17820.2	18001.4
		57.5	18035	-7.07	0.033	17948	18123.7
		58	18160	-7.126	0.026	18074.8	18247
		58.5	18285.1	-7.088	0.021	18202.1	18372.7
		59	18410.2	-7.171	0.02	18327.5	18494.7
		59.5	18535.1	-7.172	0.015	18454	18618.5
		60	18659.7	-7.185	0.02	18578	18743.6
		60.5	18784	-7.372	0.024	18701.1	18867.1
		61	18907.9	-7.05	0.028	18824	18992.6
		61.5	19031.2	-7.19	0.026	18944.3	19116.7
		62	19153.9	-7.002	0.017	19063	19241.9
		62.5	19275.9	-7.138	0.016	19183.6	19365.2
		63	19397.1	-7.095	0.012	19301.5	19489.3
		63.5	19517.5	-6.915	0.022	19418.8	19613.1
		64	19636.8	-6.928	0.012	19534.5	19733.9
		64.5	19755	-6.825	0.017	19649.4	19855.3
		65	19872.1	-6.913	0.043	19762.3	19974.7
		65.5	19987.9	-6.839	0.01	19875.1	20092.5
		66	20102.3	-6.88	0.009	19987	20208.7
		66.5	20215.3	-6.6	0.033	20099	20323
		67	20326.7	-6.637	0.014	20209.7	20436
		67.5	20436.4	-6.439	0.015	20319.2	20544.9
		68	20544.1	-6.484	0.024	20427.1	20651.3
		68.5	20650.1	-6.423	0.041	20533.5	20757.3
		69	20754.4	-6.691	0.02	20637.1	20861.2
		69.5	20857.1	-6.578	0.016	20742.1	20963.7
		70	20958.4	-6.555	0.022	20844.1	21063.9
		70.5	21058.4	-6.366	0.035	20944.4	21162
		71	21157.2	-6.459	0.01	21044.7	21261.9
		71.5	21255	-6.538	0.027	21143.9	21359.8
		72	21351.7	-6.346	0.022	21241.3	21456.7
		72.5	21447.6	-6.408	0.042	21337.2	21551.5
		73	21542.8	-6.358	0.017	21432.2	21645.5
		73.5	21637.4	-6.26	0.024	21527.1	21739.5
		74	21731.4	-6.331	0.02	21622.1	21834
		74.5	21825.1	-6.292	0.1	21715.3	21928.3
		75	21918.5	-6.412	0.011	21807.6	22023.1
		75.5	22011.8	-6.344	0.02	21901.4	22115.8
		76	22105.1	-6.485	0.018	21993.1	22211.1
		76.5	22198.4	-6.51	0.051	22085.6	22306.4
		77	22292	-6.696	0.039	22178.5	22402.3
		77.5	22385.8	-6.728	0.02	22271	22498.8
		78	22480.2	-6.524	0.013	22364.4	22595.2
		78.5	22575	-6.366	0.021	22457.5	22692.5
		79	22670.6	-6.62	0.205	22551.9	22790.7
		79.5	22766.9	-6.526	0.003	22647.4	22889
		80	22864.1	-6.466	0.021	22740.2	22988.6
		80.5	22962.4	-6.483	0.014	22836.1	23089.7
		81	23061.8	-6.588	0.626	22933.7	23192.2
		81.5	23162.5	-6.375	0.011	23031.1	23295.4
		82	23264.5	-6.353	0.027	23131.1	23399.4
		82.5	23368	-5.985	0.035	23231.2	23505.2
		83	23473.2	-6.115	0.015	23333.2	23611.4
		83.5	23580	-5.842	0.028	23437.9	23720.3
		84.5	23799.4	-5.886	0.029	23654.4	23942.3
		85	23912.1	-5.919	0.026	23766.5	24056.3
		85.5	24027.1	-5.407	0.028	23880.6	24171.6
		86	24144.3	-5.526	0.026	23997.5	24288.4
		86.5	24264.1	-5.949	0.036	24117.2	24407.1
		87	24386.4	-6.222	0.016	24241.8	24527.9
		87.5	24511.1	-6.813	0.024	24369.5	24650.8
		88	24638.2	-6.652	0.014	24498.6	24775.2
		88.5	24767.5	-6.924	0.04	24631.4	24900.9
		89	24899.1	-6.752	0.016	24767.9	25029.9
		89.5	25032.6	-6.095	0.018	24902.7	25160.8
		90	25168.2	-6.349	0.021	25042.3	25292.8
		90.5	25305.7	-6.511	0.048	25182.8	25427.5
		91	25444.9	-6.663	0.02	25325.8	25564.9
		91.5	25585.8	-6.465	0.048	25468.2	25704.5
		92	25728.3	-6.561	0.026	25611	25845.7
		92.5	25872.3	-7.022	0.047	25755.3	25989.1
		93	26017.8	-7.209	0.03	25898.5	26135.4
		93.5	26164.5	-7.428	0.04	26040.5	26285.9
		94	26312.5	-7.51	0.018	26183.8	26438.1
		94.5	26461.5	-7.558	0.032	26328.5	26593.3
		95	26611.7	-7.807	0.025	26475.2	26748.5
		95.5	26762.7	-7.437	0.015	26617.7	26908.7
		96	26914.6	-7.73	0.016	26761.1	27070.6
		96.5	27067.2	-7.806	0.014	26901.5	27233.6
		97	27220.5	-7.97	0.022	27040.4	27396.8
		97.5	27374.3	-7.381	0.022	27185.7	27561.9
		98	27528.6	-7.938	0.013	27327.9	27727.9
		98.5	27683.3	-7.698	0.034	27465.9	27898.5
		99	27838.2	-7.463	0.027	27606	28065.6
		99.5	27993.3	-7.263	0.03	27746.3	28232.3
		100	28148.5	-7.039	0.05	27887.3	28402.6
