# Supplementary material for: Coupled atmosphere-ice-ocean dynamics during Heinrich Stadial 2
Source: Nat Commun. 2022 Oct 4;13:5867. doi: 10.1038/s41467-022-33583-4 (PMC9532435; doi:10.1038/s41467-022-33583-4)
Supplement: Supplementary file 6 — Supplementary Data 3 [file 41467_2022_33583_MOESM6_ESM.xlsx]

## Sheet: Figure 3a
Figure 3a		GICC05 Age	GICC05+320 years	d18O NGRIP	d18O GISP2	d18O GRIP			GICC05 Age	GICC05+320 years	d18O NEEM
		(years BP1950)	(years BP1950)	(‰)	(‰)	(‰)			(years BP1950)	(years BP1950)	(‰)
		21630	21950	-42.04	-40.24	-41.3			21630.5	21950.5	-45.092
		21630	21950	-41.57	-41.78	-41.2			21635.3	21955.3	-41.899
		21650	21970	-41.57	-41.78	-41.2			21640.4	21960.4	-42.619
		21650	21970	-44.16	-42.57	-42.22			21644.5	21964.5	-44.059
		21670	21990	-44.16	-42.57	-42.22			21649.4	21969.4	-43.086
		21670	21990	-43.92	-41.08	-42.01			21654	21974	-42.245
		21690	22010	-43.92	-41.08	-42.01			21658	21978	-40.398
		21690	22010	-42.48	-41.26	-41.9			21662.5	21982.5	-43.847
		21710	22030	-42.48	-41.26	-41.9			21668.2	21988.2	-43.666
		21710	22030	-43.7	-40.56	-41.18			21671	21991	-45.264
		21730	22050	-43.7	-40.56	-41.18			21674.9	21994.9	-42.557
		21730	22050	-43.52	-39.4	-41.17			21678.2	21998.2	-43.742
		21750	22070	-43.52	-39.4	-41.17			21682.9	22002.9	-41.331
		21750	22070	-43.11	-40.37	-40.43			21687.8	22007.8	-42.651
		21770	22090	-43.11	-40.37	-40.43			21692.9	22012.9	-40.218
		21770	22090	-42.75	-41.2	-41.09			21697.8	22017.8	-41.263
		21790	22110	-42.75	-41.2	-41.09			21702.8	22022.8	-39.365
		21790	22110	-43.6	-41.18	-40.02			21707.1	22027.1	-40.704
		21810	22130	-43.6	-41.18	-40.02			21711.3	22031.3	-41.031
		21810	22130	-43.13	-40.93	-39.67			21715.6	22035.6	-41.104
		21830	22150	-43.13	-40.93	-39.67			21719.4	22039.4	-43.812
		21830	22150	-41.33	-41.19	-40.41			21723.7	22043.7	-44.538
		21850	22170	-41.33	-41.19	-40.41			21729.1	22049.1	-43.203
		21850	22170	-41.92	-39.55	-41.2			21734.8	22054.8	-44.296
		21870	22190	-41.92	-39.55	-41.2			21739.8	22059.8	-44.863
		21870	22190	-42.26	-42.18	-41.39			21743.5	22063.5	-45.221
		21890	22210	-42.26	-42.18	-41.39			21748.2	22068.2	-41.257
		21890	22210	-42.44	-40.72	-40.45			21752.7	22072.7	-42.475
		21910	22230	-42.44	-40.72	-40.45			21757.4	22077.4	-41.667
		21910	22230	-42.68	-40.68	-39.96			21762.3	22082.3	-44.41
		21930	22250	-42.68	-40.68	-39.96			21765.9	22085.9	-42.142
		21930	22250	-42.61	-40.42	-41.85			21771.2	22091.2	-41.326
		21950	22270	-42.61	-40.42	-41.85			21776.1	22096.1	-42.45
		21950	22270	-42.54	-41.26	-42.75			21780.2	22100.2	-42.728
		21970	22290	-42.54	-41.26	-42.75			21784.4	22104.4	-39.827
		21970	22290	-41.86	-41.3	-41.03			21789.1	22109.1	-40.735
		21990	22310	-41.86	-41.3	-41.03			21794	22114	-42.49
		21990	22310	-40.54	NaN	-40.72			21798.8	22118.8	-41.418
		22010	22330	-40.54	NaN	-40.72			21802.9	22122.9	-39.997
		22010	22330	-43.26	NaN	-39.52			21808.1	22128.1	-41.288
		22030	22350	-43.26	NaN	-39.52			21812.5	22132.5	-42.261
		22030	22350	-41.02	NaN	-41.03			21816.6	22136.6	-42.29
		22050	22370	-41.02	NaN	-41.03			21821.4	22141.4	-42.084
		22050	22370	-43.26	-41.4	-41.78			21824.8	22144.8	-40.859
		22070	22390	-43.26	-41.4	-41.78			21829.4	22149.4	-40.221
		22070	22390	-42.05	-40.91	-41.42			21834.5	22154.5	-42.447
		22090	22410	-42.05	-40.91	-41.42			21838.6	22158.6	-41.451
		22090	22410	-40.97	-40.7	-40.15			21842.6	22162.6	-44.22
		22110	22430	-40.97	-40.7	-40.15			21846.9	22166.9	-43.582
		22110	22430	-42.19	-40.58	-41.59			21851.5	22171.5	-41.601
		22130	22450	-42.19	-40.58	-41.59			21855.8	22175.8	-43.432
		22130	22450	-41.52	-40.03	-41.1			21860.1	22180.1	-40.691
		22150	22470	-41.52	-40.03	-41.1			21863.9	22183.9	-40.999
		22150	22470	-41.53	-41.04	-39.78			21868.5	22188.5	-41.036
		22170	22490	-41.53	-41.04	-39.78			21872.3	22192.3	-40.748
		22170	22490	-41.17	-40.06	-40.08			21876.4	22196.4	-40.602
		22190	22510	-41.17	-40.06	-40.08			21880.6	22200.6	-39.805
		22190	22510	-41.42	-40.13	-41.82			21884.7	22204.7	-41.966
		22210	22530	-41.42	-40.13	-41.82			21889.9	22209.9	-42.497
		22210	22530	-42.33	-40.85	-40.3			21895	22215	-40.988
		22230	22550	-42.33	-40.85	-40.3			21899.8	22219.8	-41.483
		22230	22550	-42.38	-39.03	-39.78			21904.2	22224.2	-37.387
		22250	22570	-42.38	-39.03	-39.78			21909.1	22229.1	-41.681
		22250	22570	-43.06	-38.9	-39.91			21913.8	22233.8	-42.495
		22270	22590	-43.06	-38.9	-39.91			21918.2	22238.2	-42.401
		22270	22590	-42.69	-40.41	-40.9			21922.5	22242.5	-42.067
		22290	22610	-42.69	-40.41	-40.9			21927.2	22247.2	-42.323
		22290	22610	-41.02	-40.98	-42.27			21931.7	22251.7	-40.75
		22310	22630	-41.02	-40.98	-42.27			21936.3	22256.3	-41.868
		22310	22630	-43.71	-40.03	-41.35			21940.7	22260.7	-43.433
		22330	22650	-43.71	-40.03	-41.35			21945.9	22265.9	-41.93
		22330	22650	-42.42	-42.08	-42.31			21951	22271	-44.462
		22350	22670	-42.42	-42.08	-42.31			21955.7	22275.7	-46.212
		22350	22670	-43.49	-41.36	-41.67			21960	22280	-41.894
		22370	22690	-43.49	-41.36	-41.67			21965.1	22285.1	-41.663
		22370	22690	-42.29	-40.96	-41.27			21970.2	22290.2	-42.504
		22390	22710	-42.29	-40.96	-41.27			21975.1	22295.1	-42.809
		22390	22710	-42.53	-40.54	-41.75			21979.2	22299.2	-42.89
		22410	22730	-42.53	-40.54	-41.75			21984.5	22304.5	-43.245
		22410	22730	-41.86	-41.26	-40.84			21989.8	22309.8	-42.889
		22430	22750	-41.86	-41.26	-40.84			21993.4	22313.4	-43.614
		22430	22750	-42.02	-40.81	-41.58			21999.2	22319.2	-42.709
		22450	22770	-42.02	-40.81	-41.58			22003.6	22323.6	-40.408
		22450	22770	-43.96	-39.14	-40.16			22008.3	22328.3	-40.498
		22470	22790	-43.96	-39.14	-40.16			22012.8	22332.8	-40.853
		22470	22790	-42.99	-39.55	-40.53			22017.4	22337.4	-43.799
		22490	22810	-42.99	-39.55	-40.53			22022.9	22342.9	-42.792
		22490	22810	-42.83	-40.53	-42.11			22027.6	22347.6	-41.743
		22510	22830	-42.83	-40.53	-42.11			22031.9	22351.9	-40.947
		22510	22830	-42.07	-41.13	-39.93			22037.1	22357.1	-41.744
		22530	22850	-42.07	-41.13	-39.93			22040.5	22360.5	-41.047
		22530	22850	-42.32	-40.26	-41.58			22045.3	22365.3	-42.601
		22550	22870	-42.32	-40.26	-41.58			22050.3	22370.3	-44.756
		22550	22870	-41.67	-41.22	-39.64			22055.5	22375.5	-44.353
		22570	22890	-41.67	-41.22	-39.64			22060.6	22380.6	-41.237
		22570	22890	-42.78	-40.89	-40.84			22065.9	22385.9	-40.093
		22590	22910	-42.78	-40.89	-40.84			22070.9	22390.9	-39.07
		22590	22910	-42.93	-40.23	-40.44			22076	22396	-41.587
		22610	22930	-42.93	-40.23	-40.44			22081.4	22401.4	-41.221
		22610	22930	-43.01	-40.41	-41.83			22086	22406	-41.532
		22630	22950	-43.01	-40.41	-41.83			22089.2	22409.2	-39.353
		22630	22950	-43.31	-41.56	-42.94			22094.3	22414.3	-41.785
		22650	22970	-43.31	-41.56	-42.94			22099.5	22419.5	-42.017
		22650	22970	-42.74	-40.52	-41.81			22104.2	22424.2	-44.592
		22670	22990	-42.74	-40.52	-41.81			22109.2	22429.2	-40.521
		22670	22990	-40.55	-40.43	-39.25			22112.9	22432.9	-43.213
		22690	23010	-40.55	-40.43	-39.25			22118.4	22438.4	-39.944
		22690	23010	-40.84	-41.12	-39.84			22122.8	22442.8	-38.871
		22710	23030	-40.84	-41.12	-39.84			22127.3	22447.3	-41.117
		22710	23030	-40.19	-40.82	-40.43			22131.3	22451.3	-40.402
		22730	23050	-40.19	-40.82	-40.43			22134.9	22454.9	-41.599
		22730	23050	-42.56	-41.11	-40.97			22139.9	22459.9	-41.686
		22750	23070	-42.56	-41.11	-40.97			22145	22465	-43.016
		22750	23070	-41.28	-40.56	-41.09			22149.2	22469.2	-41.836
		22770	23090	-41.28	-40.56	-41.09			22152.7	22472.7	-46.142
		22770	23090	-42.2	-39.84	-41.54			22157.8	22477.8	-45.241
		22790	23110	-42.2	-39.84	-41.54			22162.9	22482.9	-42.815
		22790	23110	-41.83	-41.47	-40.5			22167.2	22487.2	-40.357
		22810	23130	-41.83	-41.47	-40.5			22171.6	22491.6	-40.251
		22810	23130	-43.67	-40.43	-40.62			22176.8	22496.8	-43.619
		22830	23150	-43.67	-40.43	-40.62			22182.1	22502.1	-43.649
		22830	23150	-42.34	-40.75	-40.41			22187.6	22507.6	-42.723
		22850	23170	-42.34	-40.75	-40.41			22191.3	22511.3	-41.356
		22850	23170	-41.06	-39.13	-40.03			22196.3	22516.3	-45.78
		22870	23190	-41.06	-39.13	-40.03			22200.4	22520.4	-42.324
		22870	23190	-42.01	-38.9	-39.53			22204.6	22524.6	-40.22
		22890	23210	-42.01	-38.9	-39.53			22208.2	22528.2	-43.806
		22890	23210	-40.34	-38	-37.85			22213.2	22533.2	-42.743
		22910	23230	-40.34	-38	-37.85			22217.2	22537.2	-41.999
		22910	23230	-41.33	-39.49	-38.34			22222.5	22542.5	-40.041
		22930	23250	-41.33	-39.49	-38.34			22227.7	22547.7	-41.522
		22930	23250	-41.81	-40.05	-39.34			22232.9	22552.9	-41.941
		22950	23270	-41.81	-40.05	-39.34			22237.8	22557.8	-40.622
		22950	23270	-42.79	-39.61	-39.53			22243	22563	-44.72
		22970	23290	-42.79	-39.61	-39.53			22248.6	22568.6	-43.28
		22970	23290	-42.05	-41.25	-40.62			22252.9	22572.9	-43.604
		22990	23310	-42.05	-41.25	-40.62			22257.4	22577.4	-43.366
		22990	23310	-41.94	-39.62	-41.59			22261.8	22581.8	-44.32
		23010	23330	-41.94	-39.62	-41.59			22266.1	22586.1	-42.235
		23010	23330	-42.19	-40.66	-40.04			22271	22591	-41.835
		23030	23350	-42.19	-40.66	-40.04			22275.5	22595.5	-43.366
		23030	23350	-43.6	-40.24	-41.99			22280.3	22600.3	-40.524
		23050	23370	-43.6	-40.24	-41.99			22284.9	22604.9	-41.055
		23050	23370	-43.03	-39.62	-40.83			22289.6	22609.6	-42.502
		23070	23390	-43.03	-39.62	-40.83			22293.9	22613.9	-42.453
		23070	23390	-42.07	-40.21	-41.93			22298.3	22618.3	-41.731
		23090	23410	-42.07	-40.21	-41.93			22303.1	22623.1	-42.435
		23090	23410	-41.83	-41.35	-41.68			22308	22628	-43.036
		23110	23430	-41.83	-41.35	-41.68			22313.2	22633.2	-40.942
		23110	23430	-42.81	-39.94	-40.8			22317.2	22637.2	-41.204
		23130	23450	-42.81	-39.94	-40.8			22321.9	22641.9	-41.075
		23130	23450	-41.45	-40.52	-42.53			22325.9	22645.9	-42.734
		23150	23470	-41.45	-40.52	-42.53			22330.3	22650.3	-45.161
		23150	23470	-41.18	-39.87	-41.08			22333.7	22653.7	-45.734
		23170	23490	-41.18	-39.87	-41.08			22337.8	22657.8	-43.851
		23170	23490	-41.92	-40.34	-40.46			22342.5	22662.5	-43.998
		23190	23510	-41.92	-40.34	-40.46			22346.8	22666.8	-47.01
		23190	23510	-41.21	-40.76	-39.77			22352	22672	-42.661
		23210	23530	-41.21	-40.76	-39.77			22356.5	22676.5	-43.243
		23210	23530	-40.32	-39.33	-39.21			22361.2	22681.2	-40.874
		23230	23550	-40.32	-39.33	-39.21			22365.5	22685.5	-42.1
		23230	23550	-39.12	-38.51	-37.75			22369.8	22689.8	-42.226
		23250	23570	-39.12	-38.51	-37.75			22374.5	22694.5	-43.596
		23250	23570	-40.34	-37.67	-37.45			22379.4	22699.4	-45.467
		23270	23590	-40.34	-37.67	-37.45			22384.2	22704.2	-43.867
		23270	23590	-40.04	-38.54	-38.53			22387.3	22707.3	-43.274
		23290	23610	-40.04	-38.54	-38.53			22390.6	22710.6	-41.748
		23290	23610	-41.22	-38.93	-39.34			22394.5	22714.5	-41.071
		23310	23630	-41.22	-38.93	-39.34			22399.2	22719.2	-42.377
		23310	23630	-42.47	-40.11	-39.89			22404.1	22724.1	-45.679
		23330	23650	-42.47	-40.11	-39.89			22408.6	22728.6	-41.789
		23330	23650	-42.81	-39.58	-38.35			22413.3	22733.3	-43.897
		23350	23670	-42.81	-39.58	-38.35			22417.6	22737.6	-44.099
		23350	23670	-44.36	-40.91	-40.67			22421.3	22741.3	-42.631
		23370	23690	-44.36	-40.91	-40.67			22425.3	22745.3	-43.999
		23370	23690	-42.78	-40.13	-41.96			22429.4	22749.4	-42.09
		23390	23710	-42.78	-40.13	-41.96			22433.6	22753.6	-45.859
		23390	23710	-42.4	-41.71	-41.54			22437.2	22757.2	-44.684
		23410	23730	-42.4	-41.71	-41.54			22441.7	22761.7	-43.983
		23410	23730	-41.89	-42.18	-40.41			22446.3	22766.3	-41.87
		23430	23750	-41.89	-42.18	-40.41			22449.8	22769.8	-41.098
		23430	23750	-42.04	-42.02	-42.21			22454	22774	-44.148
		23450	23770	-42.04	-42.02	-42.21			22458.2	22778.2	-42.917
		23450	23770	-44.65	-40.42	-41.49			22463.2	22783.2	-41.363
		23470	23790	-44.65	-40.42	-41.49			22466.8	22786.8	-41.751
		23470	23790	-44.09	-41.34	-41.6			22471.6	22791.6	-39.825
		23490	23810	-44.09	-41.34	-41.6			22474.7	22794.7	-41.533
		23490	23810	-44.64	-41.1	-41.63			22478.5	22798.5	-44.514
		23510	23830	-44.64	-41.1	-41.63			22482.5	22802.5	-42.928
		23510	23830	-44.25	-43.17	-42.27			22486.5	22806.5	-43.028
		23530	23850	-44.25	-43.17	-42.27			22490.6	22810.6	-41.036
		23530	23850	-41.78	-41.45	-42.02			22496.1	22816.1	-43.085
		23550	23870	-41.78	-41.45	-42.02			22499.9	22819.9	-44.466
		23550	23870	-44.73	-41.89	-41.68			22504.8	22824.8	-44.496
		23570	23890	-44.73	-41.89	-41.68			22509.5	22829.5	-45.943
		23570	23890	-44.65	-40.62	-40.7			22514.3	22834.3	-47.144
		23590	23910	-44.65	-40.62	-40.7			22518.7	22838.7	-43.974
		23590	23910	-42.84	-42.48	-42.89			22523.2	22843.2	-39.966
		23610	23930	-42.84	-42.48	-42.89			22527.8	22847.8	-41.105
		23610	23930	-43.09	-42.3	-41.91			22532.3	22852.3	-40.785
		23630	23950	-43.09	-42.3	-41.91			22536.4	22856.4	-44.201
		23630	23950	-44.57	-42.32	-43.29			22540.7	22860.7	-43.632
		23650	23970	-44.57	-42.32	-43.29			22544.7	22864.7	-40.966
		23650	23970	-45.3	-43.42	-44.06			22549	22869	-42.957
		23670	23990	-45.3	-43.42	-44.06			22553.6	22873.6	-43.468
		23670	23990	-43.42	-41.87	-42.5			22558	22878	-45.835
		23690	24010	-43.42	-41.87	-42.5			22562.4	22882.4	-42.728
		23690	24010	-41.53	-39.87	-42.53			22567	22887	-41.366
		23710	24030	-41.53	-39.87	-42.53			22572.2	22892.2	-43.228
		23710	24030	-44.11	-42.04	-40.12			22576.4	22896.4	-41.79
		23730	24050	-44.11	-42.04	-40.12			22580.5	22900.5	-41.717
		23730	24050	-43.96	-41.09	-41.77			22584.3	22904.3	-42.443
		23750	24070	-43.96	-41.09	-41.77			22589.2	22909.2	-41.805
		23750	24070	-43.87	-42.33	-42.48			22594.4	22914.4	-41.72
		23770	24090	-43.87	-42.33	-42.48			22598.5	22918.5	-40.851
		23770	24090	-44.11	-42.74	-41.76			22603.2	22923.2	-42.927
		23790	24110	-44.11	-42.74	-41.76			22607.5	22927.5	-42.064
		23790	24110	-44.13	-41.56	-43.63			22612.4	22932.4	-44.998
		23810	24130	-44.13	-41.56	-43.63			22616.3	22936.3	-43.283
		23810	24130	-43.67	-42.45	-44.89			22621.8	22941.8	-41.472
		23830	24150	-43.67	-42.45	-44.89			22625.7	22945.7	-42.255
		23830	24150	-43.1	-41.76	-42.91			22630.3	22950.3	-43.76
		23850	24170	-43.1	-41.76	-42.91			22635	22955	-44.905
		23850	24170	-43.53	-41.53	-43.35			22639.2	22959.2	-42.736
		23870	24190	-43.53	-41.53	-43.35			22644.3	22964.3	-41.772
		23870	24190	-42.94	-42.69	-41.02			22648	22968	-42.304
		23890	24210	-42.94	-42.69	-41.02			22652.1	22972.1	-44.379
		23890	24210	-44.46	-42.54	-42.45			22656.8	22976.8	-45.43
		23910	24230	-44.46	-42.54	-42.45			22661.9	22981.9	-42.379
		23910	24230	-43.85	-41.98	-42			22667	22987	-42.275
		23930	24250	-43.85	-41.98	-42			22670.3	22990.3	-41.528
		23930	24250	-40.94	-42.05	-42.04			22673.5	22993.5	-43.653
		23950	24270	-40.94	-42.05	-42.04			22677.2	22997.2	-41.183
		23950	24270	-42.66	-41.97	-41.93			22681.7	23001.7	-41.612
		23970	24290	-42.66	-41.97	-41.93			22685.7	23005.7	-41.612
		23970	24290	-42.51	-42.7	-42.73			22690.1	23010.1	-43.553
		23990	24310	-42.51	-42.7	-42.73			22693.7	23013.7	-43.765
		23990	24310	-44.05	-43.61	-42.53			22697.8	23017.8	-40.25
		24010	24330	-44.05	-43.61	-42.53			22702.1	23022.1	-40.907
		24010	24330	-44.08	-42.37	-43.05			22705.9	23025.9	-40.887
		24030	24350	-44.08	-42.37	-43.05			22709.7	23029.7	-42.038
		24030	24350	-44.24	-41.2	-43.46			22714.8	23034.8	-39.981
		24050	24370	-44.24	-41.2	-43.46			22718.7	23038.7	-44.481
		24050	24370	-42.93	-41.19	-43.92			22722.8	23042.8	-43.035
		24070	24390	-42.93	-41.19	-43.92			22727.1	23047.1	-44.118
		24070	24390	-44.3	-42.41	-42.11			22731.4	23051.4	-43.936
		24090	24410	-44.3	-42.41	-42.11			22734.8	23054.8	-45.483
		24090	24410	-43.07	-41.67	-40.18			22737.5	23057.5	-44.716
		24110	24430	-43.07	-41.67	-40.18			22741.9	23061.9	-43.588
		24110	24430	-44.16	-42.27	-42.3			22747.3	23067.3	-42.781
		24130	24450	-44.16	-42.27	-42.3			22751.6	23071.6	-42.301
		24130	24450	-42.3	-42.24	-42.34			22756.1	23076.1	-41.812
		24150	24470	-42.3	-42.24	-42.34			22760.3	23080.3	-48.784
		24150	24470	-44.34	-41.42	-41.78			22764.5	23084.5	-44.405
		24170	24490	-44.34	-41.42	-41.78			22769.6	23089.6	-41.599
		24170	24490	-44.51	NaN	-41.48			22774.2	23094.2	-40.234
		24190	24510	-44.51	NaN	-41.48			22778.5	23098.5	-44.306
		24190	24510	-44.34	NaN	-42.07			22783.9	23103.9	-44.821
		24210	24530	-44.34	NaN	-42.07			22789.8	23109.8	-42.117
		24210	24530	-43.58	-42.15	-40.78			22796.1	23116.1	-40.694
		24230	24550	-43.58	-42.15	-40.78			22799.5	23119.5	-44.313
		24230	24550	-43.91	-41.92	-41.21			22804.1	23124.1	-43.203
		24250	24570	-43.91	-41.92	-41.21			22808.1	23128.1	-44.191
		24250	24570	-41.79	-41.19	-41.03			22812.1	23132.1	-41.018
		24270	24590	-41.79	-41.19	-41.03			22817.1	23137.1	-37.469
		24270	24590	-43.6	-41.75	-41.88			22821.3	23141.3	-42.465
		24290	24610	-43.6	-41.75	-41.88			22824.9	23144.9	-44.79
		24290	24610	-43.14	-40.44	-39.52			22829.6	23149.6	-41.461
		24310	24630	-43.14	-40.44	-39.52			22833.9	23153.9	-43.344
		24310	24630	-44.07	-39.03	-40.66			22838.6	23158.6	-40.223
		24330	24650	-44.07	-39.03	-40.66			22842.9	23162.9	-39.986
		24330	24650	-43.9	-41.95	-41.28			22848.2	23168.2	-41.207
		24350	24670	-43.9	-41.95	-41.28			22851.9	23171.9	-41.053
		24350	24670	-44.28	-42.25	-41.5			22856.7	23176.7	-41.256
		24370	24690	-44.28	-42.25	-41.5			22860.1	23180.1	-39.905
		24370	24690	-42.27	-40.38	-40.7			22864.7	23184.7	-37.742
		24390	24710	-42.27	-40.38	-40.7			22869.2	23189.2	-39.885
		24390	24710	-42.04	-40.53	-42.16			22873.8	23193.8	-40.248
		24410	24730	-42.04	-40.53	-42.16			22877.4	23197.4	-41.152
		24410	24730	-44.64	-40.37	-41.99			22881.3	23201.3	-41.554
		24430	24750	-44.64	-40.37	-41.99			22884	23204	-42.317
		24430	24750	-43	-39.07	-40.27			22887.7	23207.7	-38.064
		24450	24770	-43	-39.07	-40.27			22892.1	23212.1	-37.983
		24450	24770	-42.92	-39.56	-40.18			22894.9	23214.9	-40.855
		24470	24790	-42.92	-39.56	-40.18			22898.5	23218.5	-41.066
		24470	24790	-43.7	-41.07	-41.39			22902.4	23222.4	-41.77
		24490	24810	-43.7	-41.07	-41.39			22905	23225	-40.412
		24490	24810	-43.76	-41.6	-40.58			22909.2	23229.2	-40.374
		24510	24830	-43.76	-41.6	-40.58			22912.9	23232.9	-39.683
		24510	24830	-42.73	-40.68	-41.57			22917.3	23237.3	-39.547
		24530	24850	-42.73	-40.68	-41.57			22921.6	23241.6	-42.684
		24530	24850	-42.03	-42.36	-40.71			22924.6	23244.6	-44.335
		24550	24870	-42.03	-42.36	-40.71			22928.2	23248.2	-42.217
		24550	24870	-43.28	-41.71	-39.39			22933.1	23253.1	-42.124
		24570	24890	-43.28	-41.71	-39.39			22936.3	23256.3	-40.728
		24570	24890	-42.79	-41.76	-41.45			22939.4	23259.4	-41.928
		24590	24910	-42.79	-41.76	-41.45			22943.1	23263.1	-40.769
		24590	24910	-45.8	-41.84	-43.83			22948	23268	-40.397
		24610	24930	-45.8	-41.84	-43.83			22952.2	23272.2	-43.049
		24610	24930	-43.65	-41.32	-40.98			22955.9	23275.9	-44.138
		24630	24950	-43.65	-41.32	-40.98			22960.4	23280.4	-45.914
		24630	24950	-44.8	-41.72	-43.16			22963.9	23283.9	-44.003
		24650	24970	-44.8	-41.72	-43.16			22967.8	23287.8	-42.511
		24650	24970	-42.5	-42.07	-41.49			22973	23293	-44.404
		24670	24990	-42.5	-42.07	-41.49			22976.9	23296.9	-41.164
		24670	24990	-42.73	-41.98	-40.13			22982.1	23302.1	-41.489
		24690	25010	-42.73	-41.98	-40.13			22986.2	23306.2	-41.241
		24690	25010	-43.04	-42.46	-40.48			22991.5	23311.5	-43.632
		24710	25030	-43.04	-42.46	-40.48			22996.2	23316.2	-42.449
		24710	25030	-44.32	-41.38	-41.94			22999.8	23319.8	-42.291
		24730	25050	-44.32	-41.38	-41.94			23003.9	23323.9	-45.686
		24730	25050	-43.24	-41.04	-39.06			23007.5	23327.5	-43.793
		24750	25070	-43.24	-41.04	-39.06			23011.1	23331.1	-43.195
		24750	25070	-45.26	-40.61	-40.9			23016	23336	-42.727
		24770	25090	-45.26	-40.61	-40.9			23019.8	23339.8	-41.915
		24770	25090	-44.3	-42.58	-43.1			23023.9	23343.9	-43.099
		24790	25110	-44.3	-42.58	-43.1			23027	23347	-42.932
		24790	25110	-43.68	-42.23	-42.38			23030.2	23350.2	-41.755
		24810	25130	-43.68	-42.23	-42.38			23033.5	23353.5	-43.866
		24810	25130	-44.13	-42.85	-41.26			23038.2	23358.2	-43.89
		24830	25150	-44.13	-42.85	-41.26			23041.6	23361.6	-41.101
		24830	25150	-44.93	-43.36	-42.09			23045.5	23365.5	-43.518
		24850	25170	-44.93	-43.36	-42.09			23050.2	23370.2	-41.758
		24850	25170	-44.74	-41.43	-41.47			23054.5	23374.5	-45.833
		24870	25190	-44.74	-41.43	-41.47			23058.6	23378.6	-44.314
		24870	25190	-43.4	-39.98	-40.04			23062.1	23382.1	-44.014
		24890	25210	-43.4	-39.98	-40.04			23065	23385	-41.999
		24890	25210	-41.88	-41.32	-40.29			23069.2	23389.2	-42.362
		24910	25230	-41.88	-41.32	-40.29			23072.1	23392.1	-39.732
		24910	25230	-43.22	-42.88	-41.51			23075.3	23395.3	-39.103
		24930	25250	-43.22	-42.88	-41.51			23079.6	23399.6	-40.401
		24930	25250	-42.68	-40.64	-41.75			23083.2	23403.2	-42.964
		24950	25270	-42.68	-40.64	-41.75			23086.3	23406.3	-43.025
		24950	25270	-42.41	-39.01	-39.21			23091.9	23411.9	-41.804
		24970	25290	-42.41	-39.01	-39.21			23095.9	23415.9	-43.176
		24970	25290	-43.53	-40.64	-40.1			23099.8	23419.8	-41.528
		24990	25310	-43.53	-40.64	-40.1			23104.5	23424.5	-42.183
		24990	25310	-42.74	-40.13	-40.06			23108.8	23428.8	-42.578
		25010	25330	-42.74	-40.13	-40.06			23112.9	23432.9	-39.891
		25010	25330	-43.65	-40.3	-39.44			23117.6	23437.6	-40.629
		25030	25350	-43.65	-40.3	-39.44			23121.8	23441.8	-43.182
		25030	25350	-44.33	-40.44	-40.19			23127.4	23447.4	-44.58
		25050	25370	-44.33	-40.44	-40.19			23132.6	23452.6	-45.364
		25050	25370	-44.11	-40.41	-40.91			23137.7	23457.7	-41.269
		25070	25390	-44.11	-40.41	-40.91			23143.8	23463.8	-43.193
		25070	25390	-44.38	-40.67	-40.59			23150	23470	-41.671
		25090	25410	-44.38	-40.67	-40.59			23156.2	23476.2	-44.473
		25090	25410	-43.04	-40.39	-41.8			23160.7	23480.7	-42.145
		25110	25430	-43.04	-40.39	-41.8			23165.4	23485.4	-39.469
		25110	25430	-42.76	-40.23	-41.12			23171.5	23491.5	-43.57
		25130	25450	-42.76	-40.23	-41.12			23175.5	23495.5	-41.025
		25130	25450	-43.1	-42.18	-42.71			23181	23501	-42.811
		25150	25470	-43.1	-42.18	-42.71			23184.8	23504.8	-40.476
		25150	25470	-43.41	-41.28	-41.21			23189	23509	-41.138
		25170	25490	-43.41	-41.28	-41.21			23192.4	23512.4	-40.972
		25170	25490	-42.34	-42.44	-40.94			23196.4	23516.4	-41.347
		25190	25510	-42.34	-42.44	-40.94			23199.9	23519.9	-40.781
		25190	25510	-44.12	-41.01	-41.08			23204.2	23524.2	-41.24
		25210	25530	-44.12	-41.01	-41.08			23207.7	23527.7	-37.59
		25210	25530	-43.08	-42.36	-42.24			23211.7	23531.7	-38.447
		25230	25550	-43.08	-42.36	-42.24			23216.2	23536.2	-40.142
		25230	25550	-43.9	-40.94	-40.83			23219.5	23539.5	-38.419
		25250	25570	-43.9	-40.94	-40.83			23224	23544	-38.434
		25250	25570	-43.12	-40.5	-40.28			23227.5	23547.5	-38.547
		25270	25590	-43.12	-40.5	-40.28			23232.1	23552.1	-37.107
		25270	25590	-44.02	-40.51	-43.19			23236.5	23556.5	-38.089
		25290	25610	-44.02	-40.51	-43.19			23239	23559	-38.293
		25290	25610	-43.42	-42.27	-40.91			23243.2	23563.2	-39.63
		25310	25630	-43.42	-42.27	-40.91			23246.1	23566.1	-40.386
		25310	25630	-42.19	-41.69	-42.22			23249.5	23569.5	-40.492
		25330	25650	-42.19	-41.69	-42.22			23253.1	23573.1	-38.282
		25330	25650	-43.48	-40.58	-41.52			23257.5	23577.5	-38.131
		25350	25670	-43.48	-40.58	-41.52			23261.7	23581.7	-41.446
		25350	25670	-43.68	-41.25	-40.1			23265.8	23585.8	-40.668
		25370	25690	-43.68	-41.25	-40.1			23269.3	23589.3	-37.588
		25370	25690	-45.1	-41.75	-40.31			23273	23593	-38.226
		25390	25710	-45.1	-41.75	-40.31			23276.2	23596.2	-39.285
		25390	25710	-44.38	-41.23	-40.42			23279.8	23599.8	-41.919
		25410	25730	-44.38	-41.23	-40.42			23283	23603	-43.131
		25410	25730	-45.3	-41.44	-41.52			23286.2	23606.2	-40.228
		25430	25750	-45.3	-41.44	-41.52			23289	23609	-41.275
		25430	25750	-44.09	-41.06	-41.59			23292.7	23612.7	-39.782
		25450	25770	-44.09	-41.06	-41.59			23296.1	23616.1	-43.013
		25450	25770	-42.36	-42.37	-42.12			23299.2	23619.2	-43.627
		25470	25790	-42.36	-42.37	-42.12			23302.7	23622.7	-43.838
		25470	25790	-41.35	-40.89	-41.43			23307.1	23627.1	-43.15
		25490	25810	-41.35	-40.89	-41.43			23311.4	23631.4	-40.676
		25490	25810	-42.66	-42.58	-40.06			23316	23636	-42.71
		25510	25830	-42.66	-42.58	-40.06			23320.7	23640.7	-43.295
		25510	25830	-44.98	-43.36	-43.54			23326.2	23646.2	-40.108
		25530	25850	-44.98	-43.36	-43.54			23330.5	23650.5	-42.738
		25530	25850	-43.59	-41.24	-41.79			23333.7	23653.7	-42.105
		25550	25870	-43.59	-41.24	-41.79			23337.5	23657.5	-45.819
		25550	25870	-43.19	-43.13	-42			23342.4	23662.4	-40.488
		25570	25890	-43.19	-43.13	-42			23348	23668	-44.766
		25570	25890	-43	-41.58	-42.46			23352.7	23672.7	-46.338
		25590	25910	-43	-41.58	-42.46			23357.5	23677.5	-45.474
		25590	25910	-44.92	-43.76	-42.02			23362.7	23682.7	-43.449
		25610	25930	-44.92	-43.76	-42.02			23367	23687	-42.34
		25610	25930	-44.5	-42.8	-43.46			23372.6	23692.6	-44.722
		25630	25950	-44.5	-42.8	-43.46			23377.8	23697.8	-46.393
		25630	25950	-46.12	-42.68	-42.75			23382.6	23702.6	-47.277
		25650	25970	-46.12	-42.68	-42.75			23387.3	23707.3	-43.056
		25650	25970	-43.73	-43.25	-42.92			23391.3	23711.3	-42.22
		25670	25990	-43.73	-43.25	-42.92			23396.5	23716.5	-43.284
		25670	25990	-43.9	-42.92	-43.83			23402	23722	-42.346
		25690	26010	-43.9	-42.92	-43.83			23406.8	23726.8	-43.143
		25690	26010	-45.21	-43.68	-42.88			23411.8	23731.8	-44.008
		25710	26030	-45.21	-43.68	-42.88			23418	23738	-42.857
		25710	26030	-43.34	-40.82	-41.51			23422.6	23742.6	-40.2
		25730	26050	-43.34	-40.82	-41.51			23428.8	23748.8	-43.49
		25730	26050	-43.44	-41.12	-42.16			23434	23754	-43.214
		25750	26070	-43.44	-41.12	-42.16			23438.7	23758.7	-45.375
		25750	26070	-44.17	-42.34	-42.12			23444.4	23764.4	-44.639
		25770	26090	-44.17	-42.34	-42.12			23449	23769	-44.049
		25770	26090	-43.92	-40.71	-41.85			23454.9	23774.9	-45.988
		25790	26110	-43.92	-40.71	-41.85			23459.3	23779.3	-44.42
		25790	26110	-45.14	-42.47	-40.79			23464.3	23784.3	-41.989
		25810	26130	-45.14	-42.47	-40.79			23470.1	23790.1	-42.98
		25810	26130	-44.36	-40.52	-41.9			23475.1	23795.1	-42.749
		25830	26150	-44.36	-40.52	-41.9			23480.9	23800.9	-44.274
		25830	26150	-44.57	-39.9	-41.33			23487.1	23807.1	-45.604
		25850	26170	-44.57	-39.9	-41.33			23492.2	23812.2	-47.976
		25850	26170	-44.52	-41.7	-41.83			23498.4	23818.4	-46.569
		25870	26190	-44.52	-41.7	-41.83			23506.4	23826.4	-44.422
		25870	26190	-42.57	-41.41	-40.99			23512.4	23832.4	-44.718
		25890	26210	-42.57	-41.41	-40.99			23518.1	23838.1	-44.043
		25890	26210	-43.2	-40.88	-41.75			23524	23844	-44.996
		25910	26230	-43.2	-40.88	-41.75			23530.5	23850.5	-42.575
		25910	26230	-44.37	-40.53	-41.34			23536.5	23856.5	-41.84
		25930	26250	-44.37	-40.53	-41.34			23541.9	23861.9	-44.271
		25930	26250	-42.56	-40.88	-40.71			23546.4	23866.4	-42.028
		25950	26270	-42.56	-40.88	-40.71			23551.4	23871.4	-41.656
		25950	26270	-44.15	-41.46	-40.94			23556.8	23876.8	-42.103
		25970	26290	-44.15	-41.46	-40.94			23561.6	23881.6	-42.652
		25970	26290	-45.66	-42.74	-42.42			23567.2	23887.2	-45.067
		25990	26310	-45.66	-42.74	-42.42			23573.1	23893.1	-41.727
		25990	26310	-43.4	-41.39	-40.73			23579.3	23899.3	-44.008
		26010	26330	-43.4	-41.39	-40.73			23585.7	23905.7	-44.294
		26010	26330	-42.39	-40.92	-40.73			23591.2	23911.2	-43.775
		26030	26350	-42.39	-40.92	-40.73			23597.7	23917.7	-45.56
		26030	26350	-43.76	-41.76	-40.9			23604.5	23924.5	-47.462
		26050	26370	-43.76	-41.76	-40.9			23609.7	23929.7	-44.335
		26050	26370	-41.94	-41.4	-39.98			23616.5	23936.5	-44.209
		26070	26390	-41.94	-41.4	-39.98			23621.8	23941.8	-44.335
		26070	26390	-44.1	-42.71	-42.09			23628.5	23948.5	-43.888
		26090	26410	-44.1	-42.71	-42.09			23633.2	23953.2	-41.622
		26090	26410	-42.57	-40.66	-40.95			23638.7	23958.7	-42.892
		26110	26430	-42.57	-40.66	-40.95			23644.1	23964.1	-43.2
		26110	26430	-42.44	-40.97	-41.21			23651.6	23971.6	-46.044
		26130	26450	-42.44	-40.97	-41.21			23658	23978	-44.521
		26130	26450	-41.67	-40.09	-39.86			23663.9	23983.9	-44.598
		26150	26470	-41.67	-40.09	-39.86			23670.5	23990.5	-41.943
		26150	26470	-43.09	-39.68	-41.37			23676.5	23996.5	-48.039
		26170	26490	-43.09	-39.68	-41.37			23682	24002	-45.125
		26170	26490	-42.25	-38.74	-39.99			23687.6	24007.6	-45.773
		26190	26510	-42.25	-38.74	-39.99			23693.6	24013.6	-44.539
		26190	26510	-44.11	-40.86	-41.22			23699	24019	-45.336
		26210	26530	-44.11	-40.86	-41.22			23705.1	24025.1	-44.478
		26210	26530	-43.25	-41.45	-40.35			23710.8	24030.8	-45.248
		26230	26550	-43.25	-41.45	-40.35			23718.2	24038.2	-44.164
		26230	26550	-42.89	-40.69	-41.73			23723.9	24043.9	-43.592
		26250	26570	-42.89	-40.69	-41.73			23729.4	24049.4	-44.786
		26250	26570	-43.2	-40.96	-40.83			23735	24055	-44.192
		26270	26590	-43.2	-40.96	-40.83			23739.3	24059.3	-45.849
		26270	26590	-42.2	-40.37	-40.67			23745.3	24065.3	-44.465
		26290	26610	-42.2	-40.37	-40.67			23750.5	24070.5	-42.751
		26290	26610	-42.78	-40.59	-39.66			23756.5	24076.5	-47.458
		26310	26630	-42.78	-40.59	-39.66			23761.7	24081.7	-45.533
		26310	26630	-42.85	-40.38	-40.91			23767.4	24087.4	-44.731
		26330	26650	-42.85	-40.38	-40.91			23772.6	24092.6	-41.824
		26330	26650	-41.77	-40.87	-41.14			23777.2	24097.2	-40.072
		26350	26670	-41.77	-40.87	-41.14			23783	24103	-42.388
		26350	26670	-42.73	-41.24	-41.98			23788	24108	-43.932
		26370	26690	-42.73	-41.24	-41.98			23793.2	24113.2	-45.031
		26370	26690	-42.86	-41.68	-42.31			23798.9	24118.9	-45.244
		26390	26710	-42.86	-41.68	-42.31			23804.4	24124.4	-42.066
		26390	26710	-43.39	-41.11	-42.32			23810.7	24130.7	-42.383
		26410	26730	-43.39	-41.11	-42.32			23816.9	24136.9	-44.512
		26410	26730	-43.25	-40.51	-41.03			23821.9	24141.9	-47.507
		26430	26750	-43.25	-40.51	-41.03			23827	24147	-44.922
		26430	26750	-42.72	-41.04	-40.34			23831.5	24151.5	-43.338
		26450	26770	-42.72	-41.04	-40.34			23837.1	24157.1	-45.573
		26450	26770	-44.74	-40.92	-40.08			23842.2	24162.2	-44.846
		26470	26790	-44.74	-40.92	-40.08			23847	24167	-43.051
		26470	26790	-44.45	-41.45	-42.76			23853.4	24173.4	-41.422
		26490	26810	-44.45	-41.45	-42.76			23858.4	24178.4	-47.127
		26490	26810	-46.5	-41.23	-42.26			23864.4	24184.4	-46.362
		26510	26830	-46.5	-41.23	-42.26			23870	24190	-40.211
		26510	26830	-45.56	-40.49	-42.26			23875.8	24195.8	-41.606
		26530	26850	-45.56	-40.49	-42.26			23881.2	24201.2	-43.947
		26530	26850	-43.3	-40.47	-40.95			23886.6	24206.6	-46.052
		26550	26870	-43.3	-40.47	-40.95			23892.3	24212.3	-44.464
		26550	26870	-43.21	-40.56	-40.7			23898.4	24218.4	-43.947
		26570	26890	-43.21	-40.56	-40.7			23904	24224	-45.113
		26570	26890	-44.21	-40.19	-41.98			23909.4	24229.4	-46.938
		26590	26910	-44.21	-40.19	-41.98			23915.7	24235.7	-45.349
		26590	26910	-43.05	-41.51	-40.39			23921.6	24241.6	-44.047
		26610	26930	-43.05	-41.51	-40.39			23926.5	24246.5	-44.018
		26610	26930	-43.1	-41.49	-39.69			23932.8	24252.8	-44.982
		26630	26950	-43.1	-41.49	-39.69			23937.7	24257.7	-45.93
		26630	26950	-43.61	-40.04	-40.17			23944.1	24264.1	-44.714
		26650	26970	-43.61	-40.04	-40.17			23949.9	24269.9	-45.349
		26650	26970	-43.11	-42.54	-41.75			23955	24275	-44.478
		26670	26990	-43.11	-42.54	-41.75			23961.2	24281.2	-42.954
		26670	26990	-43.5	-41.56	-42.75			23966.4	24286.4	-45.898
		26690	27010	-43.5	-41.56	-42.75			23972.5	24292.5	-43.386
		26690	27010	-44.52	-41.77	-40.34			23977.7	24297.7	-45.294
		26710	27030	-44.52	-41.77	-40.34			23984.1	24304.1	-44.047
		26710	27030	-43.8	-40.28	-41.5			23990.3	24310.3	-44.288
		26730	27050	-43.8	-40.28	-41.5			23996	24316	-43.049
		26730	27050	-44.37	-41.07	-41.52			24002.3	24322.3	-42.249
		26750	27070	-44.37	-41.07	-41.52			24008.5	24328.5	-44.079
		26750	27070	-44.73	-41.85	-41.79			24013.8	24333.8	-42.533
		26770	27090	-44.73	-41.85	-41.79			24018.9	24338.9	-41.998
		26770	27090	-42.88	-40.42	-40.36			24023.8	24343.8	-44.804
		26790	27110	-42.88	-40.42	-40.36			24029.6	24349.6	-43.4
		26790	27110	-42.8	-40.59	-41.88			24034.6	24354.6	-46.724
		26810	27130	-42.8	-40.59	-41.88			24041.2	24361.2	-45.308
		26810	27130	-44.66	-40.1	-41.32			24045.9	24365.9	-43.383
		26830	27150	-44.66	-40.1	-41.32			24050.7	24370.7	-44.687
		26830	27150	-43.47	-41.28	-40.59			24056.2	24376.2	-45.029
									24062.4	24382.4	-47.153
									24067.7	24387.7	-45.963
									24072.5	24392.5	-44.092
									24077.6	24397.6	-43.307
									24083.3	24403.3	-44.761
									24089.3	24409.3	-45.201
									24095.2	24415.2	-44.029
									24100.4	24420.4	-43.098
									24106.2	24426.2	-44.736
									24110.6	24430.6	-45.147
									24116.6	24436.6	-46.681
									24122.7	24442.7	-44.937
									24129.1	24449.1	-42.996
									24134.2	24454.2	-44.134
									24139.2	24459.2	-44.056
									24145.8	24465.8	-45.933
									24151	24471	-46.225
									24156.8	24476.8	-44.069
									24161.5	24481.5	-43.354
									24166.6	24486.6	-42.933
									24171.3	24491.3	-41.808
									24177.2	24497.2	-43.006
									24182.5	24502.5	-41.306
									24187.8	24507.8	-41.858
									24193.1	24513.1	-45.139
									24198.1	24518.1	-44.114
									24203.5	24523.5	-47.322
									24207.7	24527.7	-45.033
									24213.3	24533.3	-44.576
									24217.8	24537.8	-45.32
									24222.4	24542.4	-43.732
									24227.5	24547.5	-43.364
									24233	24553	-43.682
									24238.4	24558.4	-43.243
									24244.5	24564.5	-42.186
									24250.6	24570.6	-43.042
									24256.9	24576.9	-43.379
									24261.2	24581.2	-43.323
									24265.5	24585.5	-42.025
									24269.5	24589.5	-44.898
									24274.8	24594.8	-41.171
									24280.3	24600.3	-45.312
									24285.6	24605.6	-47.461
									24289.9	24609.9	-44.661
									24295.1	24615.1	-42.776
									24300	24620	-43.06
									24306.2	24626.2	-40.918
									24311.2	24631.2	-43.392
									24316.4	24636.4	-43.359
									24321.6	24641.6	-41.053
									24327.3	24647.3	-43.381
									24332.7	24652.7	-40.739
									24338.2	24658.2	-41.133
									24342.7	24662.7	-39.933
									24347.1	24667.1	-41.124
									24351.4	24671.4	-40.534
									24356	24676	-44.483
									24361	24681	-44.758
									24366	24686	-46.944
									24372.7	24692.7	-42.71
									24377.3	24697.3	-39.96
									24383	24703	-39.207
									24389.6	24709.6	-39.883
									24394.5	24714.5	-42.746
									24399.2	24719.2	-44.757
									24404.4	24724.4	-44.064
									24409.8	24729.8	-43.206
									24414.5	24734.5	-42.182
									24420.4	24740.4	-42.36
									24426.2	24746.2	-41.359
									24430.4	24750.4	-39.319
									24435.4	24755.4	-41.372
									24439.8	24759.8	-42.805
									24445.1	24765.1	-40.664
									24449.8	24769.8	-41.505
									24454.6	24774.6	-42.787
									24460.2	24780.2	-46.606
									24465.5	24785.5	-44.943
									24470.7	24790.7	-43.187
									24476.8	24796.8	-44.384
									24483.2	24803.2	-44.409
									24488.6	24808.6	-42.106
									24494	24814	-43.509
									24499.9	24819.9	-43.036
									24505.4	24825.4	-44.046
									24511.9	24831.9	-44.656
									24517.3	24837.3	-44.285
									24523.4	24843.4	-45.538
									24529.3	24849.3	-43.24
									24534.7	24854.7	-42.962
									24539.6	24859.6	-44.927
									24545.2	24865.2	-43.36
									24551.3	24871.3	-42.28
									24556.9	24876.9	-43.335
									24563	24883	-41.034
									24568.5	24888.5	-42.142
									24573.2	24893.2	-42.414
									24580	24900	-42.37
									24585.5	24905.5	-42.464
									24591.1	24911.1	-43.05
									24596.4	24916.4	-44.138
									24603	24923	-43.282
									24608	24928	-44.56
									24612.7	24932.7	-42.885
									24617.8	24937.8	-44.368
									24623.5	24943.5	-45.166
									24629.5	24949.5	-44.786
									24634.7	24954.7	-43.138
									24639.8	24959.8	-45.959
									24645.8	24965.8	-42.906
									24652.4	24972.4	-43.889
									24658.3	24978.3	-44.352
									24664.5	24984.5	-41.72
									24669.5	24989.5	-41.825
									24676.4	24996.4	-43.732
									24682.6	25002.6	-41.844
									24689.4	25009.4	-44.711
									24694.2	25014.2	-44.101
									24698.9	25018.9	-41.982
									24704.2	25024.2	-41.128
									24710.6	25030.6	-45.368
									24716.3	25036.3	-44.876
									24721.9	25041.9	-43.065
									24728.2	25048.2	-44.738
									24734.3	25054.3	-42.1
									24740.4	25060.4	-43.618
									24747.7	25067.7	-40.35
									24754.2	25074.2	-43.07
									24760.9	25080.9	-41.703
									24767.5	25087.5	-41.144
									24774.5	25094.5	-42.414
									24780	25100	-42.042
									24785.4	25105.4	-45.859
									24791	25111	-44.837
									24796	25116	-42.866
									24802.4	25122.4	-41.275
									24808.6	25128.6	-43.611
									24812.9	25132.9	-43.462
									24818.8	25138.8	-45.27
									24824.6	25144.6	-46.019
									24829.5	25149.5	-42.886
									24834.5	25154.5	-40.415
									24840.6	25160.6	-41.978
									24845.4	25165.4	-44.108
									24849.4	25169.4	-42.595
									24854.2	25174.2	-43.123
									24859.9	25179.9	-44.372
									24865.5	25185.5	-44.27
									24872	25192	-43.932
									24877.9	25197.9	-43.129
									24884	25204	-42.512
									24889.1	25209.1	-43.911
									24894.7	25214.7	-42.483
									24900.7	25220.7	-41.191
									24905.7	25225.7	-45.092
									24910.6	25230.6	-42.591
									24915	25235	-41.472
									24921.4	25241.4	-45.351
									24927.3	25247.3	-41.783
									24932.6	25252.6	-46.52
									24939	25259	-43.167
									24945.3	25265.3	-43.896
									24950.4	25270.4	-44.048
									24955.5	25275.5	-42.397
									24961	25281	-42.351
									24965.4	25285.4	-41.545
									24969.9	25289.9	-43.056
									24973.9	25293.9	-45.148
									24980.3	25300.3	-45.003
									24985.6	25305.6	-43.107
									24990.3	25310.3	-42.613
									24995.5	25315.5	-43.782
									25001.3	25321.3	-44.457
									25007.2	25327.2	-43.983
									25012.9	25332.9	-42.169
									25019	25339	-42.025
									25024	25344	-43.097
									25029.4	25349.4	-43.069
									25034.8	25354.8	-42.589
									25040.3	25360.3	-42.508
									25045.5	25365.5	-40.877
									25050.9	25370.9	-42.471
									25057.1	25377.1	-40.589
									25062.8	25382.8	-42.16
									25069	25389	-46.138
									25074.1	25394.1	-47.516
									25079.6	25399.6	-44.239
									25085.9	25405.9	-44.744
									25091.2	25411.2	-44.029
									25095.7	25415.7	-42.552
									25100.6	25420.6	-41.454
									25106.7	25426.7	-39.913
									25114	25434	-43.034
									25118.7	25438.7	-41.706
									25126	25446	-41.268
									25132.1	25452.1	-43.102
									25139.2	25459.2	-42.77
									25145.3	25465.3	-44.607
									25150.8	25470.8	-40.06
									25156.4	25476.4	-41.983
									25162.4	25482.4	-44.205
									25169.4	25489.4	-44.1
									25175.7	25495.7	-41.88
									25181.5	25501.5	-42.704
									25187.2	25507.2	-46.451
									25193.8	25513.8	-43.474
									25200	25520	-43.994
									25206.1	25526.1	-43.622
									25212.7	25532.7	-42.756
									25219	25539	-46.138
									25224.7	25544.7	-43.679
									25230.3	25550.3	-41.594
									25236.9	25556.9	-40.297
									25243.4	25563.4	-39.413
									25249.4	25569.4	-43.854
									25256.6	25576.6	-42.873
									25262.1	25582.1	-41.824
									25267.7	25587.7	-43.275
									25275.1	25595.1	-43.992
									25280.4	25600.4	-44.336
									25286.2	25606.2	-44.093
									25291.9	25611.9	-46.141
									25296.7	25616.7	-45.15
									25302.2	25622.2	-41.724
									25308	25628	-45.599
									25313.8	25633.8	-44.147
									25320	25640	-42.026
									25324.6	25644.6	-43.027
									25329.8	25649.8	-41.883
									25336.5	25656.5	-44.856
									25342.4	25662.4	-44.95
									25348.6	25668.6	-41.593
									25354.7	25674.7	-42.679
									25359.8	25679.8	-42.482
									25365.5	25685.5	-44.93
									25372.1	25692.1	-42.901
									25377.9	25697.9	-41.75
									25383.6	25703.6	-41.325
									25389.7	25709.7	-44.163
									25395.3	25715.3	-45.375
									25401	25721	-43.71
									25406.6	25726.6	-42.744
									25413.6	25733.6	-42.764
									25420.1	25740.1	-44.466
									25426.3	25746.3	-42.068
									25431.6	25751.6	-37.468
									25437.8	25757.8	-40.546
									25445.1	25765.1	-45.645
									25450.7	25770.7	-44.107
									25457.9	25777.9	-42.551
									25463	25783	-43.388
									25469	25789	-41.921
									25474.9	25794.9	-43.536
									25481	25801	-45.205
									25488.2	25808.2	-40.677
									25494.7	25814.7	-42.469
									25500.2	25820.2	-44.036
									25507.4	25827.4	-44.611
									25512.6	25832.6	-42.605
									25518.7	25838.7	-44.084
									25524.1	25844.1	-42.806
									25531.1	25851.1	-44.099
									25536.6	25856.6	-45.236
									25542.8	25862.8	-41.382
									25548.7	25868.7	-42.859
									25554.4	25874.4	-44.105
									25561.6	25881.6	-46.544
									25567.1	25887.1	-45.723
									25572.7	25892.7	-43.281
									25579.1	25899.1	-42.173
									25584.6	25904.6	-41.06
									25590.4	25910.4	-44.989
									25596.4	25916.4	-45.663
									25603	25923	-43.829
									25609.2	25929.2	-42.551
									25615.7	25935.7	-42.171
									25622.2	25942.2	-43.135
									25628.1	25948.1	-39.819
									25633.8	25953.8	-46.47
									25639.9	25959.9	-44.866
									25647	25967	-44.788
									25652.1	25972.1	-43.207
									25658	25978	-42.799
									25664.9	25984.9	-42.855
									25672.1	25992.1	-43.658
									25678.7	25998.7	-45.383
									25683.8	26003.8	-42.121
									25690	26010	-42.771
									25694.9	26014.9	-42.062
									25701.4	26021.4	-45.777
									25707.5	26027.5	-46.211
									25713.6	26033.6	-44.841
									25719.1	26039.1	-43.263
									25725.9	26045.9	-41.724
									25731.2	26051.2	-41.262
									25737.3	26057.3	-44.015
									25743.3	26063.3	-44.029
									25749	26069	-43.145
									25755	26075	-43.867
									25760.5	26080.5	-40.939
									25766.4	26086.4	-42.673
									25772.1	26092.1	-46.604
									25778	26098	-45.502
									25785.1	26105.1	-44.103
									25790.1	26110.1	-44.008
									25794.8	26114.8	-45.102
									25800.9	26120.9	-44.304
									25807.7	26127.7	-43.82
									25813.2	26133.2	-46.499
									25820.4	26140.4	-41.043
									25826.3	26146.3	-41.406
									25833.5	26153.5	-43.914
									25839.8	26159.8	-44.948
									25845.5	26165.5	-44.221
									25852	26172	-43.683
									25857.6	26177.6	-44.02
									25863.6	26183.6	-42.728
									25869.6	26189.6	-43.939
									25874.6	26194.6	-45.062
									25880.5	26200.5	-43.607
									25886.2	26206.2	-44.228
									25892.9	26212.9	-44.612
									25899.2	26219.2	-42.849
									25904.6	26224.6	-44.017
									25911.6	26231.6	-45.556
									25917.8	26237.8	-47.407
									25923.2	26243.2	-45.179
									25929.7	26249.7	-43.718
									25935.5	26255.5	-41.538
									25941.3	26261.3	-44.472
									25947.1	26267.1	-44.915
									25952.5	26272.5	-45.223
									25957.5	26277.5	-45.799
									25963.1	26283.1	-44.681
									25968.2	26288.2	-44.622
									25974.2	26294.2	-42.408
									25978	26298	-41.326
									25983.9	26303.9	-46.342
									25989.1	26309.1	-44.343
									25994.3	26314.3	-41.944
									25998.4	26318.4	-43.559
									26002.5	26322.5	-40.935
									26007.3	26327.3	-42.555
									26013.1	26333.1	-40.758
									26017.5	26337.5	-40.283
									26022.4	26342.4	-40.435
									26028.1	26348.1	-42.217
									26033	26353	-45.065
									26038.6	26358.6	-44.781
									26044.1	26364.1	-41.024
									26050.8	26370.8	-43.608
									26057.1	26377.1	-41.89
									26062.3	26382.3	-43.709
									26067.1	26387.1	-42.685
									26072.1	26392.1	-46.427
									26077.4	26397.4	-48.313
									26082.4	26402.4	-43.397
									26088.1	26408.1	-42.289
									26092	26412	-44.206
									26096.8	26416.8	-43.64
									26101.7	26421.7	-43.074
									26106.4	26426.4	-42.508
									26110.8	26430.8	-36.961
									26114.7	26434.7	-43.959
									26120.1	26440.1	-44.68
									26125.5	26445.5	-41.468
									26129.8	26449.8	-46.287
									26134.4	26454.4	-40.554
									26138	26458	-43.839
									26142.7	26462.7	-43.88
									26147.6	26467.6	-43.285
									26152.4	26472.4	-42.691
									26157.3	26477.3	-42.096
									26161.3	26481.3	-43.387
									26165.8	26485.8	-43.387
									26170.3	26490.3	-46.089
									26175.4	26495.4	-42.155
									26179.3	26499.3	-42.5
									26182.4	26502.4	-44.767
									26186.5	26506.5	-46.406
									26191.5	26511.5	-45.63
									26196.2	26516.2	-45.044
									26200.6	26520.6	-44.459
									26205.7	26525.7	-43.873
									26209.8	26529.8	-46.938
									26214.3	26534.3	-42.818
									26219	26539	-44.029
									26224.3	26544.3	-40.679
									26229.3	26549.3	-44.02
									26234	26554	-44.887
									26238.9	26558.9	-47.405
									26244	26564	-43.584
									26248.7	26568.7	-42.919
									26253.9	26573.9	-42.253
									26258.5	26578.5	-41.588
									26262.9	26582.9	-44.188
									26267.8	26587.8	-43.108
									26273.4	26593.4	-43.174
									26279.2	26599.2	-40.568
									26283.5	26603.5	-44.067
									26287.3	26607.3	-44.518
									26291.8	26611.8	-45.248
									26296.8	26616.8	-45.43
									26301.6	26621.6	-44.508
									26307	26627	-43.587
									26311.4	26631.4	-42.665
									26316.4	26636.4	-42.904
									26322.6	26642.6	-44.925
									26327.6	26647.6	-43.317
									26332.9	26652.9	-44.497
									26337.9	26657.9	-45.001
									26342.5	26662.5	-41.526
									26347.9	26667.9	-43.62
									26353.7	26673.7	-45.415
									26360.4	26680.4	-44.864
									26364.7	26684.7	-44.313
									26369.1	26689.1	-43.762
									26374.7	26694.7	-45.052
									26380.2	26700.2	-42.623
									26385.8	26705.8	-43.404
									26391.1	26711.1	-42.655
									26395.6	26715.6	-44.629
									26400.9	26720.9	-47.391
									26404.8	26724.8	-43.094
									26409.3	26729.3	-45.064
									26414.3	26734.3	-44.398
									26418.2	26738.2	-43.732
									26422.8	26742.8	-43.066
									26428.2	26748.2	-44.04
									26432.2	26752.2	-44.817
									26436.7	26756.7	-44.825
									26441.8	26761.8	-43.292
									26447.2	26767.2	-42.577
									26451.1	26771.1	-44.212
									26455.8	26775.8	-39.355
									26460.7	26780.7	-42.971
									26466.4	26786.4	-43.651
									26471.7	26791.7	-44.332
									26476.8	26796.8	-45.012
									26482.4	26802.4	-46.597
									26490	26810	-44.226
									26496.1	26816.1	-43.27
									26502.8	26822.8	-41.742
									26508.1	26828.1	-45.542
									26513.1	26833.1	-44.309
									26519.5	26839.5	-44.492
									26525	26845	-43.319
									26530.5	26850.5	-44.112
									26535.2	26855.2	-44.905
									26539.9	26859.9	-45.698
									26545.2	26865.2	-45.944
									26550.4	26870.4	-44.316
									26556	26876	-41.064
									26562	26882	-43.849
									26568.2	26888.2	-44.711
									26574.2	26894.2	-42.541
									26578.7	26898.7	-43.665
									26584.3	26904.3	-41.718
									26591	26911	-42.375
									26596.8	26916.8	-43.032
									26602.3	26922.3	-43.69
									26606.8	26926.8	-44.347
									26612	26932	-43.637
									26617.3	26937.3	-42.963
									26622.5	26942.5	-44.783
									26627.7	26947.7	-41.544
									26633	26953	-43.416
									26638.3	26958.3	-45.074
									26643.2	26963.2	-41.558
									26648.6	26968.6	-44.72
									26653.9	26973.9	-41.482
									26660.1	26980.1	-46.67
									26665.1	26985.1	-48.519
									26670	26990	-44.232
									26675.1	26995.1	-42.566
									26680.4	27000.4	-42.435
									26685.8	27005.8	-40.098
									26691.7	27011.7	-43.674
									26697.7	27017.7	-41.589
									26702.8	27022.8	-44.181
									26708.7	27028.7	-43.601
									26714.1	27034.1	-45.579
									26717.9	27037.9	-43.757
									26723.3	27043.3	-45.717
									26727.2	27047.2	-43.845
									26733.3	27053.3	-43.731
									26737.7	27057.7	-43.714
									26742.5	27062.5	-40.005
									26747.7	27067.7	-42.065
									26752.2	27072.2	-43.239
									26757.2	27077.2	-44.686
									26761.9	27081.9	-43.271
									26768.3	27088.3	-41.323
									26773.5	27093.5	-41.461
									26779.7	27099.7	-43.689
									26784.8	27104.8	-44.85
									26788.9	27108.9	-46.254
									26794.4	27114.4	-41.888
									26799.5	27119.5	-44.178
									26804.9	27124.9	-43.289
									26810.2	27130.2	-43.394
									26814.7	27134.7	-46.876
									26819.2	27139.2	-43.647
									26824.5	27144.5	-44.359
									26830	27150	-47.26
									26835.6	27155.6	-47.008
									26841	27161	-43.594
									26845.6	27165.6	-41.844
									26850.4	27170.4	-44.797
									26855.7	27175.7	-43.63
									26860.8	27180.8	-42.478
									26865.8	27185.8	-45.153
									26870.8	27190.8	-46.912
									26875.3	27195.3	-44.484
									26880.4	27200.4	-41.696
									26886	27206	-43.202
									26891.9	27211.9	-45.949
									26897.3	27217.3	-42.816
									26901.5	27221.5	-45.579
									26905.8	27225.8	-46.786
									26910.7	27230.7	-45.737
									26914.6	27234.6	-46.364
									26919.6	27239.6	-44.153
									26923.8	27243.8	-44.23
									26928.9	27248.9	-44.1
									26933.7	27253.7	-44.806
									26939.8	27259.8	-43.889
									26943.9	27263.9	-45.793
									26949.8	27269.8	-45.562

## Sheet: Figure 3b
Figure 3b		GICC05 Age	GICC05+320 years	[Ca2+] NGRIP2	[Ca2+] GISP2	[Ca2+] GRIP		GICC05 Age	GICC05+320 years	[Ca2+] NEEM
		(years BP1950)	(years BP1950)	(ppb)	(ppb)	(ppb)		(years BP1950)	(years BP1950)	(ppb)
		21630	21950	321.29	224.82	333.02		21630	21950	351.766
		21630	21950	368.12	284.71	435.71		21640	21960	346.133
		21650	21970	368.12	284.71	435.71		21650	21970	308.938
		21650	21970	408.41	248	375.52		21660	21980	280.805
		21670	21990	408.41	248	375.52		21670	21990	396.125
		21670	21990	345.33	264.7	339.04		21680	22000	388.151
		21690	22010	345.33	264.7	339.04		21690	22010	277.736
		21690	22010	373.23	244.44	391.35		21700	22020	264.709
		21710	22030	373.23	244.44	391.35		21710	22030	371.814
		21710	22030	410.54	204.94	302.57		21720	22040	308.115
		21730	22050	410.54	204.94	302.57		21730	22050	293.659
		21730	22050	289.12	174.88	238.81		21740	22060	315.221
		21750	22070	289.12	174.88	238.81		21750	22070	248.567
		21750	22070	278.74	169	239.92		21760	22080	280.374
		21770	22090	278.74	169	239.92		21770	22090	298.436
		21770	22090	291.52	169.97	276.5		21780	22100	418.568
		21790	22110	291.52	169.97	276.5		21790	22110	279.572
		21790	22110	294.63	168.3	306.37		21800	22120	292.566
		21810	22130	294.63	168.3	306.37		21810	22130	246.685
		21810	22130	211.45	172.28	229.51		21820	22140	221.67
		21830	22150	211.45	172.28	229.51		21830	22150	232.294
		21830	22150	208.93	173.22	256.56		21840	22160	239.565
		21850	22170	208.93	173.22	256.56		21850	22170	411.035
		21850	22170	283.51	168.25	287.62		21860	22180	315.156
		21870	22190	283.51	168.25	287.62		21869.9	22189.9	223.632
		21870	22190	269.75	219.67	281.72		21880	22200	286.614
		21890	22210	269.75	219.67	281.72		21890	22210	319.287
		21890	22210	292.73	170.74	279.94		21900	22220	222.175
		21910	22230	292.73	170.74	279.94		21910	22230	245.832
		21910	22230	264.46	177.89	276.83		21920	22240	270.299
		21930	22250	264.46	177.89	276.83		21930	22250	285.474
		21930	22250	248.86	142.29	261.36		21940	22260	372.34
		21950	22270	248.86	142.29	261.36		21950	22270	218.121
		21950	22270	246.38	193.74	309.29		21960	22280	309.523
		21970	22290	246.38	193.74	309.29		21970	22290	262.92
		21970	22290	310.57	205.74	254.61		21980	22300	240.78
		21990	22310	310.57	205.74	254.61		21990	22310	230.72
		21990	22310	225.45	172.03	249.68		22000	22320	212.609
		22010	22330	225.45	172.03	249.68		22010	22330	221.696
		22010	22330	251.43	178.71	295.97		22020	22340	241.041
		22030	22350	251.43	178.71	295.97		22030	22350	261.906
		22030	22350	244.28	180.11	268.92		22040	22360	260.437
		22050	22370	244.28	180.11	268.92		22050	22370	248.922
		22050	22370	280.82	164.81	305.3		22060	22380	245.246
		22070	22390	280.82	164.81	305.3		22070	22390	172.806
		22070	22390	293.32	163.32	344.54		22080	22400	270.892
		22090	22410	293.32	163.32	344.54		22090	22410	220.561
		22090	22410	277.07	177.88	264.53		22100	22420	329.405
		22110	22430	277.07	177.88	264.53		22110	22430	260.029
		22110	22430	309.79	186.38	291.04		22120	22440	199.229
		22130	22450	309.79	186.38	291.04		22129.9	22449.9	230.781
		22130	22450	242.27	181.84	265.1		22139.9	22459.9	207.199
		22150	22470	242.27	181.84	265.1		22150	22470	318.724
		22150	22470	298.09	187.84	274.58		22160	22480	285.096
		22170	22490	298.09	187.84	274.58		22170	22490	204.306
		22170	22490	248.2	191.42	204.26		22180	22500	262.465
		22190	22510	248.2	191.42	204.26		22190	22510	241.418
		22190	22510	257.38	192.13	263.06		22200	22520	247.035
		22210	22530	257.38	192.13	263.06		22210	22530	239.141
		22210	22530	312.19	189.72	281.4		22220	22540	268.123
		22230	22550	312.19	189.72	281.4		22230	22550	286.236
		22230	22550	293.89	155.5	263.92		22240	22560	293.283
		22250	22570	293.89	155.5	263.92		22250	22570	223.219
		22250	22570	305.62	174.05	338.83		22260	22580	297.399
		22270	22590	305.62	174.05	338.83		22270	22590	225.062
		22270	22590	301.34	184.49	257.22		22280	22600	265.042
		22290	22610	301.34	184.49	257.22		22290	22610	231.207
		22290	22610	277.49	185.73	306.49		22300	22620	232.667
		22310	22630	277.49	185.73	306.49		22310	22630	244.909
		22310	22630	326.3	205.3	326.38		22320	22640	239.432
		22330	22650	326.3	205.3	326.38		22330	22650	294.774
		22330	22650	321.56	216.02	307.44		22340	22660	312.926
		22350	22670	321.56	216.02	307.44		22350	22670	271.932
		22350	22670	220.35	289.32	299.77		22360	22680	243.307
		22370	22690	220.35	289.32	299.77		22370	22690	248.021
		22370	22690	224.32	167.25	261.44		22380	22700	312.709
		22390	22710	224.32	167.25	261.44		22390	22710	228.882
		22390	22710	242.62	157.74	246.31		22400	22720	207.457
		22410	22730	242.62	157.74	246.31		22410	22730	309.469
		22410	22730	217.86	163.24	191.65		22420	22740	217.856
		22430	22750	217.86	163.24	191.65		22430	22750	227.441
		22430	22750	264.22	168.12	268.67		22440	22760	306.674
		22450	22770	264.22	168.12	268.67		22450	22770	196.867
		22450	22770	310.45	148.63	268.33		22460	22780	239.209
		22470	22790	310.45	148.63	268.33		22470	22790	223.531
		22470	22790	234.69	154.73	266.65		22480	22800	185.133
		22490	22810	234.69	154.73	266.65		22490	22810	250.455
		22490	22810	251.66	149.46	289.78		22500	22820	324.438
		22510	22830	251.66	149.46	289.78		22510	22830	351.591
		22510	22830	194.5	161.44	207.77		22520	22840	336.894
		22530	22850	194.5	161.44	207.77		22530	22850	214.152
		22530	22850	232.36	164.6	276.43		22540	22860	268.792
		22550	22870	232.36	164.6	276.43		22550	22870	229.165
		22550	22870	279.66	197.65	256.23		22560	22880	235.457
		22570	22890	279.66	197.65	256.23		22570	22890	252.986
		22570	22890	316.61	178.47	231.03		22580	22900	236.832
		22590	22910	316.61	178.47	231.03		22590	22910	233.872
		22590	22910	250.3	182.36	255.1		22600	22920	237.273
		22610	22930	250.3	182.36	255.1		22610	22930	287.544
		22610	22930	266.9	230.32	273.14		22620	22940	230.802
		22630	22950	266.9	230.32	273.14		22630	22950	232.196
		22630	22950	293.58	177.37	252.8		22640	22960	149.539
		22650	22970	293.58	177.37	252.8		22650	22970	158.439
		22650	22970	234.39	174	203.53		22660	22980	211.678
		22670	22990	234.39	174	203.53		22670	22990	198.213
		22670	22990	154.84	138.68	194.18		22680	23000	244.959
		22690	23010	154.84	138.68	194.18		22690	23010	210.539
		22690	23010	244.63	206.95	240.96		22700	23020	254.798
		22710	23030	244.63	206.95	240.96		22710	23030	219.424
		22710	23030	208.03	204.7	229.69		22720	23040	219.442
		22730	23050	208.03	204.7	229.69		22730	23050	265.814
		22730	23050	245.13	209.86	206.39		22740	23060	241.762
		22750	23070	245.13	209.86	206.39		22750	23070	236.154
		22750	23070	243.98	195.37	268.73		22759.9	23079.9	325.888
		22770	23090	243.98	195.37	268.73		22769.9	23089.9	252.618
		22770	23090	260.78	211.88	243.62		22780	23100	243.062
		22790	23110	260.78	211.88	243.62		22790	23110	269.63
		22790	23110	238.6	203.89	210.15		22800	23120	262.127
		22810	23130	238.6	203.89	210.15		22810	23130	236.001
		22810	23130	289.9	196	216.16		22820	23140	180.177
		22830	23150	289.9	196	216.16		22830	23150	155.339
		22830	23150	282.02	187.68	186.1		22840	23160	165.368
		22850	23170	282.02	187.68	186.1		22850	23170	154.001
		22850	23170	127.94	114.31	138.58		22860.1	23180.1	112.222
		22870	23190	127.94	114.31	138.58		22870.1	23190.1	105.74
		22870	23190	123.82	81.22	99.32		22880	23200	104.006
		22890	23210	123.82	81.22	99.32		22890	23210	115.753
		22890	23210	116.14	79.72	78.26		22900	23220	131.745
		22910	23230	116.14	79.72	78.26		22909.9	23229.9	186.81
		22910	23230	129.06	92.2	97.42		22920	23240	178.05
		22930	23250	129.06	92.2	97.42		22930	23250	236.443
		22930	23250	153.8	148.35	97.8		22939.9	23259.9	199.607
		22950	23270	153.8	148.35	97.8		22949.9	23269.9	189.81
		22950	23270	172.09	143.07	138.19		22960	23280	211.332
		22970	23290	172.09	143.07	138.19		22970	23290	214.454
		22970	23290	219.16	169.14	148.94		22980	23300	202.032
		22990	23310	219.16	169.14	148.94		22990.1	23310.1	280.93
		22990	23310	234.48	158.24	202.94		23000.1	23320.1	238.911
		23010	23330	234.48	158.24	202.94		23010	23330	258.14
		23010	23330	241.79	162.2	168.7		23020	23340	257.553
		23030	23350	241.79	162.2	168.7		23030	23350	201.198
		23030	23350	283.42	158.48	216.21		23040	23360	223.8
		23050	23370	283.42	158.48	216.21		23050	23370	249.901
		23050	23370	285.93	160.05	161.39		23060	23380	301.23
		23070	23390	285.93	160.05	161.39		23070	23390	276.176
		23070	23390	240.59	180.59	183.36		23080	23400	215.446
		23090	23410	240.59	180.59	183.36		23090	23410	222.475
		23090	23410	250.91	249.65	211.72		23100	23420	228.007
		23110	23430	250.91	249.65	211.72		23110	23430	218.675
		23110	23430	310.08	205.53	217.28		23119.9	23439.9	200.448
		23130	23450	310.08	205.53	217.28		23129.9	23449.9	309.36
		23130	23450	246.98	201.5	196.25		23140	23460	270.181
		23150	23470	246.98	201.5	196.25		23150	23470	185.324
		23150	23470	194.07	184.29	238.04		23160	23480	146.221
		23170	23490	194.07	184.29	238.04		23170	23490	137.989
		23170	23490	141.01	149.48	181.1		23180.2	23500.2	123.97
		23190	23510	141.01	149.48	181.1		23190.2	23510.2	99.6202
		23190	23510	121.58	95.05	106.59		23200	23520	82.5595
		23210	23530	121.58	95.05	106.59		23210	23530	95.0651
		23210	23530	102.02	71.07	84.55		23220	23540	73.5584
		23230	23550	102.02	71.07	84.55		23230	23550	84.3752
		23230	23550	85.14	99.59	98.21		23240	23560	75.95
		23250	23570	85.14	99.59	98.21		23250	23570	114.871
		23250	23570	57.89	60.23	61.34		23260	23580	90.727
		23270	23590	57.89	60.23	61.34		23270	23590	111.672
		23270	23590	88.93	74.2	63.59		23280	23600	164.075
		23290	23610	88.93	74.2	63.59		23290	23610	171.484
		23290	23610	128.44	105.38	68.66		23299.8	23619.8	166.891
		23310	23630	128.44	105.38	68.66		23309.8	23629.8	250.63
		23310	23630	212.79	154.36	99.95		23320	23640	289.062
		23330	23650	212.79	154.36	99.95		23330	23650	311.178
		23330	23650	346.65	209.27	179.27		23340	23660	339.888
		23350	23670	346.65	209.27	179.27		23350	23670	361.488
		23350	23670	381.15	270.51	282.95		23359.9	23679.9	516.809
		23370	23690	381.15	270.51	282.95		23370	23690	547.289
		23370	23690	457.74	250.79	283.14		23380	23700	600.849
		23390	23710	457.74	250.79	283.14		23390	23710	556.605
		23390	23710	457.54	465.95	448.13		23400	23720	472.425
		23410	23730	457.54	465.95	448.13		23410	23730	516.396
		23410	23730	555.91	519.41	452.52		23419.9	23739.9	555.67
		23430	23750	555.91	519.41	452.52		23430	23750	561.501
		23430	23750	699.81	603.33	535.92		23440	23760	579.535
		23450	23770	699.81	603.33	535.92		23450	23770	433.598
		23450	23770	547.61	472.35	583.63		23460	23780	686.476
		23470	23790	547.61	472.35	583.63		23470	23790	684.029
		23470	23790	636.81	458.26	546.82		23480	23800	708.784
		23490	23810	636.81	458.26	546.82		23490	23810	655.665
		23490	23810	568.82	584.17	444.54		23500	23820	668.887
		23510	23830	568.82	584.17	444.54		23510	23830	662.415
		23510	23830	687.73	889.93	692.68		23520	23840	958.369
		23530	23850	687.73	889.93	692.68		23530.1	23850.1	627.322
		23530	23850	631.04	824.06	742.91		23540.1	23860.1	615.227
		23550	23870	631.04	824.06	742.91		23550	23870	524.631
		23550	23870	804.93	639.22	681.22		23560	23880	735.327
		23570	23890	804.93	639.22	681.22		23570	23890	803.707
		23570	23890	545.37	641.76	655.33		23580	23900	750.45
		23590	23910	545.37	641.76	655.33		23589.9	23909.9	654.412
		23590	23910	488.45	463.13	548.27		23599.9	23919.9	627.071
		23610	23930	488.45	463.13	548.27		23610	23930	631.249
		23610	23930	631.41	614.72	564.43		23620	23940	570.897
		23630	23950	631.41	614.72	564.43		23630	23950	786.382
		23630	23950	626.96	709.97	700.79		23640	23960	870.758
		23650	23970	626.96	709.97	700.79		23650	23970	644.348
		23650	23970	573.23	638.14	599.72		23660	23980	520.094
		23670	23990	573.23	638.14	599.72		23670	23990	661.736
		23670	23990	596.38	485.56	719.15		23680	24000	599.39
		23690	24010	596.38	485.56	719.15		23690	24010	603.093
		23690	24010	492.55	526.45	558.31		23700	24020	555.36
		23710	24030	492.55	526.45	558.31		23710	24030	563.025
		23710	24030	649.71	513.87	552.98		23720	24040	647.889
		23730	24050	649.71	513.87	552.98		23730	24050	682.727
		23730	24050	586.77	499.9	669.09		23740	24060	453.712
		23750	24070	586.77	499.9	669.09		23750	24070	468.786
		23750	24070	891.55	512.03	782.96		23760	24080	473.117
		23770	24090	891.55	512.03	782.96		23770	24090	500.668
		23770	24090	733.98	574.87	751.28		23780	24100	476.281
		23790	24110	733.98	574.87	751.28		23790	24110	846.933
		23790	24110	747.83	1135.93			23800	24120	650.942
		23810	24130	747.83	1135.93			23810	24130	580.192
		23810	24130	641.85	676.16	657.78		23820	24140	794.819
		23830	24150	641.85	676.16	657.78		23830	24150	711.246
		23830	24150	544.4	534.23	604.76		23840	24160	766.51
		23850	24170	544.4	534.23	604.76		23850	24170	578.733
		23850	24170	645.31	647.7	708.18		23860	24180	489.553
		23870	24190	645.31	647.7	708.18		23870	24190	401.837
		23870	24190	602.82	743.21	654.8		23880	24200	657.897
		23890	24210	602.82	743.21	654.8		23890	24210	594.925
		23890	24210	690.55	687.72	866.26		23900	24220	600.579
		23910	24230	690.55	687.72	866.26		23910	24230	802.923
		23910	24230	653.4	501.39	728.57		23920	24240	750.242
		23930	24250	653.4	501.39	728.57		23930	24250	765.542
		23930	24250	584.07	606.7	645.47		23940	24260	838.285
		23950	24270	584.07	606.7	645.47		23950	24270	590.124
		23950	24270	696.88	672	821.09		23960	24280	745.228
		23970	24290	696.88	672	821.09		23970.1	24290.1	849.94
		23970	24290	687.36	619.31	805.44		23980	24300	876.744
		23990	24310	687.36	619.31	805.44		23990	24310	704.211
		23990	24310	755.62	721	882.97		24000	24320	859.078
		24010	24330	755.62	721	882.97		24010	24330	814.635
		24010	24330	761.73	743.87	863.71		24020	24340	719.308
		24030	24350	761.73	743.87	863.71		24030	24350	743.475
		24030	24350	758.85	695	859.1		24040	24360	887.17
		24050	24370	758.85	695	859.1		24050	24370	850.98
		24050	24370	806.52	640.28	983.15		24060	24380	717.543
		24070	24390	806.52	640.28	983.15		24070	24390	810.044
		24070	24390	821.92	705.27	978.25		24080	24400	736.25
		24090	24410	821.92	705.27	978.25		24090	24410	737.756
		24090	24410	532.17	467.93	566.45		24100	24420	684.097
		24110	24430	532.17	467.93	566.45		24110	24430	509.069
		24110	24430	422.44	505.22	315.24		24120	24440	756.215
		24130	24450	422.44	505.22	315.24		24130	24450	513.593
		24130	24450	315.02	423.83	372.22		24140	24460	429.799
		24150	24470	315.02	423.83	372.22		24150	24470	519
		24150	24470	396.19	314.94	330.16		24160	24480	389.273
		24170	24490	396.19	314.94	330.16		24170	24490	284.568
		24170	24490	419.66	331.31	361.37		24180	24500	396.358
		24190	24510	419.66	331.31	361.37		24190	24510	277.202
		24190	24510	396.82	339.82	410.11		24200	24520	433.12
		24210	24530	396.82	339.82	410.11		24210	24530	421.718
		24210	24530	421.52	332	283.5		24220	24540	238.777
		24230	24550	421.52	332	283.5		24230	24550	394.404
		24230	24550	341.93	261.86	305.46		24240	24560	374.771
		24250	24570	341.93	261.86	305.46		24250	24570	304.325
		24250	24570	229.99	262.03			24260	24580	298.859
		24270	24590	229.99	262.03			24270	24590	288.119
		24270	24590	340.83	294.48			24280	24600	249.63
		24290	24610	340.83	294.48			24290	24610	386.647
		24290	24610	338.33	288.81			24300	24620	291.065
		24310	24630	338.33	288.81			24310	24630	221.757
		24310	24630	504.79	288.52	257.94		24320	24640	321.325
		24330	24650	504.79	288.52	257.94		24330	24650	246.154
		24330	24650	466.4	320.51	342.9		24340	24660	401.77
		24350	24670	466.4	320.51	342.9		24350	24670	323.44
		24350	24670	414.18	344.53	383.79		24360	24680	311.49
		24370	24690	414.18	344.53	383.79		24370	24690	423.878
		24370	24690	359.72	297.75	353.4		24380	24700	322.945
		24390	24710	359.72	297.75	353.4		24390	24710	325.492
		24390	24710	397.38	336.44	355.7		24400	24720	501.886
		24410	24730	397.38	336.44	355.7		24410	24730	423.025
		24410	24730	379.6	294.81	274.36		24420	24740	303.979
		24430	24750	379.6	294.81	274.36		24430	24750	319.531
		24430	24750	362.78	356.18	296.72		24440	24760	287.468
		24450	24770	362.78	356.18	296.72		24450	24770	288.818
		24450	24770	287.43	267.35	275.76		24460	24780	298.223
		24470	24790	287.43	267.35	275.76		24470	24790	252.033
		24470	24790	295.85	261.38	282.27		24480	24800	312.687
		24490	24810	295.85	261.38	282.27		24490	24810	246.967
		24490	24810	313.44	279.63	243.39		24500	24820	290.635
		24510	24830	313.44	279.63	243.39		24510	24830	310.15
		24510	24830	317.74	265.78	212.1		24520	24840	312.874
		24530	24850	317.74	265.78	212.1		24530	24850	270.792
		24530	24850	274.06	255.9	244.66		24540	24860	297.474
		24550	24870	274.06	255.9	244.66		24550	24870	310.014
		24550	24870	283.13	250.75	239.67		24560	24880	220.217
		24570	24890	283.13	250.75	239.67		24570	24890	370.006
		24570	24890	352.43	310.14	323.41		24580	24900	457.663
		24590	24910	352.43	310.14	323.41		24590	24910	446.506
		24590	24910	398.78	369	366.14		24600	24920	558.538
		24610	24930	398.78	369	366.14		24610	24930	432.494
		24610	24930	459.98	383.43	330.41		24619.9	24939.9	484.417
		24630	24950	459.98	383.43	330.41		24629.9	24949.9	585.893
		24630	24950	412.58	355.29	342.31		24640	24960	419.218
		24650	24970	412.58	355.29	342.31		24650	24970	426.109
		24650	24970	447.66	400.68	384.4		24660	24980	470.155
		24670	24990	447.66	400.68	384.4		24670	24990	446.694
		24670	24990	541.73	433.77	420.33		24680	25000	601.426
		24690	25010	541.73	433.77	420.33		24690	25010	401.074
		24690	25010	435.03	360.94	376.63		24700	25020	289.656
		24710	25030	435.03	360.94	376.63		24710	25030	299.49
		24710	25030	527.95	418.62	371.91		24720	25040	400.01
		24730	25050	527.95	418.62	371.91		24730	25050	415.177
		24730	25050	493.99	453.78	492.95		24740	25060	442.701
		24750	25070	493.99	453.78	492.95		24750	25070	473.4
		24750	25070	479.91	407	436.9		24760	25080	503.467
		24770	25090	479.91	407	436.9		24770	25090	434.826
		24770	25090	500.08	442.61	549.41		24780	25100	532.906
		24790	25110	500.08	442.61	549.41		24790	25110	507.228
		24790	25110	346.02	307.4	332.52		24800	25120	384.771
		24810	25130	346.02	307.4	332.52		24810	25130	347.973
		24810	25130	365.51	340.61	318.95		24820	25140	476.761
		24830	25150	365.51	340.61	318.95		24830	25150	359.429
		24830	25150	467.49	465.71	406.76		24840	25160	343.438
		24850	25170	467.49	465.71	406.76		24850	25170	377.651
		24850	25170	483.49	430.39	388.42		24860	25180	409.564
		24870	25190	483.49	430.39	388.42		24870	25190	516.603
		24870	25190	385.26	287.33	269.89		24880	25200	320.366
		24890	25210	385.26	287.33	269.89		24890	25210	278.222
		24890	25210	321.54	306.55	318.24		24900	25220	308.289
		24910	25230	321.54	306.55	318.24		24910	25230	386.562
		24910	25230	388.75	537.81	541.77		24920	25240	390.876
		24930	25250	388.75	537.81	541.77		24930	25250	656.784
		24930	25250	295.64	356.28	323.17		24940	25260	420.361
		24950	25270	295.64	356.28	323.17		24950	25270	278.554
		24950	25270	233.31	229.94	266.94		24960	25280	220.219
		24970	25290	233.31	229.94	266.94		24970	25290	212.558
		24970	25290	232.15	309.39	250.27		24980	25300	371.945
		24990	25310	232.15	309.39	250.27		24990	25310	277.154
		24990	25310	298.33	244.53	239.36		25000	25320	348.695
		25010	25330	298.33	244.53	239.36		25010	25330	368.511
		25010	25330	354.92	310.42	293.39		25020	25340	374.571
		25030	25350	354.92	310.42	293.39		25030	25350	307.777
		25030	25350	291.82	265.32	503.33		25040	25360	314.616
		25050	25370	291.82	265.32	503.33		25050	25370	334.306
		25050	25370	333.66	273.34	295.07		25060	25380	336.281
		25070	25390	333.66	273.34	295.07		25070	25390	534.592
		25070	25390	419.29	278.84	334.68		25080	25400	506.886
		25090	25410	419.29	278.84	334.68		25090	25410	549.467
		25090	25410	495.73	456.09	525.96		25100	25420	662.886
		25110	25430	495.73	456.09	525.96		25110	25430	441.383
		25110	25430	565.29	466.19	569.22		25120	25440	510.397
		25130	25450	565.29	466.19	569.22		25130	25450	546.053
		25130	25450	619.67	603.71	679.05		25140	25460	458.457
		25150	25470	619.67	603.71	679.05		25150	25470	532.148
		25150	25470	561.78	643.29	899.7		25160	25480	486.984
		25170	25490	561.78	643.29	899.7		25170	25490	533.009
		25170	25490	577.42	683.86	790.26		25180	25500	548.361
		25190	25510	577.42	683.86	790.26		25190	25510	657.361
		25190	25510	714.46	670.81	769.73		25200	25520	452.238
		25210	25530	714.46	670.81	769.73		25210	25530	657.678
		25210	25530	551.3	596.14	611.38		25220	25540	557.269
		25230	25550	551.3	596.14	611.38		25230	25550	343.353
		25230	25550	578.6	442.48	521.12		25240	25560	468.951
		25250	25570	578.6	442.48	521.12		25250.1	25570.1	678.938
		25250	25570	604.69	559.75	461.74		25260.1	25580.1	556.854
		25270	25590	604.69	559.75	461.74		25270	25590	605.376
		25270	25590	582.16	573.79	611.68		25280	25600	501.239
		25290	25610	582.16	573.79	611.68		25290	25610	681.063
		25290	25610	600.56	618.75	522.3		25300	25620	625.991
		25310	25630	600.56	618.75	522.3		25310	25630	672.028
		25310	25630	620.3	623.12	559.51		25320	25640	734.071
		25330	25650	620.3	623.12	559.51		25330	25650	411.541
		25330	25650	606.83	644.3	593.96		25340	25660	531.549
		25350	25670	606.83	644.3	593.96		25350	25670	614.03
		25350	25670	548.64	629	496.5		25360	25680	573.076
		25370	25690	548.64	629	496.5		25370	25690	730.641
		25370	25690	673.34	768.07	681.1		25380	25700	581.488
		25390	25710	673.34	768.07	681.1		25390	25710	607.193
		25390	25710	652.46	724.83	716.82		25400	25720	838.781
		25410	25730	652.46	724.83	716.82		25410	25730	546.519
		25410	25730	605.19	587.39	862.24		25420	25740	563.549
		25430	25750	605.19	587.39	862.24		25430	25750	619.92
		25430	25750	746	601.89	769.53		25440	25760	557.156
		25450	25770	746	601.89	769.53		25450	25770	764.603
		25450	25770	810.32	1088.93	866.09		25460	25780	791.64
		25470	25790	810.32	1088.93	866.09		25470	25790	765.243
		25470	25790	525.64	537.67	560.57		25480	25800	667.055
		25490	25810	525.64	537.67	560.57		25490	25810	695.599
		25490	25810	625.33	591.81	547.03		25500	25820	841.116
		25510	25830	625.33	591.81	547.03		25510	25830	793.684
		25510	25830	677.14	834.6	759.88		25520	25840	1094.3
		25530	25850	677.14	834.6	759.88		25530	25850	880.883
		25530	25850	673.14	596.66	734.52		25540	25860	834.791
		25550	25870	673.14	596.66	734.52		25550	25870	552.613
		25550	25870	643.35	612.93	708.18		25560	25880	762.961
		25570	25890	643.35	612.93	708.18		25570	25890	777.913
		25570	25890	711.58	734.52	749.48		25580	25900	705.741
		25590	25910	711.58	734.52	749.48		25590	25910	691.661
		25590	25910	712.52	690.22	861.98		25600	25920	602.607
		25610	25930	712.52	690.22	861.98		25610	25930	736.557
		25610	25930	853.87	932.86	886.89		25620	25940	740.96
		25630	25950	853.87	932.86	886.89		25630	25950	720.635
		25630	25950	720.96	788.89	963.29		25640	25960	852.928
		25650	25970	720.96	788.89	963.29		25650	25970	502.551
		25650	25970	785.97	840.3	898.4		25660	25980	734.19
		25670	25990	785.97	840.3	898.4		25670	25990	869.947
		25670	25990	845.09	898.9	862.82		25680	26000	935.126
		25690	26010	845.09	898.9	862.82		25690	26010	873.823
		25690	26010	799.78	1038.07	917.05		25700	26020	651.345
		25710	26030	799.78	1038.07	917.05		25710	26030	1003.02
		25710	26030	766.28	777.59	828.07		25720	26040	660.935
		25730	26050	766.28	777.59	828.07		25730	26050	439.44
		25730	26050	748.53	730.71	728.56		25740	26060	597.153
		25750	26070	748.53	730.71	728.56		25750	26070	857.469
		25750	26070	990.03	854.38	907.34		25760	26080	758.012
		25770	26090	990.03	854.38	907.34		25770	26090	895.671
		25770	26090	817.11	766.08	897.06		25780	26100	809.805
		25790	26110	817.11	766.08	897.06		25790	26110	704.596
		25790	26110	822.82	881.79	786.45		25800	26120	924.019
		25810	26130	822.82	881.79	786.45		25810	26130	871.688
		25810	26130	656.35	948.36	617.01		25820	26140	672.598
		25830	26150	656.35	948.36	617.01		25830	26150	685.881
		25830	26150	662.86	549.88	478.49		25840	26160	512.282
		25850	26170	662.86	549.88	478.49		25850	26170	648.533
		25850	26170	678.31	667.71	565.46		25860	26180	444.903
		25870	26190	678.31	667.71	565.46		25870	26190	518.254
		25870	26190	610.12	534.24	581.16		25880	26200	923.801
		25890	26210	610.12	534.24	581.16		25890	26210	666.4
		25890	26210	608.04	426.2	552.92		25900	26220	564.334
		25910	26230	608.04	426.2	552.92		25910.1	26230.1	618.213
		25910	26230	527.71	401.67	516.51		25920.1	26240.1	887.649
		25930	26250	527.71	401.67	516.51		25930	26250	432.734
		25930	26250	370.68	344.11	340.78		25940	26260	446.134
		25950	26270	370.68	344.11	340.78		25950	26270	426.269
		25950	26270	438.58	333.5	375.33		25960	26280	366.634
		25970	26290	438.58	333.5	375.33		25970	26290	389.966
		25970	26290	457.64	327.45	429.13		25980.1	26300.1	345.816
		25990	26310	457.64	327.45	429.13		25990	26310	243.525
		25990	26310	314.4	309.51	309.98		26000	26320	353.642
		26010	26330	314.4	309.51	309.98		26010	26330	254.62
		26010	26330	327.6	272.82	370.98		26020	26340	244.541
		26030	26350	327.6	272.82	370.98		26030	26350	279.357
		26030	26350	401.59	318.43	379.85		26040	26360	366.205
		26050	26370	401.59	318.43	379.85		26050	26370	372.491
		26050	26370	368.18	272	327.07		26060	26380	442.905
		26070	26390	368.18	272	327.07		26070	26390	550.519
		26070	26390	406.73	340	443.1		26080	26400	539.92
		26090	26410	406.73	340	443.1		26090.1	26410.1	279.896
		26090	26410	272.65	211.47	345.75		26100.1	26420.1	215.608
		26110	26430	272.65	211.47	345.75		26110	26430	188.191
		26110	26430	309.94	266.6	286.01		26120	26440	263.298
		26130	26450	309.94	266.6	286.01		26130	26450	298.469
		26130	26450	260.1	255.51	298.32		26140	26460	289.537
		26150	26470	260.1	255.51	298.32		26150	26470	250.751
		26150	26470	278.52	240.44	270		26160	26480	313.123
		26170	26490	278.52	240.44	270		26170	26490	358.733
		26170	26490	222.01	217.6	231.57		26180	26500	297.838
		26190	26510	222.01	217.6	231.57		26190	26510	237.751
		26190	26510	252.85	203.18	233.6		26200	26520	315.033
		26210	26530	252.85	203.18	233.6		26210	26530	447.358
		26210	26530	259.36	261.12	263.03		26220	26540	328.141
		26230	26550	259.36	261.12	263.03		26230	26550	296.315
		26230	26550	300.74	256.32	256.25		26240	26560	334.593
		26250	26570	300.74	256.32	256.25		26250	26570	345.815
		26250	26570	271.88	266.36	223.95		26260	26580	261.617
		26270	26590	271.88	266.36	223.95		26270	26590	263.152
		26270	26590	264.64	182.67	235.67		26280	26600	246.206
		26290	26610	264.64	182.67	235.67		26290	26610	357.653
		26290	26610	311.6	208.3	220.67		26299.9	26619.9	267.152
		26310	26630	311.6	208.3	220.67		26310	26630	344.436
		26310	26630	325.87	244.13	291.24		26320	26640	348.793
		26330	26650	325.87	244.13	291.24		26330	26650	304.078
		26330	26650	353.84	335.42	332.38		26340	26660	352.836
		26350	26670	353.84	335.42	332.38		26350	26670	376.341
		26350	26670	349.88	260.35	286.36		26360	26680	381.616
		26370	26690	349.88	260.35	286.36		26370	26690	336.188
		26370	26690	341.7	371.11	333.44		26380	26700	331.567
		26390	26710	341.7	371.11	333.44		26390	26710	415.891
		26390	26710	317.71	354.86	410.96		26400	26720	346.02
		26410	26730	317.71	354.86	410.96		26410	26730	315.719
		26410	26730	385.97	335.76	315.48		26420	26740	327.625
		26430	26750	385.97	335.76	315.48		26430	26750	370.935
		26430	26750	346.7	273.88	267.62		26440	26760	334.476
		26450	26770	346.7	273.88	267.62		26450	26770	400.227
		26450	26770	313.26	281	356.84		26460	26780	398.801
		26470	26790	313.26	281	356.84		26470	26790	304.433
		26470	26790	382.98	256.38	329.1		26480	26800	352.232
		26490	26810	382.98	256.38	329.1		26490	26810	415.762
		26490	26810	394.59	263.69	332.95		26500	26820	416.961
		26510	26830	394.59	263.69	332.95		26510	26830	324.371
		26510	26830	365.29	232.85	325.93		26520.1	26840.1	386.386
		26530	26850	365.29	232.85	325.93		26530	26850	211.816
		26530	26850	306.24	280.03	301.67		26540	26860
		26550	26870	306.24	280.03	301.67		26550	26870
		26550	26870	258.98	239.69	307.81		26560	26880	316.778
		26570	26890	258.98	239.69	307.81		26570	26890	260.553
		26570	26890	281.32	179.11	322.51		26580	26900	304.767
		26590	26910	281.32	179.11	322.51		26590	26910	277.884
		26590	26910	235.05	213	265.88		26600	26920	238.909
		26610	26930	235.05	213	265.88		26610	26930	298.223
		26610	26930	314.06	250.13	282.64		26620	26940	313.39
		26630	26950	314.06	250.13	282.64		26630	26950	305.79
		26630	26950	441.42	200	253.22		26640	26960	239.719
		26650	26970	441.42	200	253.22		26650	26970	259.291
		26650	26970	325.35	268	392.06		26660	26980	313.239
		26670	26990	325.35	268	392.06		26670	26990	274.377
		26670	26990	271.5	287	302.04		26680	27000	284.87
		26690	27010	271.5	287	302.04		26690	27010	265.342
		26690	27010	267.89	303.19	313.84		26700.1	27020.1	251.178
		26710	27030	267.89	303.19	313.84		26710.1	27030.1	281.93
		26710	27030	292.92	280.91	286.19		26720	27040	276.098
		26730	27050	292.92	280.91	286.19		26730	27050	349.449
		26730	27050	357.01	283.24	397.91		26740	27060	309.037
		26750	27070	357.01	283.24	397.91		26749.9	27069.9	189.528
		26750	27070	309.85	261.36	461.68		26760	27080	313.565
		26770	27090	309.85	261.36	461.68		26770	27090	287.387
		26770	27090	420.3	308.23	552.11		26780	27100	353.114
		26790	27110	420.3	308.23	552.11		26790	27110	334.326
		26790	27110	303.17	297.41	539.03		26800	27120	294.765
		26810	27130	303.17	297.41	539.03		26810	27130	271.796
		26810	27130	345.75	245.58	499.4		26820	27140	456.745
		26830	27150	345.75	245.58	499.4		26830	27150	308.095
		26830	27150	321.89	232.68	335.86

## Sheet: Figure 4b
Figure 4b		WD2014 gas Age	WD2014 gas age+400 years
		(years BP1950)	(years BP1950)	CH4_ppb
		22001	22401	362.4
		22003	22403	362.2
		22005	22405	361.7
		22007	22407	361
		22009	22409	360.2
		22011	22411	359.3
		22013	22413	358.5
		22015	22415	358.3
		22017	22417	358.3
		22019	22419	358.4
		22021	22421	358.4
		22023	22423	358.2
		22025	22425	357.7
		22027	22427	357.8
		22029	22429	358.2
		22031	22431	358.4
		22033	22433	358.4
		22035	22435	358.5
		22037	22437	358.7
		22039	22439	359.2
		22041	22441	359.3
		22043	22443	358.9
		22045	22445	358.3
		22047	22447	357.6
		22049	22449	357.3
		22051	22451	357.1
		22053	22453	357.1
		22055	22455	358.2
		22057	22457	358.6
		22059	22459	358.4
		22061	22461	358.3
		22063	22463	358.3
		22065	22465	358.4
		22067	22467	358.7
		22069	22469	359
		22071	22471	359.1
		22073	22473	359.2
		22075	22475	358.8
		22077	22477	357.8
		22079	22479	357.2
		22081	22481	358
		22083	22483	358.7
		22085	22485	358.7
		22087	22487	358.6
		22089	22489	359.3
		22091	22491	359.6
		22093	22493	359.6
		22095	22495	359.7
		22097	22497	359.8
		22099	22499	359.8
		22101	22501	359.2
		22103	22503	359
		22105	22505	359.3
		22107	22507	360
		22109	22509	361.1
		22111	22511	361.5
		22113	22513	360.9
		22115	22515	360.4
		22117	22517	360.6
		22119	22519	360.6
		22121	22521	360.2
		22123	22523	360
		22125	22525	360.2
		22127	22527	360.3
		22129	22529	360.5
		22131	22531	360.5
		22133	22533	360.5
		22135	22535	360.3
		22137	22537	360.3
		22139	22539	360.4
		22141	22541	360.5
		22143	22543	360.9
		22145	22545	362
		22147	22547	362.6
		22149	22549	362.1
		22151	22551	361
		22153	22553	360.6
		22155	22555	360.9
		22157	22557	361.5
		22159	22559	362.1
		22161	22561	363
		22163	22563	364.4
		22165	22565	364.9
		22167	22567	364.2
		22169	22569	364
		22171	22571	365
		22173	22573	365.8
		22175	22575	366.5
		22177	22577	366.9
		22179	22579	367.2
		22181	22581	367.3
		22183	22583	367.3
		22185	22585	367.3
		22187	22587	367.2
		22189	22589	367.2
		22191	22591	367.4
		22193	22593	368
		22195	22595	368.3
		22197	22597	368.3
		22199	22599	368
		22201	22601	367.5
		22203	22603	366.8
		22205	22605	366.3
		22207	22607	366.4
		22209	22609	366.5
		22211	22611	366.9
		22213	22613	367.3
		22215	22615	367.2
		22217	22617	366.4
		22219	22619	366.1
		22221	22621	366.5
		22223	22623	367.1
		22225	22625	367.5
		22227	22627	367.3
		22229	22629	366.8
		22231	22631	366.6
		22233	22633	366.4
		22235	22635	366.4
		22237	22637	366.8
		22239	22639	366.8
		22241	22641	366.3
		22243	22643	365.9
		22245	22645	365.4
		22247	22647	364.9
		22249	22649	364.7
		22251	22651	364.5
		22253	22653	364.1
		22255	22655	363.5
		22257	22657	363.5
		22259	22659	363.7
		22261	22661	363.5
		22263	22663	363.1
		22265	22665	363.3
		22267	22667	363.8
		22269	22669	363.9
		22271	22671	364
		22273	22673	364.3
		22275	22675	364.5
		22277	22677	364.7
		22279	22679	365.3
		22281	22681	366.1
		22283	22683	366.3
		22285	22685	365.7
		22287	22687	365
		22289	22689	365.1
		22291	22691	366.2
		22293	22693	367
		22295	22695	367.3
		22297	22697	367.3
		22299	22699	367.2
		22301	22701	367.2
		22303	22703	367.2
		22305	22705	367.1
		22307	22707	367.1
		22309	22709	367.1
		22311	22711	367.2
		22313	22713	367.3
		22315	22715	368.2
		22317	22717	367.8
		22319	22719	366.7
		22321	22721	366.3
		22323	22723	366.9
		22325	22725	367.9
		22327	22727	368.6
		22329	22729	368.7
		22331	22731	369.1
		22333	22733	369.6
		22335	22735	370.1
		22337	22737	370.1
		22339	22739	370
		22341	22741	370.4
		22343	22743	370.9
		22345	22745	371
		22347	22747	370.9
		22349	22749	370.5
		22351	22751	370.2
		22353	22753	369.9
		22355	22755	369.8
		22357	22757	369.5
		22359	22759	369.4
		22361	22761	369.8
		22363	22763	369.9
		22365	22765	369.6
		22367	22767	369.8
		22369	22769	370.5
		22371	22771	371
		22373	22773	371.1
		22375	22775	371.1
		22377	22777	371
		22379	22779	370.9
		22381	22781	370.8
		22383	22783	370.7
		22385	22785	370.5
		22387	22787	370.2
		22389	22789	369.7
		22391	22791	369
		22393	22793	368
		22395	22795	367.4
		22397	22797	367.7
		22399	22799	368.8
		22401	22801	369.9
		22403	22803	370.4
		22405	22805	370.6
		22407	22807	370.3
		22409	22809	369.8
		22411	22811	369.2
		22413	22813	368.4
		22415	22815	367.7
		22417	22817	367.4
		22419	22819	367.3
		22421	22821	366.9
		22423	22823	367.6
		22425	22825	368.7
		22427	22827	368.7
		22429	22829	368.6
		22431	22831	368.5
		22433	22833	368.6
		22435	22835	369.3
		22437	22837	369.9
		22439	22839	369.5
		22441	22841	368.9
		22443	22843	368.9
		22445	22845	369.5
		22447	22847	370.1
		22449	22849	370.3
		22451	22851	370.7
		22453	22853	370.9
		22455	22855	371.1
		22457	22857	371.4
		22459	22859	371.7
		22461	22861	371.5
		22463	22863	371.2
		22465	22865	371.3
		22467	22867	372
		22469	22869	372.7
		22471	22871	373.3
		22473	22873	373.2
		22475	22875	372.7
		22477	22877	372.7
		22479	22879	373.5
		22481	22881	374.3
		22483	22883	374.5
		22485	22885	374.4
		22487	22887	374.2
		22489	22889	373.9
		22491	22891	373.6
		22493	22893	373.4
		22495	22895	373.4
		22497	22897	373.7
		22499	22899	374.2
		22501	22901	374.6
		22503	22903	375
		22505	22905	375.4
		22507	22907	375.5
		22509	22909	375.3
		22511	22911	375.2
		22513	22913	376.1
		22515	22915	377
		22517	22917	377.3
		22519	22919	377.1
		22521	22921	376.9
		22523	22923	376.8
		22525	22925	376.4
		22527	22927	376.5
		22529	22929	376.4
		22531	22931	375.7
		22533	22933	375.8
		22535	22935	376.3
		22537	22937	376.1
		22539	22939	375.6
		22541	22941	375.7
		22543	22943	375.8
		22545	22945	375
		22547	22947	373.9
		22549	22949	373.8
		22551	22951	374
		22553	22953	374.5
		22555	22955	374.8
		22557	22957	374.7
		22559	22959	374.8
		22561	22961	374.8
		22563	22963	374.5
		22565	22965	374.5
		22567	22967	374.6
		22569	22969	374.4
		22571	22971	373.5
		22573	22973	373.1
		22575	22975	373.1
		22577	22977	373.6
		22579	22979	374
		22581	22981	374.3
		22583	22983	374.6
		22585	22985	375
		22587	22987	375.2
		22589	22989	375.4
		22591	22991	375.5
		22593	22993	375.3
		22595	22995	374.8
		22597	22997	374.1
		22599	22999	373.8
		22601	23001	373.8
		22603	23003	374.2
		22605	23005	374.3
		22607	23007	373.9
		22609	23009	373.5
		22611	23011	373.2
		22613	23013	373
		22615	23015	372.8
		22617	23017	372.7
		22619	23019	372.5
		22621	23021	372.4
		22623	23023	372.2
		22625	23025	372
		22627	23027	371.8
		22629	23029	371.5
		22631	23031	371.1
		22633	23033	370.6
		22635	23035	370.1
		22637	23037	369.9
		22639	23039	370.3
		22641	23041	371
		22643	23043	371
		22645	23045	371
		22647	23047	371.4
		22649	23049	372.3
		22651	23051	372.3
		22653	23053	371.8
		22655	23055	371.4
		22657	23057	372.3
		22659	23059	373.7
		22661	23061	373.6
		22663	23063	373.4
		22665	23065	374
		22667	23067	375.7
		22669	23069	376.7
		22671	23071	376.6
		22673	23073	376.4
		22675	23075	376.5
		22677	23077	376.7
		22679	23079	376.6
		22681	23081	376.3
		22683	23083	376.4
		22685	23085	376.4
		22687	23087	376.3
		22689	23089	376.4
		22691	23091	376.5
		22693	23093	377
		22695	23095	377.4
		22697	23097	377.3
		22699	23099	376.9
		22701	23101	377.2
		22703	23103	378.1
		22705	23105	378.3
		22707	23107	377.7
		22709	23109	376.7
		22711	23111	376.9
		22713	23113	378.3
		22715	23115	379.7
		22717	23117	380.3
		22719	23119	380.4
		22721	23121	380.6
		22723	23123	380.7
		22725	23125	381
		22727	23127	381.6
		22729	23129	381.9
		22731	23131	381.8
		22733	23133	381.5
		22735	23135	381.1
		22737	23137	380.9
		22739	23139	380.9
		22741	23141	381.2
		22743	23143	381.8
		22745	23145	382.8
		22747	23147	384
		22749	23149	385.3
		22751	23151	386.2
		22753	23153	385.8
		22755	23155	385.2
		22757	23157	385.6
		22759	23159	386.7
		22761	23161	387.3
		22763	23163	387.4
		22765	23165	387.1
		22767	23167	386.4
		22769	23169	385.6
		22771	23171	384.9
		22773	23173	385.2
		22775	23175	385.8
		22777	23177	385.8
		22779	23179	385.7
		22781	23181	385.7
		22783	23183	385.1
		22785	23185	384.9
		22787	23187	385.3
		22789	23189	385.6
		22791	23191	385.4
		22793	23193	384.4
		22795	23195	383.6
		22797	23197	383.8
		22799	23199	384.3
		22801	23201	384.4
		22803	23203	384.1
		22805	23205	384.1
		22807	23207	383.5
		22809	23209	382.5
		22811	23211	382.5
		22813	23213	382.4
		22815	23215	381.7
		22817	23217	381.5
		22819	23219	381.3
		22821	23221	380.8
		22823	23223	380.2
		22825	23225	380.2
		22827	23227	381.2
		22829	23229	381.9
		22831	23231	382.1
		22833	23233	381.6
		22835	23235	380.2
		22837	23237	379.4
		22839	23239	379
		22841	23241	378.3
		22843	23243	378
		22845	23245	377.6
		22847	23247	377.7
		22849	23249	378.3
		22851	23251	379.3
		22853	23253	380.4
		22855	23255	381.1
		22857	23257	381.2
		22859	23259	381
		22861	23261	380.6
		22863	23263	381.2
		22865	23265	382.1
		22867	23267	382.8
		22869	23269	383.2
		22871	23271	383.3
		22873	23273	383.2
		22875	23275	383
		22877	23277	382.6
		22879	23279	382.1
		22881	23281	381.7
		22883	23283	381.8
		22885	23285	382.1
		22887	23287	382.5
		22889	23289	382.9
		22891	23291	383.5
		22893	23293	384.2
		22895	23295	384.9
		22897	23297	385.4
		22899	23299	385.1
		22901	23301	384.9
		22903	23303	385.7
		22905	23305	386.9
		22907	23307	387.4
		22909	23309	387.6
		22911	23311	387.9
		22913	23313	388.2
		22915	23315	387.7
		22917	23317	386.7
		22919	23319	385.7
		22921	23321	385.7
		22923	23323	386.7
		22925	23325	387.4
		22927	23327	388.1
		22929	23329	389.1
		22931	23331	390.1
		22933	23333	390.6
		22935	23335	390.7
		22937	23337	390.5
		22939	23339	390.1
		22941	23341	389.7
		22943	23343	389.5
		22945	23345	389.3
		22947	23347	389
		22949	23349	388.7
		22951	23351	388.1
		22953	23353	387.3
		22955	23355	386.5
		22957	23357	386.2
		22959	23359	386.4
		22961	23361	386.5
		22963	23363	386.3
		22965	23365	386.2
		22967	23367	387
		22969	23369	388.4
		22971	23371	389.5
		22973	23373	389.9
		22975	23375	389.9
		22977	23377	389.6
		22979	23379	389.1
		22981	23381	388.5
		22983	23383	388.2
		22985	23385	388.1
		22987	23387	388.5
		22989	23389	389.3
		22991	23391	389.5
		22993	23393	389.4
		22995	23395	389.2
		22997	23397	389.1
		22999	23399	389.1
		23001	23401	389.2
		23003	23403	390
		23005	23405	390.8
		23007	23407	391.3
		23009	23409	391.9
		23011	23411	392.7
		23013	23413	393.2
		23015	23415	393.3
		23017	23417	393.2
		23019	23419	392.9
		23021	23421	392.4
		23023	23423	391.8
		23025	23425	391.6
		23027	23427	392.6
		23029	23429	394
		23031	23431	395
		23033	23433	395.5
		23035	23435	395.7
		23037	23437	395.5
		23039	23439	395.1
		23041	23441	394.4
		23043	23443	393.6
		23045	23445	392.6
		23047	23447	391.6
		23049	23449	390.6
		23051	23451	389.7
		23053	23453	389
		23055	23455	388.4
		23057	23457	388.1
		23059	23459	388
		23061	23461	388.2
		23063	23463	388.8
		23065	23465	389.2
		23067	23467	389.4
		23069	23469	389.4
		23071	23471	389.5
		23073	23473	390.4
		23075	23475	391.9
		23077	23477	393.2
		23079	23479	394.2
		23081	23481	394.9
		23083	23483	395.4
		23085	23485	395.6
		23087	23487	395.7
		23089	23489	395.5
		23091	23491	395.2
		23093	23493	394.8
		23095	23495	394.3
		23097	23497	393.7
		23099	23499	393.1
		23101	23501	392.4
		23103	23503	391.7
		23105	23505	390.8
		23107	23507	390.1
		23109	23509	389.7
		23111	23511	389.7
		23113	23513	389.8
		23115	23515	390
		23117	23517	390.2
		23119	23519	390.3
		23121	23521	390.2
		23123	23523	389.8
		23125	23525	389.1
		23127	23527	388.3
		23129	23529	387.6
		23131	23531	387.3
		23133	23533	387.1
		23135	23535	386.9
		23137	23537	387.5
		23139	23539	389
		23141	23541	390.4
		23143	23543	390.9
		23145	23545	392.1
		23147	23547	393.3
		23149	23549	394.5
		23151	23551	395.3
		23153	23553	396
		23155	23555	396.4
		23157	23557	396.7
		23159	23559	396.7
		23161	23561	396.7
		23163	23563	396.5
		23165	23565	396.3
		23167	23567	395.9
		23169	23569	395.5
		23171	23571	395.1
		23173	23573	394.7
		23175	23575	394.3
		23177	23577	393.9
		23179	23579	393.5
		23181	23581	393.3
		23183	23583	393.1
		23185	23585	393.1
		23187	23587	393.2
		23189	23589	393.4
		23191	23591	393.9
		23193	23593	394.5
		23195	23595	395.4
		23197	23597	396.4
		23199	23599	397.5
		23201	23601	398.4
		23203	23603	398.7
		23205	23605	398.6
		23207	23607	398.9
		23209	23609	399.8
		23211	23611	400.6
		23213	23613	400.6
		23215	23615	400.3
		23217	23617	400.2
		23219	23619	401
		23221	23621	402.2
		23223	23623	403
		23225	23625	403.8
		23227	23627	404.5
		23229	23629	404.6
		23231	23631	404.4
		23233	23633	404.1
		23235	23635	404.3
		23237	23637	405.2
		23239	23639	405.7
		23241	23641	405.7
		23243	23643	406.4
		23245	23645	407.3
		23247	23647	407.8
		23249	23649	407.7
		23251	23651	407.5
		23253	23653	407.7
		23255	23655	407.8
		23257	23657	407.7
		23259	23659	407.9
		23261	23661	408.4
		23263	23663	408.8
		23265	23665	408.8
		23267	23667	408.5
		23269	23669	407.9
		23271	23671	406.9
		23273	23673	405.5
		23275	23675	403.7
		23277	23677	401.7
		23279	23679	400
		23281	23681	398.9
		23283	23683	399.1
		23285	23685	399.3
		23287	23687	398.7
		23289	23689	398
		23291	23691	397.6
		23293	23693	397.1
		23295	23695	396.1
		23297	23697	396.2
		23299	23699	396.6
		23301	23701	396.6
		23303	23703	396.3
		23305	23705	395.7
		23307	23707	394.9
		23309	23709	394.1
		23311	23711	393.3
		23313	23713	392.6
		23315	23715	391.8
		23317	23717	390.8
		23319	23719	390.7
		23321	23721	391.3
		23323	23723	391.4
		23325	23725	390.6
		23327	23727	389.9
		23329	23729	389.8
		23331	23731	389.3
		23333	23733	388.9
		23335	23735	389.2
		23337	23737	389.6
		23339	23739	389.9
		23341	23741	390.2
		23343	23743	390.4
		23345	23745	390.5
		23347	23747	390.4
		23349	23749	390.1
		23351	23751	390.3
		23353	23753	391.1
		23355	23755	392.2
		23357	23757	393.2
		23359	23759	394.2
		23361	23761	395.1
		23363	23763	394.7
		23365	23765	394.4
		23367	23767	394.7
		23369	23769	396.1
		23371	23771	398.1
		23373	23773	399.3
		23375	23775	399.3
		23377	23777	398.7
		23379	23779	397.8
		23381	23781	397.5
		23383	23783	398.8
		23385	23785	399.8
		23387	23787	399
		23389	23789	397.3
		23391	23791	396.7
		23393	23793	396.6
		23395	23795	397.3
		23397	23797	397.7
		23399	23799	397.8
		23401	23801	397.5
		23403	23803	396.9
		23405	23805	396
		23407	23807	395
		23409	23809	394
		23411	23811	392.9
		23413	23813	391.8
		23415	23815	391.1
		23417	23817	390.7
		23419	23819	390.9
		23421	23821	391.2
		23423	23823	390.8
		23425	23825	390.7
		23427	23827	390.9
		23429	23829	390.9
		23431	23831	390.5
		23433	23833	389.9
		23435	23835	389.3
		23437	23837	388.8
		23439	23839	388.8
		23441	23841	389
		23443	23843	389.4
		23445	23845	389.8
		23447	23847	390.1
		23449	23849	390.2
		23451	23851	390.4
		23453	23853	390.5
		23455	23855	390.6
		23457	23857	390.7
		23459	23859	390.8
		23461	23861	390.9
		23463	23863	391
		23465	23865	391
		23467	23867	391.1
		23469	23869	391.2
		23471	23871	391.2
		23473	23873	391.3
		23475	23875	391.3
		23477	23877	391.4
		23479	23879	391.4
		23481	23881	391.5
		23483	23883	391.5
		23485	23885	391.6
		23487	23887	391.7
		23489	23889	391.7
		23491	23891	391.8
		23493	23893	391.9
		23495	23895	392.1
		23497	23897	392.2
		23499	23899	392.3
		23501	23901	392.5
		23503	23903	392.7
		23505	23905	392.9
		23507	23907	393.1
		23509	23909	393.3
		23511	23911	393.6
		23513	23913	393.9
		23515	23915	394.2
		23517	23917	394.5
		23519	23919	394.9
		23521	23921	395
		23523	23923	394.6
		23525	23925	393.9
		23527	23927	394.1
		23529	23929	394.5
		23531	23931	395.5
		23533	23933	396
		23535	23935	395.3
		23537	23937	395.2
		23539	23939	396
		23541	23941	396.6
		23543	23943	396.4
		23545	23945	396.6
		23547	23947	397.4
		23549	23949	397
		23551	23951	396.3
		23553	23953	396.6
		23555	23955	397
		23557	23957	397
		23559	23959	396.8
		23561	23961	397.2
		23563	23963	397.8
		23565	23965	398.7
		23567	23967	399.6
		23569	23969	399.7
		23571	23971	399.3
		23573	23973	399.2
		23575	23975	399.7
		23577	23977	400.9
		23579	23979	402.5
		23581	23981	403.8
		23583	23983	404.3
		23585	23985	403.6
		23587	23987	401.9
		23589	23989	400.5
		23591	23991	400.7
		23593	23993	401.3
		23595	23995	401.2
		23597	23997	401.4
		23599	23999	401.2
		23601	24001	400.5
		23603	24003	400.2
		23605	24005	401.4
		23607	24007	402
		23609	24009	401.8
		23611	24011	400.6
		23613	24013	399.1
		23615	24015	398.4
		23617	24017	398.9
		23619	24019	400.1
		23621	24021	401.4
		23623	24023	401.5
		23625	24025	401.6
		23627	24027	401.9
		23629	24029	402.7
		23631	24031	403.1
		23633	24033	403.1
		23635	24035	403
		23637	24037	403.1
		23639	24039	403.2
		23641	24041	403.5
		23643	24043	403.8
		23645	24045	404.2
		23647	24047	404.6
		23649	24049	405
		23651	24051	405.4
		23653	24053	405.7
		23655	24055	406
		23657	24057	406.1
		23659	24059	406.2
		23661	24061	406.1
		23663	24063	405.9
		23665	24065	405.5
		23667	24067	405
		23669	24069	404.1
		23671	24071	403.1
		23673	24073	401.8
		23675	24075	400.2
		23677	24077	398.5
		23679	24079	396.6
		23681	24081	394.9
		23683	24083	393.4
		23685	24085	392
		23687	24087	390.9
		23689	24089	390
		23691	24091	389.2
		23693	24093	388.6
		23695	24095	388.2
		23697	24097	388
		23699	24099	387.9
		23701	24101	387.9
		23703	24103	388
		23705	24105	388.2
		23707	24107	388.6
		23709	24109	389
		23711	24111	389.5
		23713	24113	390.1
		23715	24115	390.7
		23717	24117	391.4
		23719	24119	392.1
		23721	24121	392.9
		23723	24123	393.7
		23725	24125	394.4
		23727	24127	395.2
		23729	24129	396
		23731	24131	396.7
		23733	24133	397.4
		23735	24135	398.1
		23737	24137	398.6
		23739	24139	399.2
		23741	24141	399.6
		23743	24143	400
		23745	24145	400.4
		23747	24147	400.6
		23749	24149	400.9
		23751	24151	401.1
		23753	24153	401.2
		23755	24155	401.3
		23757	24157	401.4
		23759	24159	401.5
		23761	24161	401.6
		23763	24163	401.7
		23765	24165	401.7
		23767	24167	401.8
		23769	24169	401.9
		23771	24171	402
		23773	24173	402.1
		23775	24175	402.3
		23777	24177	402.4
		23779	24179	402.5
		23781	24181	402.7
		23783	24183	402.8
		23785	24185	403
		23787	24187	403.1
		23789	24189	403.2
		23791	24191	403.3
		23793	24193	403.4
		23795	24195	403.5
		23797	24197	403.5
		23799	24199	403.5
		23801	24201	403.5
		23803	24203	403.4
		23805	24205	403.3
		23807	24207	403.1
		23809	24209	403
		23811	24211	402.7
		23813	24213	402.5
		23815	24215	402.3
		23817	24217	402
		23819	24219	401.7
		23821	24221	401.4
		23823	24223	401.1
		23825	24225	400.8
		23827	24227	400.5
		23829	24229	400.1
		23831	24231	399.8
		23833	24233	399.5
		23835	24235	399.2
		23837	24237	399
		23839	24239	398.7
		23841	24241	398.4
		23843	24243	398.2
		23845	24245	398
		23847	24247	397.9
		23849	24249	397.7
		23851	24251	397.7
		23853	24253	397.6
		23855	24255	397.6
		23857	24257	397.6
		23859	24259	397.7
		23861	24261	397.9
		23863	24263	398.1
		23865	24265	398.3
		23867	24267	398.6
		23869	24269	398.9
		23871	24271	399.2
		23873	24273	399.5
		23875	24275	399.7
		23877	24277	399.9
		23879	24279	400
		23881	24281	400.1
		23883	24283	400.2
		23885	24285	400.2
		23887	24287	400.2
		23889	24289	400.2
		23891	24291	400.1
		23893	24293	400.1
		23895	24295	399.9
		23897	24297	399.8
		23899	24299	399.7
		23901	24301	399.5
		23903	24303	399.3
		23905	24305	399.1
		23907	24307	398.9
		23909	24309	398.7
		23911	24311	398.5
		23913	24313	398.2
		23915	24315	398
		23917	24317	397.8
		23919	24319	397.5
		23921	24321	397.2
		23923	24323	397
		23925	24325	396.7
		23927	24327	396.5
		23929	24329	396.3
		23931	24331	396
		23933	24333	395.8
		23935	24335	395.6
		23937	24337	395.4
		23939	24339	395.1
		23941	24341	394.9
		23943	24343	394.6
		23945	24345	394.4
		23947	24347	394.1
		23949	24349	393.7
		23951	24351	393.4
		23953	24353	393
		23955	24355	392.6
		23957	24357	392.2
		23959	24359	391.7
		23961	24361	391.1
		23963	24363	390.5
		23965	24365	389.9
		23967	24367	389.2
		23969	24369	388.4
		23971	24371	387.6
		23973	24373	386.8
		23975	24375	385.9
		23977	24377	385
		23979	24379	384.1
		23981	24381	383.1
		23983	24383	382.2
		23985	24385	381.2
		23987	24387	380.3
		23989	24389	379.3
		23991	24391	378.4
		23993	24393	377.5
		23995	24395	376.7
		23997	24397	375.9
		23999	24399	375.1
		24001	24401	374.4
		24003	24403	373.7
		24005	24405	373
		24007	24407	372.3
		24009	24409	371.7
		24011	24411	371.2
		24013	24413	370.6
		24015	24415	370.1
		24017	24417	369.6
		24019	24419	369.1
		24021	24421	368.7
		24023	24423	368.2
		24025	24425	367.8
		24027	24427	367.5
		24029	24429	367.1
		24031	24431	366.7
		24033	24433	366.4
		24035	24435	366.1
		24037	24437	365.8
		24039	24439	365.5
		24041	24441	365.2
		24043	24443	364.9
		24045	24445	364.7
		24047	24447	364.4
		24049	24449	364.1
		24051	24451	363.9
		24053	24453	363.7
		24055	24455	363.4
		24057	24457	363.2
		24059	24459	362.9
		24061	24461	362.7
		24063	24463	362.5
		24065	24465	362.2
		24067	24467	362
		24069	24469	361.7
		24071	24471	361.5
		24073	24473	361.2
		24075	24475	361
		24077	24477	360.8
		24079	24479	360.5
		24081	24481	360.3
		24083	24483	360.1
		24085	24485	359.9
		24087	24487	359.7
		24089	24489	359.6
		24091	24491	359.4
		24093	24493	359.3
		24095	24495	359.1
		24097	24497	359
		24099	24499	359
		24101	24501	358.9
		24103	24503	358.9
		24105	24505	358.9
		24107	24507	358.9
		24109	24509	359
		24111	24511	359
		24113	24513	359.1
		24115	24515	359.3
		24117	24517	359.5
		24119	24519	359.7
		24121	24521	360
		24123	24523	360.3
		24125	24525	360.6
		24127	24527	361
		24129	24529	361.4
		24131	24531	361.8
		24133	24533	362.2
		24135	24535	362.7
		24137	24537	363.1
		24139	24539	363.6
		24141	24541	364
		24143	24543	364.4
		24145	24545	364.8
		24147	24547	365.2
		24149	24549	365.5
		24151	24551	365.7
		24153	24553	365.9
		24155	24555	366.1
		24157	24557	366.1
		24159	24559	366.2
		24161	24561	366.1
		24163	24563	366
		24165	24565	365.9
		24167	24567	365.7
		24169	24569	365.5
		24171	24571	365.3
		24173	24573	365
		24175	24575	364.8
		24177	24577	364.5
		24179	24579	364.2
		24181	24581	363.8
		24183	24583	363.5
		24185	24585	363.2
		24187	24587	362.9
		24189	24589	362.6
		24191	24591	362.4
		24193	24593	362.1
		24195	24595	361.9
		24197	24597	361.7
		24199	24599	361.5
		24201	24601	361.3
		24203	24603	361.2
		24205	24605	361
		24207	24607	360.9
		24209	24609	360.8
		24211	24611	360.7
		24213	24613	360.6
		24215	24615	360.6
		24217	24617	360.5
		24219	24619	360.5
		24221	24621	360.5
		24223	24623	360.5
		24225	24625	360.5
		24227	24627	360.6
		24229	24629	360.6
		24231	24631	360.7
		24233	24633	360.8
		24235	24635	360.9
		24237	24637	361
		24239	24639	361.2
		24241	24641	361.3
		24243	24643	361.5
		24245	24645	361.7
		24247	24647	361.9
		24249	24649	362.1
		24251	24651	362.4
		24253	24653	362.6
		24255	24655	362.9
		24257	24657	363.2
		24259	24659	363.4
		24261	24661	363.6
		24263	24663	363.8
		24265	24665	364
		24267	24667	364.2
		24269	24669	364.3
		24271	24671	364.5
		24273	24673	364.6
		24275	24675	364.7
		24277	24677	364.8
		24279	24679	364.8
		24281	24681	364.9
		24283	24683	364.9
		24285	24685	365
		24287	24687	365
		24289	24689	365.1
		24291	24691	365.1
		24293	24693	365.2
		24295	24695	365.2
		24297	24697	365.2
		24299	24699	365.3
		24301	24701	365.3
		24303	24703	365.4
		24305	24705	365.4
		24307	24707	365.5
		24309	24709	365.6
		24311	24711	365.7
		24313	24713	365.8
		24315	24715	365.9
		24317	24717	366.1
		24319	24719	366.2
		24321	24721	366.4
		24323	24723	366.6
		24325	24725	366.8
		24327	24727	367
		24329	24729	367.2
		24331	24731	367.4
		24333	24733	367.6
		24335	24735	367.8
		24337	24737	368
		24339	24739	368.1
		24341	24741	368.3
		24343	24743	368.4
		24345	24745	368.5
		24347	24747	368.6
		24349	24749	368.6
		24351	24751	368.6
		24353	24753	368.6
		24355	24755	368.6
		24357	24757	368.6
		24359	24759	368.6
		24361	24761	368.6
		24363	24763	368.6
		24365	24765	368.6
		24367	24767	368.6
		24369	24769	368.7
		24371	24771	368.9
		24373	24773	369.1
		24375	24775	369.3
		24377	24777	369.6
		24379	24779	370
		24381	24781	370.5
		24383	24783	371
		24385	24785	371.6
		24387	24787	372.2
		24389	24789	372.9
		24391	24791	373.6
		24393	24793	374.3
		24395	24795	375.1
		24397	24797	375.8
		24399	24799	376.6
		24401	24801	377.4
		24403	24803	378.2
		24405	24805	378.9
		24407	24807	379.7
		24409	24809	380.4
		24411	24811	381
		24413	24813	381.6
		24415	24815	382.2
		24417	24817	382.7
		24419	24819	383.1
		24421	24821	383.5
		24423	24823	383.7
		24425	24825	383.9
		24427	24827	384
		24429	24829	384
		24431	24831	383.8
		24433	24833	383.5
		24435	24835	383.1
		24437	24837	382.6
		24439	24839	381.9
		24441	24841	381.1
		24443	24843	380.1
		24445	24845	379
		24447	24847	377.8
		24449	24849	376.7
		24451	24851	375.7
		24453	24853	374.7
		24455	24855	373.9
		24457	24857	373.2
		24459	24859	372.6
		24461	24861	372.1
		24463	24863	371.7
		24465	24865	371.3
		24467	24867	371.1
		24469	24869	370.9
		24471	24871	370.8
		24473	24873	370.7
		24475	24875	370.6
		24477	24877	370.7
		24479	24879	370.7
		24481	24881	370.8
		24483	24883	370.9
		24485	24885	371
		24487	24887	371.2
		24489	24889	371.3
		24491	24891	371.4
		24493	24893	371.6
		24495	24895	371.7
		24497	24897	371.8
		24499	24899	371.9
		24501	24901	371.9
		24503	24903	371.9
		24505	24905	371.8
		24507	24907	371.7
		24509	24909	371.6
		24511	24911	371.4
		24513	24913	371.2
		24515	24915	370.9
		24517	24917	370.6
		24519	24919	370.4
		24521	24921	370.1
		24523	24923	369.8
		24525	24925	369.6
		24527	24927	369.3
		24529	24929	369.2
		24531	24931	369
		24533	24933	368.9
		24535	24935	368.9
		24537	24937	368.9
		24539	24939	369.1
		24541	24941	369.2
		24543	24943	369.5
		24545	24945	369.7
		24547	24947	370.1
		24549	24949	370.4
		24551	24951	370.8
		24553	24953	371.2
		24555	24955	371.6
		24557	24957	372
		24559	24959	372.5
		24561	24961	372.9
		24563	24963	373.2
		24565	24965	373.6
		24567	24967	373.9
		24569	24969	374.2
		24571	24971	374.4
		24573	24973	374.6
		24575	24975	374.8
		24577	24977	374.9
		24579	24979	374.9
		24581	24981	375
		24583	24983	374.9
		24585	24985	374.9
		24587	24987	374.8
		24589	24989	374.7
		24591	24991	374.6
		24593	24993	374.5
		24595	24995	374.3
		24597	24997	374.1
		24599	24999	373.9
		24601	25001	373.7
		24603	25003	373.5
		24605	25005	373.3
		24607	25007	373
		24609	25009	372.8
		24611	25011	372.6
		24613	25013	372.4
		24615	25015	372.1
		24617	25017	371.9
		24619	25019	371.7
		24621	25021	371.5
		24623	25023	371.3
		24625	25025	371.2
		24627	25027	371.1
		24629	25029	370.9
		24631	25031	370.8
		24633	25033	370.4
		24635	25035	369.5
		24637	25037	367.7
		24639	25039	365.7
		24641	25041	363.9
		24643	25043	362.5
		24645	25045	361.3
		24647	25047	360.4
		24649	25049	359.7
		24651	25051	359.2
		24653	25053	359
		24655	25055	359
		24657	25057	359.1
		24659	25059	359.4
		24661	25061	359.8
		24663	25063	360.4
		24665	25065	361.1
		24667	25067	361.9
		24669	25069	362.8
		24671	25071	363.7
		24673	25073	364.7
		24675	25075	365.7
		24677	25077	366.7
		24679	25079	367.7
		24681	25081	368.7
		24683	25083	369.7
		24685	25085	370.6
		24687	25087	371.4
		24689	25089	372.2
		24691	25091	372.8
		24693	25093	373.4
		24695	25095	373.8
		24697	25097	374.2
		24699	25099	374.4
		24701	25101	374.6
		24703	25103	374.7
		24705	25105	374.7
		24707	25107	374.7
		24709	25109	374.6
		24711	25111	374.5
		24713	25113	374.3
		24715	25115	374.1
		24717	25117	373.8
		24719	25119	373.6
		24721	25121	373.3
		24723	25123	373
		24725	25125	372.8
		24727	25127	372.5
		24729	25129	372.2
		24731	25131	371.9
		24733	25133	371.6
		24735	25135	371.3
		24737	25137	371
		24739	25139	370.7
		24741	25141	370.4
		24743	25143	370.1
		24745	25145	369.8
		24747	25147	369.6
		24749	25149	369.3
		24751	25151	369.1
		24753	25153	368.9
		24755	25155	368.7
		24757	25157	368.5
		24759	25159	368.4
		24761	25161	368.2
		24763	25163	368.1
		24765	25165	368.1
		24767	25167	368
		24769	25169	368
		24771	25171	368
		24773	25173	368.1
		24775	25175	368.2
		24777	25177	368.3
		24779	25179	368.5
		24781	25181	368.7
		24783	25183	368.9
		24785	25185	369.2
		24787	25187	369.6
		24789	25189	370
		24791	25191	370.4
		24793	25193	370.9
		24795	25195	371.5
		24797	25197	372.1
		24799	25199	372.8
		24801	25201	373.5
		24803	25203	374.3
		24805	25205	375.1
		24807	25207	376.1
		24809	25209	377
		24811	25211	378.1
		24813	25213	379.2
		24815	25215	380.2
		24817	25217	381.2
		24819	25219	382
		24821	25221	382.7
		24823	25223	383.3
		24825	25225	383.7
		24827	25227	384.1
		24829	25229	384.3
		24831	25231	384.5
		24833	25233	384.6
		24835	25235	384.6
		24837	25237	384.5
		24839	25239	384.4
		24841	25241	384.2
		24843	25243	383.9
		24845	25245	383.7
		24847	25247	383.3
		24849	25249	383
		24851	25251	382.7
		24853	25253	382.3
		24855	25255	382
		24857	25257	381.6
		24859	25259	381.3
		24861	25261	381
		24863	25263	380.7
		24865	25265	380.4
		24867	25267	380.2
		24869	25269	380.1
		24871	25271	380
		24873	25273	380
		24875	25275	380
		24877	25277	380.1
		24879	25279	380.3
		24881	25281	380.4
		24883	25283	380.6
		24885	25285	380.9
		24887	25287	381.1
		24889	25289	381.3
		24891	25291	381.6
		24893	25293	381.8
		24895	25295	382.1
		24897	25297	382.3
		24899	25299	382.4
		24901	25301	382.6
		24903	25303	382.7
		24905	25305	382.8
		24907	25307	382.8
		24909	25309	382.9
		24911	25311	382.9
		24913	25313	382.8
		24915	25315	382.8
		24917	25317	382.7
		24919	25319	382.6
		24921	25321	382.5
		24923	25323	382.3
		24925	25325	382.2
		24927	25327	382
		24929	25329	381.8
		24931	25331	381.5
		24933	25333	381.3
		24935	25335	381
		24937	25337	380.8
		24939	25339	380.5
		24941	25341	380.2
		24943	25343	379.9
		24945	25345	379.5
		24947	25347	379.2
		24949	25349	378.8
		24951	25351	378.5
		24953	25353	378.1
		24955	25355	377.8
		24957	25357	377.4
		24959	25359	377
		24961	25361	376.6
		24963	25363	376.2
		24965	25365	375.9
		24967	25367	375.5
		24969	25369	375.1
		24971	25371	374.7
		24973	25373	374.3
		24975	25375	373.9
		24977	25377	373.5
		24979	25379	373.2
		24981	25381	372.8
		24983	25383	372.4
		24985	25385	372.1
		24987	25387	371.7
		24989	25389	371.4
		24991	25391	371.1
		24993	25393	370.8
		24995	25395	370.5
		24997	25397	370.2
		24999	25399	369.9
		25001	25401	369.6
		25003	25403	369.4
		25005	25405	369.1
		25007	25407	368.9
		25009	25409	368.7
		25011	25411	368.5
		25013	25413	368.3
		25015	25415	368.1
		25017	25417	367.9
		25019	25419	367.8
		25021	25421	367.7
		25023	25423	367.5
		25025	25425	367.4
		25027	25427	367.4
		25029	25429	367.3
		25031	25431	367.2
		25033	25433	367.2
		25035	25435	367.2
		25037	25437	367.2
		25039	25439	367.2
		25041	25441	367.2
		25043	25443	367.3
		25045	25445	367.4
		25047	25447	367.5
		25049	25449	367.6
		25051	25451	367.7
		25053	25453	367.9
		25055	25455	368
		25057	25457	368.2
		25059	25459	368.4
		25061	25461	368.6
		25063	25463	368.8
		25065	25465	369
		25067	25467	369.2
		25069	25469	369.3
		25071	25471	369.5
		25073	25473	369.7
		25075	25475	369.8
		25077	25477	369.9
		25079	25479	370
		25081	25481	370.1
		25083	25483	370.1
		25085	25485	370.1
		25087	25487	370.1
		25089	25489	370.1
		25091	25491	370
		25093	25493	369.9
		25095	25495	369.8
		25097	25497	369.7
		25099	25499	369.5
		25101	25501	369.3
		25103	25503	369
		25105	25505	368.8
		25107	25507	368.5
		25109	25509	368.2
		25111	25511	367.9
		25113	25513	367.5
		25115	25515	367.1
		25117	25517	366.7
		25119	25519	366.3
		25121	25521	365.9
		25123	25523	365.4
		25125	25525	365
		25127	25527	364.5
		25129	25529	364.1
		25131	25531	363.7
		25133	25533	363.2
		25135	25535	362.8
		25137	25537	362.4
		25139	25539	362
		25141	25541	361.7
		25143	25543	361.3
		25145	25545	361
		25147	25547	360.8
		25149	25549	360.6
		25151	25551	360.4
		25153	25553	360.2
		25155	25555	360.2
		25157	25557	360.1
		25159	25559	360.2
		25161	25561	360.3
		25163	25563	360.4
		25165	25565	360.6
		25167	25567	360.9
		25169	25569	361.3
		25171	25571	361.8
		25173	25573	362.3
		25175	25575	362.9
		25177	25577	363.6
		25179	25579	364.4
		25181	25581	365.2
		25183	25583	366.1
		25185	25585	367
		25187	25587	368
		25189	25589	369
		25191	25591	370
		25193	25593	371
		25195	25595	372.1
		25197	25597	373.2
		25199	25599	374.3
		25201	25601	375.4
		25203	25603	376.5
		25205	25605	377.5
		25207	25607	378.6
		25209	25609	379.7
		25211	25611	380.7
		25213	25613	381.6
		25215	25615	382.6
		25217	25617	383.5
		25219	25619	384.3
		25221	25621	385.1
		25223	25623	385.8
		25225	25625	386.4
		25227	25627	387
		25229	25629	387.5
		25231	25631	387.9
		25233	25633	388.2
		25235	25635	388.4
		25237	25637	388.5
		25239	25639	388.5
		25241	25641	388.4
		25243	25643	388.1
		25245	25645	387.7
		25247	25647	387.2
		25249	25649	386.6
		25251	25651	385.8
		25253	25653	384.8
		25255	25655	383.7
		25257	25657	382.4
		25259	25659	380.9
		25261	25661	379.3
		25263	25663	377.5
		25265	25665	375.6
		25267	25667	373.8
		25269	25669	372.3
		25271	25671	371.4
		25273	25673	370.9
		25275	25675	370.8
		25277	25677	371
		25279	25679	371.5
		25281	25681	372.2
		25283	25683	373.2
		25285	25685	374.2
		25287	25687	375.4
		25289	25689	376.5
		25291	25691	377.7
		25293	25693	378.8
		25295	25695	379.7
		25297	25697	380.5
		25299	25699	381.2
		25301	25701	381.7
		25303	25703	382.1
		25305	25705	382.3
		25307	25707	382.5
		25309	25709	382.5
		25311	25711	382.4
		25313	25713	382.2
		25315	25715	382
		25317	25717	381.6
		25319	25719	381.2
		25321	25721	380.7
		25323	25723	380.1
		25325	25725	379.5
		25327	25727	378.9
		25329	25729	378.2
		25331	25731	377.5
		25333	25733	376.7
		25335	25735	375.9
		25337	25737	375.2
		25339	25739	374.4
		25341	25741	373.7
		25343	25743	372.9
		25345	25745	372.2
		25347	25747	371.5
		25349	25749	370.9
		25351	25751	370.2
		25353	25753	369.7
		25355	25755	369.2
		25357	25757	368.8
		25359	25759	368.4
		25361	25761	368.1
		25363	25763	367.8
		25365	25765	367.6
		25367	25767	367.4
		25369	25769	367.3
		25371	25771	367.2
		25373	25773	367.1
		25375	25775	367.1
		25377	25777	367.2
		25379	25779	367.2
		25381	25781	367.3
		25383	25783	367.5
		25385	25785	367.7
		25387	25787	367.9
		25389	25789	368.1
		25391	25791	368.4
		25393	25793	368.7
		25395	25795	369
		25397	25797	369.3
		25399	25799	369.7
		25401	25801	370.1
		25403	25803	370.4
		25405	25805	370.9
		25407	25807	371.3
		25409	25809	371.7
		25411	25811	372.2
		25413	25813	372.6
		25415	25815	373.1
		25417	25817	373.5
		25419	25819	374
		25421	25821	374.5
		25423	25823	375
		25425	25825	375.4
		25427	25827	375.9
		25429	25829	376.4
		25431	25831	376.8
		25433	25833	377.3
		25435	25835	377.7
		25437	25837	378.1
		25439	25839	378.6
		25441	25841	379
		25443	25843	379.4
		25445	25845	379.7
		25447	25847	380.1
		25449	25849	380.4
		25451	25851	380.7
		25453	25853	381
		25455	25855	381.2
		25457	25857	381.5
		25459	25859	381.7
		25461	25861	381.9
		25463	25863	382.1
		25465	25865	382.2
		25467	25867	382.3
		25469	25869	382.4
		25471	25871	382.5
		25473	25873	382.6
		25475	25875	382.6
		25477	25877	382.6
		25479	25879	382.6
		25481	25881	382.6
		25483	25883	382.5
		25485	25885	382.5
		25487	25887	382.4
		25489	25889	382.2
		25491	25891	382.1
		25493	25893	381.9
		25495	25895	381.7
		25497	25897	381.5
		25499	25899	381.2
		25501	25901	380.9
		25503	25903	380.6
		25505	25905	380.3
		25507	25907	380
		25509	25909	379.6
		25511	25911	379.2
		25513	25913	378.7
		25515	25915	378.3
		25517	25917	377.8
		25519	25919	377.3
		25521	25921	376.7
		25523	25923	376.2
		25525	25925	375.6
		25527	25927	375
		25529	25929	374.3
		25531	25931	373.6
		25533	25933	372.9
		25535	25935	372.2
		25537	25937	371.5
		25539	25939	370.7
		25541	25941	369.9
		25543	25943	369
		25545	25945	368.2
		25547	25947	367.4
		25549	25949	366.6
		25551	25951	365.9
		25553	25953	365.3
		25555	25955	364.7
		25557	25957	364.1
		25559	25959	363.6
		25561	25961	363.2
		25563	25963	362.8
		25565	25965	362.4
		25567	25967	362.2
		25569	25969	361.9
		25571	25971	361.7
		25573	25973	361.5
		25575	25975	361.4
		25577	25977	361.3
		25579	25979	361.3
		25581	25981	361.3
		25583	25983	361.3
		25585	25985	361.3
		25587	25987	361.4
		25589	25989	361.5
		25591	25991	361.7
		25593	25993	361.8
		25595	25995	362
		25597	25997	362.2
		25599	25999	362.5
		25601	26001	362.7
		25603	26003	363
		25605	26005	363.3
		25607	26007	363.6
		25609	26009	363.9
		25611	26011	364.2
		25613	26013	364.5
		25615	26015	364.9
		25617	26017	365.2
		25619	26019	365.6
		25621	26021	365.9
		25623	26023	366.3
		25625	26025	366.6
		25627	26027	367
		25629	26029	367.4
		25631	26031	367.7
		25633	26033	368
		25635	26035	368.4
		25637	26037	368.7
		25639	26039	369
		25641	26041	369.3
		25643	26043	369.6
		25645	26045	369.9
		25647	26047	370.1
		25649	26049	370.3
		25651	26051	370.5
		25653	26053	370.7
		25655	26055	370.8
		25657	26057	371
		25659	26059	371
		25661	26061	371.1
		25663	26063	371.1
		25665	26065	371
		25667	26067	371
		25669	26069	370.8
		25671	26071	370.7
		25673	26073	370.4
		25675	26075	370.2
		25677	26077	369.9
		25679	26079	369.6
		25681	26081	369.2
		25683	26083	368.8
		25685	26085	368.3
		25687	26087	367.9
		25689	26089	367.4
		25691	26091	366.9
		25693	26093	366.4
		25695	26095	365.9
		25697	26097	365.4
		25699	26099	364.8
		25701	26101	364.3
		25703	26103	363.8
		25705	26105	363.3
		25707	26107	362.7
		25709	26109	362.2
		25711	26111	361.7
		25713	26113	361.3
		25715	26115	360.8
		25717	26117	360.4
		25719	26119	360
		25721	26121	359.6
		25723	26123	359.3
		25725	26125	359
		25727	26127	358.7
		25729	26129	358.5
		25731	26131	358.3
		25733	26133	358.2
		25735	26135	358.1
		25737	26137	358.1
		25739	26139	358.1
		25741	26141	358.2
		25743	26143	358.3
		25745	26145	358.5
		25747	26147	358.6
		25749	26149	358.9
		25751	26151	359.1
		25753	26153	359.4
		25755	26155	359.7
		25757	26157	360
		25759	26159	360.3
		25761	26161	360.7
		25763	26163	361
		25765	26165	361.4
		25767	26167	361.7
		25769	26169	362.1
		25771	26171	362.5
		25773	26173	362.8
		25775	26175	363.2
		25777	26177	363.5
		25779	26179	363.8
		25781	26181	364.2
		25783	26183	364.4
		25785	26185	364.7
		25787	26187	365
		25789	26189	365.2
		25791	26191	365.3
		25793	26193	365.5
		25795	26195	365.6
		25797	26197	365.7
		25799	26199	365.7
		25801	26201	365.7
		25803	26203	365.6
		25805	26205	365.5
		25807	26207	365.3
		25809	26209	365.1
		25811	26211	364.9
		25813	26213	364.7
		25815	26215	364.5
		25817	26217	364.3
		25819	26219	364
		25821	26221	363.8
		25823	26223	363.6
		25825	26225	363.4
		25827	26227	363.3
		25829	26229	363.1
		25831	26231	363
		25833	26233	363
		25835	26235	362.9
		25837	26237	363
		25839	26239	363
		25841	26241	363.1
		25843	26243	363.2
		25845	26245	363.3
		25847	26247	363.4
		25849	26249	363.5
		25851	26251	363.7
		25853	26253	363.8
		25855	26255	364
		25857	26257	364.1
		25859	26259	364.3
		25861	26261	364.4
		25863	26263	364.6
		25865	26265	364.7
		25867	26267	364.8
		25869	26269	364.9
		25871	26271	365
		25873	26273	365
		25875	26275	365.1
		25877	26277	365.1
		25879	26279	365.1
		25881	26281	365.1
		25883	26283	365.1
		25885	26285	365.1
		25887	26287	365.1
		25889	26289	365.1
		25891	26291	365.1
		25893	26293	365
		25895	26295	365
		25897	26297	365
		25899	26299	364.9
		25901	26301	364.9
		25903	26303	364.9
		25905	26305	364.9
		25907	26307	364.8
		25909	26309	364.8
		25911	26311	364.8
		25913	26313	364.8
		25915	26315	364.8
		25917	26317	364.8
		25919	26319	364.9
		25921	26321	364.9
		25923	26323	365
		25925	26325	365
		25927	26327	365.1
		25929	26329	365.2
		25931	26331	365.3
		25933	26333	365.4
		25935	26335	365.6
		25937	26337	365.7
		25939	26339	365.9
		25941	26341	366
		25943	26343	366.1
		25945	26345	366.3
		25947	26347	366.4
		25949	26349	366.5
		25951	26351	366.6
		25953	26353	366.7
		25955	26355	366.7
		25957	26357	366.7
		25959	26359	366.8
		25961	26361	366.8
		25963	26363	366.7
		25965	26365	366.7
		25967	26367	366.7
		25969	26369	366.7
		25971	26371	366.6
		25973	26373	366.6
		25975	26375	366.5
		25977	26377	366.5
		25979	26379	366.4
		25981	26381	366.4
		25983	26383	366.4
		25985	26385	366.4
		25987	26387	366.3
		25989	26389	366.3
		25991	26391	366.4
		25993	26393	366.4
		25995	26395	366.4
[truncated: 2 more rows]

## Sheet: Figure 4d
Figure 4d		WD2014 gas Age	WD2014 gas age+400 years	∆εLAND
		(years BP1950)	(years BP1950)	‰
		22600	23000	-0.131952
		22610	23010	-0.13421
		22620	23020	-0.136887
		22630	23030	-0.139924
		22640	23040	-0.143249
		22650	23050	-0.146785
		22660	23060	-0.150448
		22670	23070	-0.154152
		22680	23080	-0.157806
		22690	23090	-0.161323
		22700	23100	-0.164615
		22710	23110	-0.167597
		22720	23120	-0.170192
		22730	23130	-0.172328
		22740	23140	-0.173939
		22750	23150	-0.174971
		22760	23160	-0.17538
		22770	23170	-0.17513
		22780	23180	-0.174198
		22790	23190	-0.172574
		22800	23200	-0.170257
		22810	23210	-0.167261
		22820	23220	-0.16361
		22830	23230	-0.159338
		22840	23240	-0.154492
		22850	23250	-0.149126
		22860	23260	-0.143305
		22870	23270	-0.1371
		22880	23280	-0.130588
		22890	23290	-0.123851
		22900	23300	-0.116974
		22910	23310	-0.110042
		22920	23320	-0.10314
		22930	23330	-0.0963503
		22940	23340	-0.0897522
		22950	23350	-0.0834173
		22960	23360	-0.0774102
		22970	23370	-0.0717859
		22980	23380	-0.0665894
		22990	23390	-0.0618535
		23000	23400	-0.0575988
		23010	23410	-0.0536279
		23020	23420	-0.0501402
		23030	23430	-0.0471173
		23040	23440	-0.0445281
		23050	23450	-0.0423302
		23060	23460	-0.0404707
		23070	23470	-0.0388881
		23080	23480	-0.0375143
		23090	23490	-0.0362763
		23100	23500	-0.0350989
		23110	23510	-0.0339068
		23120	23520	-0.0326276
		23130	23530	-0.0311937
		23140	23540	-0.0295449
		23150	23550	-0.0276308
		23160	23560	-0.0254119
		23170	23570	-0.0228622
		23180	23580	-0.0199693
		23190	23590	-0.0167357
		23200	23600	-0.0131785
		23210	23610	-0.00932948
		23220	23620	-0.00523386
		23230	23630	-0.000948968
		23240	23640	0.00345757
		23250	23650	0.00791021
		23260	23660	0.0123281
		23270	23670	0.016628
		23280	23680	0.0207275
		23290	23690	0.0245479
		23300	23700	0.0280176
		23310	23710	0.0310748
		23320	23720	0.0336705
		23330	23730	0.0357702
		23340	23740	0.0373563
		23350	23750	0.0384287
		23360	23760	0.039006
		23370	23770	0.039125
		23380	23780	0.0388397
		23390	23790	0.0382207
		23400	23800	0.0373518
		23410	23810	0.0363285
		23420	23820	0.0352539
		23430	23830	0.0342351
		23440	23840	0.0333796
		23450	23850	0.0327907
		23460	23860	0.0325636
		23470	23870	0.0327808
		23480	23880	0.0335091
		23490	23890	0.0347955
		23500	23900	0.0366647
		23510	23910	0.0391167
		23520	23920	0.0421259
		23530	23930	0.0456399
		23540	23940	0.0495805
		23550	23950	0.0538446
		23560	23960	0.0583064
		23570	23970	0.0628206
		23580	23980	0.0672261
		23590	23990	0.0713507
		23600	24000	0.0750158
		23610	24010	0.078042
		23620	24020	0.0802548
		23630	24030	0.0814903
		23640	24040	0.0816004
		23650	24050	0.0804585
		23660	24060	0.0779637
		23670	24070	0.0740452
		23680	24080	0.0686651
		23690	24090	0.061821
		23700	24100	0.0535468
		23710	24110	0.0439131
		23720	24120	0.0330262
		23730	24130	0.0210258
		23740	24140	0.00808191
		23750	24150	-0.00560903
		23760	24160	-0.0198295
		23770	24170	-0.0343461
		23780	24180	-0.048916
		23790	24190	-0.0632935
		23800	24200	-0.0772363
		23810	24210	-0.0905121
		23820	24220	-0.102905
		23830	24230	-0.114222
		23840	24240	-0.124295
		23850	24250	-0.132989
		23860	24260	-0.140205
		23870	24270	-0.145877
		23880	24280	-0.14998
		23890	24290	-0.152527
		23900	24300	-0.153566
		23910	24310	-0.153181
		23920	24320	-0.151485
		23930	24330	-0.148621
		23940	24340	-0.144751
		23950	24350	-0.140056
		23960	24360	-0.134725
		23970	24370	-0.128955
		23980	24380	-0.122939
		23990	24390	-0.116862
		24000	24400	-0.1109
		24010	24410	-0.105208
		24020	24420	-0.0999203
		24030	24430	-0.0951479
		24040	24440	-0.0909735
		24050	24450	-0.0874518
		24060	24460	-0.0846092
		24070	24470	-0.0824444
		24080	24480	-0.0809304
		24090	24490	-0.0800166
		24100	24500	-0.0796329
		24110	24510	-0.0796933
		24120	24520	-0.0801002
		24130	24530	-0.0807498
		24140	24540	-0.0815359
		24150	24550	-0.0823558
		24160	24560	-0.0831137
		24170	24570	-0.0837255
		24180	24580	-0.0841219
		24190	24590	-0.0842512
		24200	24600	-0.0840811
		24210	24610	-0.0836002
		24220	24620	-0.0828179
		24230	24630	-0.0817637
		24240	24640	-0.0804859
		24250	24650	-0.0790491
		24260	24660	-0.0775313
		24270	24670	-0.0760208
		24280	24680	-0.0746115
		24290	24690	-0.0733994
		24300	24700	-0.0724782
		24310	24710	-0.0719351
		24320	24720	-0.071847
		24330	24730	-0.0722771
		24340	24740	-0.0732717
		24350	24750	-0.0748584
		24360	24760	-0.077044
		24370	24770	-0.0798144
		24380	24780	-0.0831343
		24390	24790	-0.0869483
		24400	24800	-0.0911825
		24410	24810	-0.0957471
		24420	24820	-0.10054
		24430	24830	-0.105448
		24440	24840	-0.110356
		24450	24850	-0.115143
		24460	24860	-0.119697
		24470	24870	-0.123908
		24480	24880	-0.12768
		24490	24890	-0.130931
		24500	24900	-0.133597
		24510	24910	-0.135428
		24520	24920	-0.136606
		24530	24930	-0.137131
		24540	24940	-0.137025
		24550	24950	-0.136329
		24560	24960	-0.135107
		24570	24970	-0.133439
		24580	24980	-0.131418
		24590	24990	-0.12915
		24600	25000	-0.126747
		24610	25010	-0.124323
		24620	25020	-0.121991
		24630	25030	-0.119859
		24640	25040	-0.118024
		24650	25050	-0.116572
		24660	25060	-0.11557
		24670	25070	-0.115068
		24680	25080	-0.115095
		24690	25090	-0.11566
		24700	25100	-0.116748
		24710	25110	-0.118326
		24720	25120	-0.120338
		24730	25130	-0.122714
		24740	25140	-0.125366
		24750	25150	-0.128198
		24760	25160	-0.131104
		24770	25170	-0.133976
		24780	25180	-0.136705
		24790	25190	-0.139187
		24800	25200	-0.141328
		24810	25210	-0.143043
		24820	25220	-0.144266
		24830	25230	-0.144945
		24840	25240	-0.14505
		24850	25250	-0.144572
		24860	25260	-0.143521
		24870	25270	-0.14193
		24880	25280	-0.13985
		24890	25290	-0.137352
		24900	25300	-0.134521
		24910	25310	-0.131453
		24920	25320	-0.128254
		24930	25330	-0.125036
		24940	25340	-0.121911
		24950	25350	-0.118987
		24960	25360	-0.116365
		24970	25370	-0.114137
		24980	25380	-0.11238
		24990	25390	-0.111153
		25000	25400	-0.110499
		25010	25410	-0.110438
		25020	25420	-0.11097
		25030	25430	-0.112074
		25040	25440	-0.113709
		25050	25450	-0.115813
		25060	25460	-0.11831
		25070	25470	-0.121108
		25080	25480	-0.124105
		25090	25490	-0.127191
		25100	25500	-0.130254
		25110	25510	-0.13318
		25120	25520	-0.135863
		25130	25530	-0.138203
		25140	25540	-0.140112
		25150	25550	-0.141518
		25160	25560	-0.142364
		25170	25570	-0.142617
		25180	25580	-0.14226
		25190	25590	-0.141301
		25200	25600	-0.13977
		25210	25610	-0.137714
		25220	25620	-0.135205
		25230	25630	-0.132327
		25240	25640	-0.129184
		25250	25650	-0.125888
		25260	25660	-0.122561
		25270	25670	-0.119332
		25280	25680	-0.116328
		25290	25690	-0.113674
		25300	25700	-0.111491
		25310	25710	-0.109889
		25320	25720	-0.108963
		25330	25730	-0.108797
		25340	25740	-0.109454
		25350	25750	-0.110979
		25360	25760	-0.113395
		25370	25770	-0.116707
		25380	25780	-0.120895
		25390	25790	-0.125923
		25400	25800	-0.131733
		25410	25810	-0.138251
		25420	25820	-0.145387
		25430	25830	-0.153039
		25440	25840	-0.161093
		25450	25850	-0.16943
		25460	25860	-0.177925
		25470	25870	-0.186453
		25480	25880	-0.19489
		25490	25890	-0.203115
		25500	25900	-0.211015
		25510	25910	-0.218484
		25520	25920	-0.225429
		25530	25930	-0.231768
		25540	25940	-0.237432
		25550	25950	-0.242365
		25560	25960	-0.246527
		25570	25970	-0.249892
		25580	25980	-0.252446
		25590	25990	-0.25419
		25600	26000	-0.255136
		25610	26010	-0.255309
		25620	26020	-0.254742
		25630	26030	-0.253477
		25640	26040	-0.251565
		25650	26050	-0.249059
		25660	26060	-0.246019
		25670	26070	-0.242507
		25680	26080	-0.238588
		25690	26090	-0.234324
		25700	26100	-0.22978
		25710	26110	-0.225018
		25720	26120	-0.220099
		25730	26130	-0.215081
		25740	26140	-0.210016
		25750	26150	-0.204958
		25760	26160	-0.199953
		25770	26170	-0.195046
		25780	26180	-0.190276
		25790	26190	-0.18568
		25800	26200	-0.18129
		25810	26210	-0.177135
		25820	26220	-0.173241
		25830	26230	-0.16963
		25840	26240	-0.166321
		25850	26250	-0.163328
		25860	26260	-0.160665
		25870	26270	-0.158339
		25880	26280	-0.156356
		25890	26290	-0.15472
		25900	26300	-0.15343
		25910	26310	-0.152481
		25920	26320	-0.151868
		25930	26330	-0.151581
		25940	26340	-0.151608
		25950	26350	-0.151934
		25960	26360	-0.152542
		25970	26370	-0.153413
		25980	26380	-0.154525
		25990	26390	-0.155855
		26000	26400	-0.157379
		26010	26410	-0.159071
		26020	26420	-0.160905
		26030	26430	-0.162855
		26040	26440	-0.164893
		26050	26450	-0.166993
		26060	26460	-0.169128
		26070	26470	-0.171274
		26080	26480	-0.173406
		26090	26490	-0.1755
		26100	26500	-0.177534

## Sheet: Figure 4f
Figure 4f		WD2014 ice Age	WD2014 ice age+400 years	d18O WDC
		(years BP1950)	(years BP1950)	(‰)
		22006.3	22406.3	-42.1392
		22022.7	22422.7	-41.0202
		22039.7	22439.7	-42.3166
		22057.5	22457.5	-41.8888
		22075.5	22475.5	-41.4278
		22092.9	22492.9	-41.8835
		22110.2	22510.2	-42.1269
		22126.9	22526.9	-40.5542
		22145.4	22545.4	-42.6537
		22161.7	22561.7	-41.19
		22180.4	22580.4	-41.6005
		22197.8	22597.8	-41.8065
		22215.3	22615.3	-41.3707
		22231.9	22631.9	-40.7974
		22248.4	22648.4	-40.8823
		22266.3	22666.3	-42.4812
		22284	22684	-42.071
		22300.5	22700.5	-41.9256
		22316.4	22716.4	-42.2552
		22331.9	22731.9	-41.1589
		22347.6	22747.6	-41.6374
		22364.3	22764.3	-42.0761
		22381.6	22781.6	-41.9857
		22398.6	22798.6	-42.0385
		22416.5	22816.5	-41.2765
		22433.6	22833.6	-42.2313
		22450.1	22850.1	-41.4878
		22466.6	22866.6	-40.406
		22483.4	22883.4	-41.6888
		22500.2	22900.2	-41.7772
		22517.6	22917.6	-41.2212
		22534.3	22934.3	-41.1159
		22550.5	22950.5	-41.4537
		22567.9	22967.9	-41.6855
		22585.4	22985.4	-42.1025
		22603	23003	-41.9687
		22620.7	23020.7	-40.9896
		22637.7	23037.7	-41.538
		22654	23054	-41.0587
		22669.5	23069.5	-41.1134
		22685.7	23085.7	-41.1372
		22702.6	23102.6	-41.1629
		22720	23120	-41.1797
		22736.7	23136.7	-40.9192
		22752.9	23152.9	-41.6876
		22769.2	23169.2	-40.9595
		22785.7	23185.7	-41.3171
		22801.8	23201.8	-41.3504
		22820.5	23220.5	-41.669
		22836.3	23236.3	-41.3085
		22853.6	23253.6	-41.5403
		22871.3	23271.3	-40.8901
		22889.4	23289.4	-41.3214
		22907.9	23307.9	-41.1896
		22925.6	23325.6	-41.4511
		22943.2	23343.2	-40.9693
		22961	23361	-41.0645
		22976.9	23376.9	-41.4287
		22991.8	23391.8	-40.8779
		23007.3	23407.3	-41.6785
		23024.3	23424.3	-40.7587
		23041.2	23441.2	-40.8364
		23057.6	23457.6	-40.4935
		23075.1	23475.1	-41.0763
		23094.4	23494.4	-41.0315
		23112.4	23512.4	-40.4828
		23129.4	23529.4	-40.706
		23146.5	23546.5	-40.7001
		23163.7	23563.7	-40.8765
		23181.1	23581.1	-39.6274
		23198.7	23598.7	-40.8142
		23216.1	23616.1	-40.443
		23234.1	23634.1	-41.1524
		23252.7	23652.7	-40.2925
		23270.9	23670.9	-40.3455
		23288	23688	-40.1881
		23305.3	23705.3	-40.3746
		23322.7	23722.7	-40.4234
		23340.5	23740.5	-40.9108
		23357.8	23757.8	-40.2913
		23375.1	23775.1	-39.9548
		23392.7	23792.7	-41.2121
		23410	23810	-40.5921
		23427.3	23827.3	-41.0126
		23446	23846	-40.847
		23464.8	23864.8	-40.8726
		23482.8	23882.8	-41.168
		23500.5	23900.5	-41.1743
		23520.5	23920.5	-39.0955
		23536.2	23936.2	-40.6706
		23553.4	23953.4	-39.4051
		23571	23971	-40.7104
		23588.4	23988.4	-40.6798
		23605.4	24005.4	-40.8176
		23622.9	24022.9	-40.7789
		23641	24041	-40.0138
		23659.1	24059.1	-40.6607
		23675.4	24075.4	-40.693
		23691.8	24091.8	-40.3205
		23708.1	24108.1	-40.1631
		23723.9	24123.9	-40.125
		23740.6	24140.6	-40.6742
		23757.7	24157.7	-41.9203
		23774.5	24174.5	-40.3656
		23791.9	24191.9	-40.1343
		23809.6	24209.6	-39.656
		23827.4	24227.4	-39.8611
		23844.2	24244.2	-40.0975
		23860	24260	-40.3969
		23876.2	24276.2	-40.2673
		23892.8	24292.8	-41.0522
		23909.4	24309.4	-41.3807
		23926.3	24326.3	-41.6705
		23943.1	24343.1	-40.8133
		23959.8	24359.8	-40.5504
		23976.2	24376.2	-40.9405
		23992.7	24392.7	-41.334
		24009.4	24409.4	-40.9325
		24026.3	24426.3	-41.7913
		24042.7	24442.7	-41.2994
		24058	24458	-41.7003
		24073.9	24473.9	-41.25
		24091.4	24491.4	-40.4118
		24108.6	24508.6	-40.4057
		24126.1	24526.1	-41.8604
		24143.6	24543.6	-41.8099
		24160.3	24560.3	-41.0674
		24177	24577	-42.3315
		24195.7	24595.7	-41.8854
		24209.9	24609.9	-41.1632
		24226	24626	-41.8875
		24242.7	24642.7	-42.4103
		24259.5	24659.5	-41.4799
		24275.1	24675.1	-41.8108
		24290	24690	-41.033
		24305	24705	-41.9549
		24321.5	24721.5	-41.2254
		24337.4	24737.4	-41.6831
		24351.7	24751.7	-42.0282
		24367.3	24767.3	-41.6625
		24383.5	24783.5	-40.5699
		24399.1	24799.1	-41.4988
		24415.2	24815.2	-41.0598
		24432.1	24832.1	-41.4374
		24449.5	24849.5	-41.8324
		24466.6	24866.6	-42.0864
		24483.3	24883.3	-41.4376
		24498.9	24898.9	-41.4438
		24514.9	24914.9	-42.7598
		24530.6	24930.6	-41.5901
		24546.4	24946.4	-41.2583
		24561.6	24961.6	-42.2628
		24576.3	24976.3	-41.4719
		24591.4	24991.4	-40.8622
		24607.4	25007.4	-41.351
		24623.4	25023.4	-42.5494
		24639	25039	-41.3048
		24654.3	25054.3	-41.4885
		24670.3	25070.3	-41.3333
		24685.8	25085.8	-42.0566
		24700	25100	-41.965
		24714.6	25114.6	-40.7487
		24729.6	25129.6	-41.8689
		24744.3	25144.3	-41.295
		24760.4	25160.4	-41.8312
		24776.8	25176.8	-41.659
		24792.4	25192.4	-41.8255
		24808.7	25208.7	-41.4993
		24826.2	25226.2	-40.9538
		24839.1	25239.1	-40.4167
		24853.5	25253.5	-41.2381
		24868.5	25268.5	-41.0661
		24883.8	25283.8	-42.3913
		24898.8	25298.8	-41.821
		24913.2	25313.2	-41.1248
		24927.3	25327.3	-41.4979
		24941.4	25341.4	-41.8961
		24955	25355	-41.3681
		24969.4	25369.4	-41.4024
		24984.6	25384.6	-41.7058
		25000.4	25400.4	-41.5573
		25015.4	25415.4	-41.2687
		25029.5	25429.5	-41.7385
		25044.8	25444.8	-42.2654
		25060.5	25460.5	-41.5619
		25076.2	25476.2	-42.0709
		25091.7	25491.7	-42.0562
		25105.5	25505.5	-41.8967
		25119.1	25519.1	-41.0148
		25133.5	25533.5	-41.7623
		25148.8	25548.8	-41.5006
		25164.1	25564.1	-41.1618
		25179.3	25579.3	-42.2614
		25193.7	25593.7	-41.3309
		25208	25608	-41.5065
		25221.9	25621.9	-40.6144
		25236	25636	-41.7848
		25250.9	25650.9	-41.1104
		25266.1	25666.1	-41.6959
		25281.1	25681.1	-42.4398
		25295.8	25695.8	-41.4053
		25310.9	25710.9	-41.6834
		25326.7	25726.7	-41.9059
		25341.9	25741.9	-41.1774
		25357	25757	-41.9487
		25371.7	25771.7	-41.2093
		25387.4	25787.4	-41.221
		25403.4	25803.4	-41.5679
		25420.6	25820.6	-41.459
		25433.9	25833.9	-40.8049
		25448.8	25848.8	-41.6675
		25464.8	25864.8	-41.1468
		25481.2	25881.2	-42.2729
		25496.5	25896.5	-41.4718
		25512	25912	-41.04
		25527.9	25927.9	-42.4259
		25543.3	25943.3	-41.5291
		25559.3	25959.3	-42.2624
		25575.4	25975.4	-42.6496
		25590.9	25990.9	-40.794
		25606.2	26006.2	-42.5669
		25621.1	26021.1	-42.2479
		25636.6	26036.6	-42.4137
		25652	26052	-41.9736
		25667.5	26067.5	-41.1023
		25683.3	26083.3	-42.7075
		25699	26099	-42.7792
		25714.6	26114.6	-42.901
		25730.5	26130.5	-41.5522
		25746.6	26146.6	-42.1337
		25762.6	26162.6	-43.13
		25778.3	26178.3	-42.8161
		25794.1	26194.1	-41.4841
		25809.1	26209.1	-41.5864
		25824.7	26224.7	-42.1063
		25840.8	26240.8	-41.9067
		25856.7	26256.7	-42.378
		25873	26273	-41.9354
		25889.7	26289.7	-42.3894
		25905.5	26305.5	-42.4602
		25921	26321	-42.2754
		25936.1	26336.1	-41.7731
		25951.7	26351.7	-42.9119
		25967.8	26367.8	-41.8552
		25984.1	26384.1	-42.4191
		25999.9	26399.9	-42.9583

## Sheet: Figure 4g
Figure 4g		WD2014 ice Age	WD2014 ice age+400 years	d18O EDML
		(years BP1950)	(years BP1950)	(‰)
		22106.3	22506.3	-50.09
		22129.5	22529.5	-50.62
		22153.2	22553.2	-50.71
		22177.3	22577.3	-50.24
		22200.2	22600.2	-50.81
		22222.9	22622.9	-50.26
		22245.9	22645.9	-49.84
		22268.1	22668.1	-50.67
		22290.4	22690.4	-49.83
		22312.7	22712.7	-50.22
		22335.1	22735.1	-50.25
		22357.4	22757.4	-49.96
		22379.8	22779.8	-49.65
		22402.5	22802.5	-50.13
		22426	22826	-50.47
		22449.2	22849.2	-50.99
		22471.9	22871.9	-49.71
		22494.3	22894.3	-50.77
		22516.9	22916.9	-50.28
		22539.6	22939.6	-50.39
		22560.9	22960.9	-50.72
		22582.4	22982.4	-51.09
		22606.4	23006.4	-50.44
		22630.6	23030.6	-50.28
		22653.2	23053.2	-51.17
		22675.6	23075.6	-50.48
		22698	23098	-49.66
		22719.8	23119.8	-49.21
		22741.1	23141.1	-50.36
		22762.4	23162.4	-50.42
		22782.9	23182.9	-50.52
		22803.7	23203.7	-49.71
		22824.5	23224.5	-50.73
		22845.7	23245.7	-50.86
		22867.3	23267.3	-50.56
		22889.2	23289.2	-50.36
		22910.7	23310.7	-50.5
		22931.1	23331.1	-50.11
		22950.7	23350.7	-49.38
		22970.6	23370.6	-49.83
		22990.8	23390.8	-50.48
		23010.9	23410.9	-50.37
		23031	23431	-50.23
		23051	23451	-49.28
		23071.7	23471.7	-50.75
		23093	23493	-51.01
		23114.8	23514.8	-49.9
		23136.8	23536.8	-50.55
		23157.9	23557.9	-50.18
		23178	23578	-49.91
		23198.1	23598.1	-49
		23219.5	23619.5	-50.88
		23241.5	23641.5	-50.25
		23263.6	23663.6	-49.32
		23285	23685	-49.88
		23305.7	23705.7	-48.95
		23326.4	23726.4	-49.97
		23347.1	23747.1	-49.86
		23367.5	23767.5	-49.02
		23387.5	23787.5	-49.87
		23408.2	23808.2	-48.95
		23427.5	23827.5	-49.26
		23447.6	23847.6	-49.71
		23467.7	23867.7	-49.02
		23488	23888	-50.07
		23508.4	23908.4	-49.19
		23529.2	23929.2	-50.25
		23549.4	23949.4	-49.67
		23567.3	23967.3	-49.26
		23586.3	23986.3	-49.64
		23606.5	24006.5	-49.91
		23626.8	24026.8	-49.87
		23646	24046	-48.69
		23664.3	24064.3	-49.64
		23682.6	24082.6	-48.58
		23701.3	24101.3	-50.35
		23720.5	24120.5	-48.88
		23739.7	24139.7	-48.99
		23759.4	24159.4	-50.73
		23779.5	24179.5	-49.22
		23799.3	24199.3	-49.63
		23818.8	24218.8	-49.09
		23838	24238	-49.78
		23857.1	24257.1	-50.06
		23876.2	24276.2	-49.56
		23895.1	24295.1	-50
		23914	24314	-48.98
		23933.8	24333.8	-49.73
		23954.2	24354.2	-49.53
		23974.7	24374.7	-51.2
		23994.7	24394.7	-50.08
		24014.3	24414.3	-49.96
		24033.8	24433.8	-50.85
		24053.3	24453.3	-49.91
		24073.8	24473.8	-50.04
		24096.5	24496.5	-50.73
		24118.3	24518.3	-50.76
		24138.8	24538.8	-50.01
		24159.3	24559.3	-49.56
		24180.9	24580.9	-50.63
		24203.7	24603.7	-51.08
		24226.5	24626.5	-51.24
		24248.6	24648.6	-50.84
		24270	24670	-50.43
		24291.9	24691.9	-50.19
		24314.3	24714.3	-50.76
		24337	24737	-51.16
		24359	24759	-50.42
		24381.1	24781.1	-50.89
		24403.4	24803.4	-51.4
		24425.7	24825.7	-50.42
		24447.5	24847.5	-50.5
		24469.3	24869.3	-50.73
		24491.6	24891.6	-49.74
		24514.4	24914.4	-50.67
		24536.9	24936.9	-50.58
		24556.9	24956.9	-50.45
		24578.8	24978.8	-50.81
		24600.2	25000.2	-50.89
		24621.5	25021.5	-51.17
		24644.1	25044.1	-51.11
		24667.1	25067.1	-50.73
		24690	25090	-50.56
		24712.4	25112.4	-49.88
		24734.2	25134.2	-51.01
		24756	25156	-50.22
		24778.3	25178.3	-49.6
		24800.3	25200.3	-50.81
		24821.8	25221.8	-51.82
		24843.5	25243.5	-51
		24865.1	25265.1	-50.43
		24887	25287	-51.38
		24908.4	25308.4	-50.24
		24929.4	25329.4	-51.36
		24950.4	25350.4	-51.08
		24971.1	25371.1	-51.06
		24993.2	25393.2	-49.8
		25015.3	25415.3	-49.67
		25038.6	25438.6	-50.71
		25059.5	25459.5	-51
		25081.9	25481.9	-50.61
		25103.5	25503.5	-51.33
		25124.4	25524.4	-50.79
		25145.6	25545.6	-51.56
		25167.9	25567.9	-50.28
		25192.2	25592.2	-50.8
		25211.9	25611.9	-50.37
		25232	25632	-50.16
		25252.8	25652.8	-49.27
		25273.6	25673.6	-50.61
		25295.3	25695.3	-50.17
		25317.9	25717.9	-50.52
		25339.7	25739.7	-51.46
		25360.5	25760.5	-50.37
		25380.6	25780.6	-50.49
		25401.5	25801.5	-49.94
		25424	25824	-50.98
		25445.2	25845.2	-50.24
		25465.2	25865.2	-49.92
		25485.6	25885.6	-50.48
		25506.3	25906.3	-50.98
		25527	25927	-50.52
		25548.4	25948.4	-50.86
		25570.4	25970.4	-52.22
		25592.5	25992.5	-50.59
		25613.4	26013.4	-50.25
		25633.4	26033.4	-49.96
		25653.8	26053.8	-50.59
		25674.4	26074.4	-50.35
		25695.5	26095.5	-51.13
		25716.6	26116.6	-50.15
		25738.7	26138.7	-51.3
		25761.4	26161.4	-50.78
		25781.3	26181.3	-50.79
		25802.4	26202.4	-50.16
		25825.1	26225.1	-51.11
		25847.8	26247.8	-50.86
		25870.3	26270.3	-50.29
		25892.7	26292.7	-50.2
		25913	26313	-51.27
		25932.9	26332.9	-50.41
		25951.8	26351.8	-50.95
		25974.9	26374.9	-51.22
		25998	26398	-50.73
		26020.6	26420.6	-50.36
		26042.7	26442.7	-51.1
		26064.1	26464.1	-50.93
		26086.2	26486.2	-49.91

## Sheet: Figure 5a
Figure 5a		GICC05 Age	GICC05 age+320 years	d-excess
		(years BP1950)	(years BP1950)	(‰)
		21950	22270	5.1426
		21990	22310	6.37435
		22010	22330	7.0914
		22050	22370	6.04862
		22070	22390	7.12827
		22110	22430	6.27626
		22130	22450	6.52141
		22170	22490	5.94234
		22190	22510	6.34649
		22230	22550	6.2847
		22250	22570	6.72956
		22290	22610	5.5542
		22310	22630	6.97565
		22350	22670	5.75644
		22370	22690	7.62155
		22390	22710	6.833
		22430	22750	5.74194
		22450	22770	5.95424
		22470	22790	6.87087
		22510	22830	5.77751
		22530	22850	7.1611
		22570	22890	6.54441
		22590	22910	6.95246
		22610	22930	7.67232
		22650	22970	6.39012
		22670	22990	6.67241
		22730	23050	6.11066
		22750	23070	6.5798
		22790	23110	6.29852
		22810	23130	6.45662
		22850	23170	7.42789
		22870	23190	4.44582
		22890	23210	3.97517
		22910	23230	5.61627
		22950	23270	4.54365
		22970	23290	7.45677
		22990	23310	6.83741
		23010	23330	7.4723
		23050	23370	7.03773
		23070	23390	7.32737
		23090	23410	5.98493
		23130	23450	6.39152
		23150	23470	6.78633
		23190	23510	6.04188
		23210	23530	5.00289
		23230	23550	3.84483
		23250	23570	2.5745
		23270	23590	4.04477
		23290	23610	4.21324
		23330	23650	7.34583
		23350	23670	7.10699
		23370	23690	6.46116
		23430	23750	7.44151
		23470	23790	8.57138
		23510	23830	8.33779
		23530	23850	6.5414
		23570	23890	6.2481
		23610	23930	7.1808
		23670	23990	7.3749
		23710	24030	7.80117
		23730	24050	7.98516
		23770	24090	7.05096
		23810	24130	6.57372
		23850	24170	7.4058
		23870	24190	7.97968
		23910	24230	7.54674
		23950	24270	6.43798
		23990	24310	6.77876
		24030	24350	7.26091
		24070	24390	7.90856
		24090	24410	7.7606
		24130	24450	6.75258
		24170	24490	6.26347
		24210	24530	7.976
		24230	24550	5.90014
		24270	24590	6.03625
		24310	24630	6.28764
		24330	24650	6.7895
		24370	24690	8.11066
		24410	24730	6.05601
		24430	24750	6.78795
		24470	24790	6.62862
		24510	24830	5.75497
		24550	24870	7.04933
		24570	24890	7.961
		24610	24930	8.50104
		24650	24970	8.24097
		24730	25050	8.08941
		24770	25090	7.27936
		24790	25110	7.66288
		24830	25150	8.05589
		24870	25190	7.75746
		24890	25210	7.45249
		24930	25250	7.07234
		24970	25290	6.82392
		24990	25310	6.32168
		25030	25350	6.34443
		25070	25390	5.53355
		25090	25410	6.76907
		25130	25450	6.32187
		25170	25490	7.07865
		25210	25530	6.51348
		25250	25570	7.42634
		25290	25610	6.43869
		25330	25650	6.16314
		25350	25670	6.54889
		25390	25710	6.82267
		25430	25750	7.02836
		25470	25790	6.62454
		25510	25830	7.3051
		25550	25870	7.62799
		25590	25910	7.56041
		25610	25930	7.30331
		25650	25970	7.64997
		25690	26010	7.23369
		25730	26050	7.76902
		25770	26090	8.13924
		25810	26130	7.14672
		25850	26170	7.35594
		25850	26170	7.14017
		25890	26210	8.24817
		25890	26210	6.96653
		25910	26230	7.18782
		25950	26270	7.34441

## Sheet: Figure 5h
Figure 5h		WD2014 ice Age	WD2014 ice age+400 years	5-core dln anomaly
		(years BP1950)	(years BP1950)	(‰)
		22000	22400	-10.9221
		22010	22410	-11.0153
		22020	22420	-10.929
		22030	22430	-10.7766
		22040	22440	-10.6332
		22050	22450	-10.7363
		22060	22460	-10.8102
		22070	22470	-10.911
		22080	22480	-10.9466
		22090	22490	-10.9194
		22100	22500	-11.1112
		22110	22510	-11.3626
		22120	22520	-11.5204
		22130	22530	-11.621
		22140	22540	-11.5287
		22150	22550	-11.4414
		22160	22560	-11.3911
		22170	22570	-11.2818
		22180	22580	-11.1532
		22190	22590	-10.9791
		22200	22600	-10.8438
		22210	22610	-10.8761
		22220	22620	-10.9807
		22230	22630	-11.1905
		22240	22640	-11.1269
		22250	22650	-10.9455
		22260	22660	-10.6407
		22270	22670	-10.4554
		22280	22680	-10.4215
		22290	22690	-10.4422
		22300	22700	-10.5569
		22310	22710	-10.6712
		22320	22720	-10.8065
		22330	22730	-10.9526
		22340	22740	-10.9906
		22350	22750	-10.9489
		22360	22760	-10.864
		22370	22770	-10.8144
		22380	22780	-10.7737
		22390	22790	-10.8831
		22400	22800	-11.0146
		22410	22810	-11.3022
		22420	22820	-11.6315
		22430	22830	-11.9378
		22440	22840	-12.0801
		22450	22850	-12.1135
		22460	22860	-11.8692
		22470	22870	-11.7054
		22480	22880	-11.6726
		22490	22890	-11.6188
		22500	22900	-11.6478
		22510	22910	-11.7096
		22520	22920	-11.7869
		22530	22930	-11.8455
		22540	22940	-11.9108
		22550	22950	-11.9978
		22560	22960	-11.9631
		22570	22970	-11.8559
		22580	22980	-11.7283
		22590	22990	-11.6601
		22600	23000	-11.7916
		22610	23010	-11.8925
		22620	23020	-12.1172
		22630	23030	-11.8234
		22640	23040	-11.5617
		22650	23050	-11.4258
		22660	23060	-11.4912
		22670	23070	-11.7176
		22680	23080	-11.7275
		22690	23090	-11.7576
		22700	23100	-11.7566
		22710	23110	-11.7272
		22720	23120	-11.6735
		22730	23130	-11.3697
		22740	23140	-11.1487
		22750	23150	-11.1235
		22760	23160	-11.2624
		22770	23170	-11.3885
		22780	23180	-11.3403
		22790	23190	-11.2895
		22800	23200	-11.264
		22810	23210	-11.2695
		22820	23220	-11.2747
		22830	23230	-11.2934
		22840	23240	-11.2994
		22850	23250	-11.3414
		22860	23260	-11.3664
		22870	23270	-11.3408
		22880	23280	-11.3425
		22890	23290	-11.3564
		22900	23300	-11.3238
		22910	23310	-11.281
		22920	23320	-11.1966
		22930	23330	-11.0926
		22940	23340	-10.9985
		22950	23350	-10.9549
		22960	23360	-11.0352
		22970	23370	-11.1098
		22980	23380	-11.1715
		22990	23390	-11.1316
		23000	23400	-11.0172
		23010	23410	-10.9503
		23020	23420	-11.0205
		23030	23430	-11.0604
		23040	23440	-11.1032
		23050	23450	-11.0666
		23060	23460	-11.0792
		23070	23470	-11.2189
		23080	23480	-11.3704
		23090	23490	-11.5004
		23100	23500	-11.5304
		23110	23510	-11.5021
		23120	23520	-11.4383
		23130	23530	-11.3426
		23140	23540	-11.2783
		23150	23550	-11.163
		23160	23560	-11.0305
		23170	23570	-10.8913
		23180	23580	-10.7757
		23190	23590	-10.7853
		23200	23600	-10.8023
		23210	23610	-10.816
		23220	23620	-10.8047
		23230	23630	-10.6625
		23240	23640	-10.649
		23250	23650	-10.6884
		23260	23660	-10.8275
		23270	23670	-11.0191
		23280	23680	-11.052
		23290	23690	-11.115
		23300	23700	-11.0185
		23310	23710	-11.0208
		23320	23720	-11.1027
		23330	23730	-11.1967
		23340	23740	-11.3048
		23350	23750	-11.2529
		23360	23760	-11.1399
		23370	23770	-11.0056
		23380	23780	-10.8942
		23390	23790	-10.8612
		23400	23800	-10.8028
		23410	23810	-10.7546
		23420	23820	-10.6878
		23430	23830	-10.6666
		23440	23840	-10.7884
		23450	23850	-10.8958
		23460	23860	-10.9593
		23470	23870	-11.0045
		23480	23880	-10.984
		23490	23890	-10.8962
		23500	23900	-10.8267
		23510	23910	-10.6741
		23520	23920	-10.5165
		23530	23930	-10.5229
		23540	23940	-10.4918
		23550	23950	-10.4366
		23560	23960	-10.3716
		23570	23970	-10.2835
		23580	23980	-10.3811
		23590	23990	-10.4792
		23600	24000	-10.5752
		23610	24010	-10.4909
		23620	24020	-10.2297
		23630	24030	-9.97928
		23640	24040	-9.78765
		23650	24050	-9.75036
		23660	24060	-9.74878
		23670	24070	-9.77856
		23680	24080	-9.82067
		23690	24090	-9.94102
		23700	24100	-9.9937
		23710	24110	-9.99588
		23720	24120	-9.83843
		23730	24130	-9.74021
		23740	24140	-9.66026
		23750	24150	-9.82478
		23760	24160	-9.96556
		23770	24170	-10.0661
		23780	24180	-10.1002
		23790	24190	-9.91651
		23800	24200	-9.76741
		23810	24210	-9.64703
		23820	24220	-9.59132
		23830	24230	-9.76026
		23840	24240	-9.92505
		23850	24250	-10.0392
		23860	24260	-10.0674
		23870	24270	-10.097
		23880	24280	-10.1588
		23890	24290	-10.2965
		23900	24300	-10.3619
		23910	24310	-10.3415
		23920	24320	-10.3914
		23930	24330	-10.499
		23940	24340	-10.7269
		23950	24350	-10.9144
		23960	24360	-11.0424
		23970	24370	-11.0213
		23980	24380	-10.9353
		23990	24390	-10.7628
		24000	24400	-10.7373
		24010	24410	-10.7734
		24020	24420	-10.9749
		24030	24430	-11.1508
		24040	24440	-11.2174
		24050	24450	-11.123
		24060	24460	-11.0088
		24070	24470	-10.9879
		24080	24480	-11.083
		24090	24490	-11.2425
		24100	24500	-11.3214
		24110	24510	-11.3407
		24120	24520	-11.3802
		24130	24530	-11.2766
		24140	24540	-11.153
		24150	24550	-11.1048
		24160	24560	-11.0929
		24170	24570	-11.2793
		24180	24580	-11.4235
		24190	24590	-11.4157
		24200	24600	-11.3756
		24210	24610	-11.245
		24220	24620	-11.2031
		24230	24630	-11.1508
		24240	24640	-11.0841
		24250	24650	-11.0363
		24260	24660	-10.9843
		24270	24670	-11.1132
		24280	24680	-11.2531
		24290	24690	-11.3893
		24300	24700	-11.4192
		24310	24710	-11.437
		24320	24720	-11.443
		24330	24730	-11.4463
		24340	24740	-11.4498
		24350	24750	-11.3981
		24360	24760	-11.3304
		24370	24770	-11.24
		24380	24780	-11.1681
		24390	24790	-11.1858
		24400	24800	-11.2582
		24410	24810	-11.3914
		24420	24820	-11.5011
		24430	24830	-11.5267
		24440	24840	-11.4549
		24450	24850	-11.3606
		24460	24860	-11.2252
		24470	24870	-11.1003
		24480	24880	-11.0856
		24490	24890	-11.1867
		24500	24900	-11.3987
		24510	24910	-11.8161
		24520	24920	-11.9492
		24530	24930	-11.8209
		24540	24940	-11.5617
		24550	24950	-11.325
		24560	24960	-11.2686
		24570	24970	-11.319
		24580	24980	-11.3409
		24590	24990	-11.3434
		24600	25000	-11.5255
		24610	25010	-11.5574
		24620	25020	-11.6762
		24630	25030	-11.701
		24640	25040	-11.6615
		24650	25050	-11.5343
		24660	25060	-11.5063
		24670	25070	-11.4989
		24680	25080	-11.5134
		24690	25090	-11.5135
		24700	25100	-11.3554
		24710	25110	-11.1143
		24720	25120	-11.1013
		24730	25130	-11.2217
		24740	25140	-11.4521
		24750	25150	-11.6399
		24760	25160	-11.742
		24770	25170	-11.788
		24780	25180	-11.7915
		24790	25190	-11.7927
		24800	25200	-11.7342
		24810	25210	-11.738
		24820	25220	-11.8628
		24830	25230	-11.9857
		24840	25240	-12.1697
		24850	25250	-12.139
		24860	25260	-12.036
		24870	25270	-11.855
		24880	25280	-11.735
		24890	25290	-11.6306
		24900	25300	-11.493
		24910	25310	-11.2267
		24920	25320	-11.1531
		24930	25330	-11.2258
		24940	25340	-11.5511
		24950	25350	-11.7167
		24960	25360	-11.6833
		24970	25370	-11.5376
		24980	25380	-11.5449
		24990	25390	-11.5792
		25000	25400	-11.6015
		25010	25410	-11.441
		25020	25420	-11.3531
		25030	25430	-11.3411
		25040	25440	-11.4337
		25050	25450	-11.5263
		25060	25460	-11.5868
		25070	25470	-11.6491
		25080	25480	-11.7172
		25090	25490	-11.7934
		25100	25500	-11.816
		25110	25510	-11.7587
		25120	25520	-11.6397
		25130	25530	-11.7753
		25140	25540	-11.9696
		25150	25550	-12.1164
		25160	25560	-11.9814
		25170	25570	-11.8684
		25180	25580	-11.8129
		25190	25590	-11.8719
		25200	25600	-11.994
		25210	25610	-12.1088
		25220	25620	-12.1407
		25230	25630	-12.0598
		25240	25640	-11.934
		25250	25650	-11.7756
		25260	25660	-11.6234
		25270	25670	-11.5004
		25280	25680	-11.3946
		25290	25690	-11.4616
		25300	25700	-11.4962
		25310	25710	-11.4581
		25320	25720	-11.2774
		25330	25730	-11.1141
		25340	25740	-11.0142
		25350	25750	-11.1781
		25360	25760	-11.4019
		25370	25770	-11.6925
		25380	25780	-11.7087
		25390	25790	-11.5916
		25400	25800	-11.2982
		25410	25810	-11.1803
		25420	25820	-11.1344
		25430	25830	-11.0939
		25440	25840	-11.0288
		25450	25850	-10.9515
		25460	25860	-10.8362
		25470	25870	-10.7871
		25480	25880	-10.8019
		25490	25890	-10.9273
		25500	25900	-10.9824
		25510	25910	-10.8546
		25520	25920	-10.8404
		25530	25930	-10.9073
		25540	25940	-11.2695
		25550	25950	-11.5217
		25560	25960	-11.6639
		25570	25970	-11.6379
		25580	25980	-11.6038
		25590	25990	-11.5919
		25600	26000	-11.6824

## Sheet: Figure 5i
Figure 5i		WD2014 ice Age	WD2014 ice age+400 years	[nssCa2+] WDC
		(years BP1950)	(years BP1950)
		22000.3	22400.3	9.4739
		22000.7	22400.7	8.9876
		22001	22401	8.3075
		22001.4	22401.4	7.8474
		22001.8	22401.8	9.7663
		22002.2	22402.2	9.9312
		22002.7	22402.7	8.3827
		22003.2	22403.2	8.8318
		22003.6	22403.6	8.6705
		22004	22404	7.6717
		22004.3	22404.3	7.4324
		22004.6	22404.6	8.3281
		22004.9	22404.9	8.5667
		22005.3	22405.3	7.9602
		22005.7	22405.7	9.7474
		22006.1	22406.1	10.3277
		22006.5	22406.5	11.8287
		22006.8	22406.8	13.4095
		22007.2	22407.2	15.3597
		22007.6	22407.6	17.9959
		22008	22408	19.735
		22008.3	22408.3	20.0484
		22008.6	22408.6	19.8782
		22008.9	22408.9	18.6302
		22009.2	22409.2	15.7009
		22009.4	22409.4	12.5185
		22009.7	22409.7	10.5652
		22010	22410	8.7327
		22010.2	22410.2	7.2248
		22010.5	22410.5	6.4619
		22010.8	22410.8	6.9122
		22011.1	22411.1	7.608
		22011.4	22411.4	7.7373
		22011.7	22411.7	8.4491
		22011.9	22411.9	10.1205
		22012.4	22412.4	11.3991
		22012.8	22412.8	12.2259
		22013.2	22413.2	12.3765
		22013.6	22413.6	12.4921
		22014	22414	12.4226
		22014.3	22414.3	12.0279
		22014.7	22414.7	10.4636
		22015	22415	9.5997
		22015.4	22415.4	10.2651
		22015.7	22415.7	11.0394
		22016.1	22416.1	11.2841
		22016.6	22416.6	11.1295
		22017	22417	10.6252
		22017.4	22417.4	9.2613
		22017.7	22417.7	7.7666
		22018	22418	7.4803
		22018.3	22418.3	7.6649
		22018.5	22418.5	8.2494
		22018.8	22418.8	9.4118
		22019	22419	10.8354
		22019.2	22419.2	11.4696
		22019.5	22419.5	12.0616
		22019.7	22419.7	12.1336
		22020	22420	11.2563
		22020.3	22420.3	11.0886
		22020.6	22420.6	11.3271
		22021	22421	11.2447
		22021.4	22421.4	11.1106
		22021.9	22421.9	10.6766
		22022.2	22422.2	9.4743
		22022.4	22422.4	7.861
		22022.7	22422.7	6.8721
		22022.9	22422.9	6.3616
		22023.1	22423.1	6.4644
		22023.4	22423.4	6.6496
		22023.7	22423.7	6.1595
		22024	22424	6.1063
		22024.3	22424.3	6.5541
		22024.6	22424.6	6.9332
		22024.9	22424.9	8.1598
		22025.4	22425.4	9.0776
		22025.8	22425.8	9.4158
		22026.2	22426.2	10.2317
		22026.6	22426.6	11.021
		22026.9	22426.9	11.6706
		22027.2	22427.2	11.5696
		22027.5	22427.5	11.5447
		22027.8	22427.8	11.8698
		22028	22428	11.9823
		22028.4	22428.4	11.9726
		22028.8	22428.8	10.9319
		22029.1	22429.1	9.5018
		22029.3	22429.3	8.6343
		22029.6	22429.6	8.2812
		22029.9	22429.9	8.3796
		22030.2	22430.2	8.6479
		22030.6	22430.6	8.8755
		22031	22431	9.7714
		22031.3	22431.3	10.584
		22031.7	22431.7	10.292
		22032	22432	10.0416
		22032.2	22432.2	9.9011
		22032.4	22432.4	9.2438
		22032.7	22432.7	8.4614
		22032.9	22432.9	7.8191
		22033.2	22433.2	7.7241
		22033.8	22433.8	8.0642
		22034.2	22434.2	7.4582
		22034.4	22434.4	6.7888
		22034.7	22434.7	6.8265
		22035	22435	6.5907
		22035.4	22435.4	6.6349
		22035.8	22435.8	8.4957
		22036.2	22436.2	8.3393
		22036.6	22436.6	7.1114
		22037	22437	6.5308
		22037.3	22437.3	6.2448
		22037.6	22437.6	5.8547
		22037.9	22437.9	5.697
		22038.2	22438.2	5.4379
		22038.4	22438.4	5.6847
		22038.7	22438.7	6.5503
		22039	22439	7.5732
		22039.4	22439.4	8.625
		22039.8	22439.8	9.1354
		22040.2	22440.2	9.8485
		22040.7	22440.7	10.0729
		22041.2	22441.2	10.5354
		22041.5	22441.5	10.9242
		22041.8	22441.8	10.4817
		22042.2	22442.2	9.0875
		22042.6	22442.6	7.5294
		22043	22443	7.691
		22043.6	22443.6	8.6792
		22044.1	22444.1	10.2671
		22044.4	22444.4	11.5791
		22044.7	22444.7	14.0881
		22045	22445	16.5694
		22045.6	22445.6	18.8413
		22046.1	22446.1	19.9702
		22046.5	22446.5	21.5408
		22046.9	22446.9	21.034
		22047.2	22447.2	16.5617
		22047.6	22447.6	13.919
		22047.9	22447.9	13.8212
		22048.2	22448.2	14.821
		22048.6	22448.6	15.5924
		22048.9	22448.9	15.3764
		22049.2	22449.2	14.7086
		22049.6	22449.6	13.3328
		22049.9	22449.9	11.5675
		22050.2	22450.2	10.7831
		22050.5	22450.5	10.0107
		22050.8	22450.8	9.9421
		22051.1	22451.1	9.9716
		22051.4	22451.4	9.7081
		22051.7	22451.7	9.6062
		22052	22452	9.9985
		22052.3	22452.3	9.2994
		22052.6	22452.6	9.1546
		22052.9	22452.9	8.9447
		22053.5	22453.5	7.4974
		22054	22454	6.8885
		22054.4	22454.4	6.6099
		22054.8	22454.8	6.5486
		22055.1	22455.1	6.374
		22055.5	22455.5	6.6251
		22055.8	22455.8	7.4498
		22056.1	22456.1	7.873
		22056.4	22456.4	8.5508
		22056.7	22456.7	9.5244
		22057	22457	9.1403
		22057.3	22457.3	9.2839
		22057.6	22457.6	9.7706
		22057.9	22457.9	10.3409
		22058.2	22458.2	11.1613
		22058.5	22458.5	11.5093
		22058.8	22458.8	10.5814
		22059.2	22459.2	10.2767
		22059.8	22459.8	11.1416
		22060.4	22460.4	11.8502
		22060.9	22460.9	11.765
		22061.3	22461.3	10.886
		22061.7	22461.7	10.0508
		22062.1	22462.1	9.7719
		22062.4	22462.4	9.0028
		22062.8	22462.8	8.7493
		22063.2	22463.2	8.8788
		22063.6	22463.6	9.1054
		22064	22464	8.5886
		22064.4	22464.4	7.7504
		22064.8	22464.8	7.1637
		22065.1	22465.1	6.7827
		22065.4	22465.4	6.1724
		22067.6	22467.6	10.5894
		22068.1	22468.1	12.3064
		22068.3	22468.3	12.1439
		22068.7	22468.7	12.4805
		22068.9	22468.9	13.2284
		22069.2	22469.2	12.4903
		22069.5	22469.5	10.8764
		22069.8	22469.8	10.5596
		22070.1	22470.1	9.696
		22070.4	22470.4	8.9418
		22070.7	22470.7	8.6274
		22071	22471	8.3239
		22071.3	22471.3	8.4377
		22071.6	22471.6	9.2831
		22072	22472	9.4524
		22072.4	22472.4	9.0408
		22072.9	22472.9	9.3142
		22073.3	22473.3	9.2072
		22073.7	22473.7	17.8467
		22074.1	22474.1	18.4464
		22074.4	22474.4	10.3785
		22074.8	22474.8	10.4965
		22075.2	22475.2	10.5439
		22075.6	22475.6	11.0687
		22076	22476	10.8046
		22076.5	22476.5	10.9318
		22077	22477	11.1475
		22077.3	22477.3	11.1256
		22077.7	22477.7	10.8834
		22078.1	22478.1	11.9691
		22078.5	22478.5	13.6277
		22079	22479	15.6511
		22079.3	22479.3	17.4582
		22079.7	22479.7	18.1445
		22080.1	22480.1	17.8062
		22080.5	22480.5	16.2097
		22080.8	22480.8	13.3888
		22081.2	22481.2	10.5959
		22081.4	22481.4	9.7845
		22081.7	22481.7	9.8068
		22082	22482	9.5302
		22082.4	22482.4	9.2672
		22082.8	22482.8	8.8304
		22083.1	22483.1	8.0152
		22083.5	22483.5	7.1138
		22083.9	22483.9	6.7571
		22084.2	22484.2	6.516
		22084.5	22484.5	6.6925
		22084.8	22484.8	6.9387
		22085	22485	7.3919
		22085.3	22485.3	7.495
		22085.6	22485.6	7.9144
		22085.9	22485.9	13.8512
		22086.2	22486.2	14.1459
		22086.5	22486.5	8.7388
		22086.8	22486.8	8.307
		22087.1	22487.1	8.5082
		22087.4	22487.4	8.918
		22087.7	22487.7	8.6481
		22088.1	22488.1	8.2546
		22088.7	22488.7	7.7572
		22089.2	22489.2	7.4713
		22089.5	22489.5	7.4557
		22089.9	22489.9	7.8287
		22090.2	22490.2	8.2369
		22090.5	22490.5	8.5144
		22090.8	22490.8	9.9378
		22091	22491	10.7831
		22091.4	22491.4	10.7579
		22091.8	22491.8	10.8574
		22092.2	22492.2	10.8709
		22092.5	22492.5	11.0054
		22092.8	22492.8	10.8731
		22093.2	22493.2	10.792
		22093.4	22493.4	10.9868
		22093.7	22493.7	10.6307
		22094	22494	10.9037
		22094.3	22494.3	11.3393
		22094.6	22494.6	11.6404
		22094.8	22494.8	10.0966
		22095.1	22495.1	8.6204
		22095.5	22495.5	7.4172
		22095.8	22495.8	6.7867
		22096.1	22496.1	7.4154
		22096.5	22496.5	7.9395
		22096.8	22496.8	8.6323
		22097.1	22497.1	9.0213
		22097.5	22497.5	8.5245
		22097.9	22497.9	7.4774
		22098.3	22498.3	7.4281
		22098.7	22498.7	7.2047
		22099	22499	7
		22099.4	22499.4	6.9501
		22099.8	22499.8	6.7032
		22100.1	22500.1	6.8816
		22100.5	22500.5	7.2918
		22100.8	22500.8	8.0188
		22101.2	22501.2	9.0326
		22101.6	22501.6	9.942
		22102	22502	11.4619
		22102.3	22502.3	12.0526
		22102.7	22502.7	11.8372
		22103	22503	11.1725
		22103.5	22503.5	10.3063
		22104	22504	10.0731
		22104.3	22504.3	9.8284
		22104.6	22504.6	9.1187
		22104.9	22504.9	8.5948
		22105.2	22505.2	8.7799
		22105.6	22505.6	9.2802
		22105.9	22505.9	10.1739
		22106.3	22506.3	10.4962
		22106.7	22506.7	10.5683
		22107.2	22507.2	10.9942
		22107.6	22507.6	11.8701
		22108.1	22508.1	13.5962
		22108.3	22508.3	15.2746
		22108.6	22508.6	17.6737
		22108.8	22508.8	22.5859
		22109	22509	23.5456
		22109.3	22509.3	21.9781
		22109.6	22509.6	22.7426
		22109.8	22509.8	24.8069
		22110.1	22510.1	25.6385
		22110.5	22510.5	21.9764
		22110.8	22510.8	17.2784
		22111.3	22511.3	14.8582
		22111.7	22511.7	12.9112
		22112.1	22512.1	11.623
		22112.4	22512.4	11.328
		22112.8	22512.8	11.765
		22113.1	22513.1	12.0622
		22113.5	22513.5	11.705
		22114	22514	10.5696
		22114.4	22514.4	9.6283
		22114.8	22514.8	9.2474
		22115.2	22515.2	9.0846
		22115.6	22515.6	9.6684
		22116	22516	10.1724
		22116.3	22516.3	10.3058
		22116.6	22516.6	10.6302
		22116.8	22516.8	11.1952
		22117.1	22517.1	11.249
		22117.4	22517.4	10.0655
		22117.6	22517.6	9.0946
		22117.9	22517.9	8.9089
		22118.3	22518.3	8.8738
		22118.8	22518.8	8.3176
		22119.2	22519.2	7.3961
		22119.5	22519.5	6.7725
		22119.8	22519.8	7.0708
		22120.1	22520.1	7.3693
		22120.5	22520.5	7.1525
		22120.9	22520.9	6.9691
		22121.2	22521.2	6.5593
		22121.6	22521.6	5.8366
		22122	22522	5.1596
		22122.3	22522.3	5.0968
		22122.6	22522.6	5.5358
		22122.9	22522.9	5.8578
		22123.2	22523.2	6.2657
		22123.5	22523.5	7.3673
		22123.7	22523.7	8.8275
		22124	22524	10.4619
		22124.3	22524.3	12.923
		22124.7	22524.7	14.3946
		22125	22525	14.3518
		22125.2	22525.2	13.0176
		22125.5	22525.5	10.901
		22125.7	22525.7	9.6254
		22126	22526	8.4489
		22126.3	22526.3	7.6144
		22126.6	22526.6	7.9001
		22126.9	22526.9	8.3171
		22127.3	22527.3	8.3928
		22127.8	22527.8	9.4172
		22128.2	22528.2	10.9353
		22128.6	22528.6	12.5848
		22129	22529	13.7432
		22129.3	22529.3	13.6695
		22129.5	22529.5	13.2528
		22129.8	22529.8	13.1153
		22130	22530	11.9206
		22130.4	22530.4	8.6195
		22130.7	22530.7	7.4932
		22131	22531	8.711
		22131.5	22531.5	9.6392
		22132.2	22532.2	10.2297
		22132.5	22532.5	11.0695
		22132.7	22532.7	11.7519
		22133	22533	12.0698
		22133.3	22533.3	12.1197
		22133.6	22533.6	11.8102
		22133.9	22533.9	11.7353
		22134.2	22534.2	11.7797
		22134.5	22534.5	11.6796
		22134.8	22534.8	11.9881
		22135.5	22535.5	13.0619
		22135.8	22535.8	13.5153
		22136.2	22536.2	14.317
		22136.5	22536.5	14.6205
		22136.9	22536.9	14.2764
		22137.3	22537.3	12.9807
		22137.8	22537.8	11.9447
		22138.2	22538.2	12.2426
		22138.6	22538.6	11.7263
		22139	22539	10.528
		22139.3	22539.3	10.1058
		22139.6	22539.6	10.0509
		22139.8	22539.8	10.6805
		22140.2	22540.2	11.4544
		22140.6	22540.6	13.4823
		22141.1	22541.1	17.2669
		22141.3	22541.3	20.8213
		22141.6	22541.6	22.0053
		22141.9	22541.9	22.2807
		22142.2	22542.2	23.606
		22142.5	22542.5	23.2516
		22142.8	22542.8	21.2602
		22143.2	22543.2	17.0248
		22143.8	22543.8	13.5804
		22144.2	22544.2	12.3261
		22144.5	22544.5	12.0328
		22144.8	22544.8	11.8863
		22145	22545	12.1227
		22145.3	22545.3	12.9771
		22145.6	22545.6	12.8011
		22145.8	22545.8	11.9659
		22146.1	22546.1	11.5289
		22146.3	22546.3	10.7196
		22146.6	22546.6	11.082
		22146.8	22546.8	11.1891
		22147.2	22547.2	10.6232
		22147.6	22547.6	10.261
		22148	22548	9.3905
		22148.3	22548.3	8.5127
		22148.7	22548.7	7.6477
		22149.1	22549.1	6.552
		22149.4	22549.4	6.7831
		22149.7	22549.7	6.6482
		22150	22550	6.2416
		22150.4	22550.4	6.4982
		22150.8	22550.8	7.2013
		22151.3	22551.3	8.1734
		22151.6	22551.6	9.7015
		22152	22552	10.4764
		22152.4	22552.4	10.6975
		22152.9	22552.9	10.4672
		22153.2	22553.2	9.8657
		22153.5	22553.5	9.7086
		22153.8	22553.8	9.4355
		22154.1	22554.1	9.4111
		22154.4	22554.4	8.7387
		22154.7	22554.7	8.5804
		22155	22555	9.1521
		22155.4	22555.4	9.0982
		22155.8	22555.8	9.0441
		22156.2	22556.2	10.5985
		22156.7	22556.7	11.1679
		22157.2	22557.2	10.8422
		22157.6	22557.6	9.9891
		22158	22558	9.4469
		22158.5	22558.5	9.2227
		22159	22559	8.6629
		22159.4	22559.4	7.6065
		22159.9	22559.9	7.1001
		22160.3	22560.3	7.3016
		22160.7	22560.7	7.4868
		22161	22561	7.5164
		22161.4	22561.4	7.1543
		22161.8	22561.8	7.4507
		22162.2	22562.2	7.7234
		22162.6	22562.6	8.468
		22163	22563	8.6632
		22163.4	22563.4	8.6052
		22163.8	22563.8	8.802
		22164.3	22564.3	8.9509
		22164.7	22564.7	9.6662
		22165.1	22565.1	10.7761
		22165.4	22565.4	10.8131
		22165.7	22565.7	10.4865
		22166.1	22566.1	9.6831
		22166.6	22566.6	11.9707
		22167.1	22567.1	11.9509
		22167.4	22567.4	9.6106
		22167.8	22567.8	9.9863
		22168.2	22568.2	10.42
		22168.5	22568.5	9.985
		22168.8	22568.8	10.505
		22169.2	22569.2	10.0715
		22169.6	22569.6	7.2971
		22170.1	22570.1	7.1588
		22170.4	22570.4	6.9996
		22170.7	22570.7	8.5345
		22171	22571	8.8563
		22171.3	22571.3	8.7759
		22171.6	22571.6	7.9691
		22171.9	22571.9	7.0762
		22172.3	22572.3	7.2476
		22172.6	22572.6	8.2862
		22172.9	22572.9	9.1306
		22173.3	22573.3	10.0227
		22173.6	22573.6	10.6147
		22174	22574	10.3785
		22174.3	22574.3	9.8244
		22174.5	22574.5	8.5831
		22174.8	22574.8	7.6908
		22175.1	22575.1	7.9539
		22175.4	22575.4	7.9787
		22175.7	22575.7	8.5523
		22175.9	22575.9	8.315
		22176.3	22576.3	7.9786
		22176.8	22576.8	7.8488
		22177.2	22577.2	8.7692
		22177.6	22577.6	9.6708
		22178	22578	10.2735
		22178.4	22578.4	11.342
		22178.8	22578.8	11.4671
		22179.1	22579.1	11.3551
		22179.4	22579.4	10.1221
		22179.7	22579.7	7.9712
		22180.1	22580.1	7.1473
		22180.5	22580.5	8.1033
		22180.9	22580.9	8.3841
		22181.2	22581.2	8.0797
		22181.6	22581.6	8.5426
		22181.9	22581.9	9.8496
		22182.3	22582.3	11.1627
		22182.7	22582.7	13.6521
		22183.1	22583.1	15.1996
		22183.5	22583.5	15.8747
		22184	22584	18.0626
		22184.3	22584.3	18.9881
		22184.7	22584.7	18.7502
		22185	22585	16.6261
		22186	22586	12.8498
		22186.4	22586.4	10.055
		22186.8	22586.8	9.8057
		22187.2	22587.2	9.6133
		22187.5	22587.5	9.7068
		22187.8	22587.8	9.5539
		22188.1	22588.1	8.9697
		22188.5	22588.5	8.7774
		22188.8	22588.8	8.2449
		22189.2	22589.2	7.0741
		22189.6	22589.6	5.8077
		22190	22590	5.0079
		22190.3	22590.3	5.1395
		22190.7	22590.7	5.7138
		22191	22591	6.8301
		22191.3	22591.3	8.3723
		22191.6	22591.6	9.7958
		22191.9	22591.9	10.807
		22192.2	22592.2	11.1172
		22192.4	22592.4	10.9856
		22192.7	22592.7	10.8178
		22193	22593	10.5057
		22193.2	22593.2	10.6274
		22193.6	22593.6	9.738
		22193.9	22593.9	8.5108
		22194.2	22594.2	12.1244
		22194.5	22594.5	12.3384
		22194.8	22594.8	8.8822
		22195.1	22595.1	9.4994
		22195.5	22595.5	9.1987
		22195.9	22595.9	8.9822
		22196.3	22596.3	9.2461
		22196.7	22596.7	9.6717
		22197.1	22597.1	10.2979
		22197.5	22597.5	11.103
		22197.8	22597.8	11.6831
		22198.2	22598.2	10.9568
		22198.6	22598.6	9.1931
		22199	22599	8.188
		22199.2	22599.2	7.5461
		22199.5	22599.5	6.7616
		22199.8	22599.8	6.4658
		22200.1	22600.1	6.5306
		22200.5	22600.5	7.5241
		22201	22601	8.3675
		22201.4	22601.4	8.9946
		22201.8	22601.8	9.5353
		22202.2	22602.2	10.2369
		22202.5	22602.5	10.6279
		22202.8	22602.8	10.2674
		22203.1	22603.1	9.7029
		22203.5	22603.5	8.8286
		22203.8	22603.8	7.537
		22204.1	22604.1	7.3598
		22204.5	22604.5	8.5229
		22204.8	22604.8	9.534
		22205.2	22605.2	9.7171
		22205.5	22605.5	10.3963
		22205.8	22605.8	11.5833
		22206.1	22606.1	12.7881
		22206.5	22606.5	12.687
		22206.9	22606.9	12.1755
		22207.2	22607.2	11.4176
		22207.7	22607.7	10.4518
		22208.1	22608.1	10.4537
		22208.4	22608.4	10.1778
		22208.7	22608.7	8.7163
		22209.1	22609.1	7.5733
		22209.5	22609.5	6.8926
		22209.9	22609.9	6.6812
		22210.2	22610.2	6.3412
		22210.5	22610.5	6.4191
		22210.9	22610.9	7.165
		22211.3	22611.3	7.2587
		22211.8	22611.8	7.3743
		22212.2	22612.2	7.1404
		22212.7	22612.7	6.491
		22213.2	22613.2	6.4221
		22213.8	22613.8	6.6072
		22214.2	22614.2	7.2989
		22214.5	22614.5	8.6235
		22214.8	22614.8	10.1519
		22215.1	22615.1	10.8002
		22215.5	22615.5	10.7438
		22215.9	22615.9	11.6524
		22216.3	22616.3	12.5941
		22216.8	22616.8	12.4866
		22217.1	22617.1	13.1133
		22217.4	22617.4	13.7282
		22217.7	22617.7	13.255
		22218	22618	13.5997
		22218.4	22618.4	10.2035
		22218.7	22618.7	7.3739
		22219.1	22619.1	5.9223
		22219.3	22619.3	5.4991
		22219.6	22619.6	5.6522
		22219.9	22619.9	5.8757
		22220.2	22620.2	6.271
		22220.5	22620.5	6.1521
		22220.8	22620.8	6.4007
		22221.1	22621.1	7.188
		22221.4	22621.4	7.9288
		22221.6	22621.6	8.3886
		22221.9	22621.9	8.2925
		22222.2	22622.2	8.656
		22222.5	22622.5	8.8216
		22222.8	22622.8	9.0306
		22223.1	22623.1	9.4389
		22223.5	22623.5	9.6367
		22223.9	22623.9	9.8236
		22224.2	22624.2	9.9663
		22224.5	22624.5	9.1581
		22224.9	22624.9	8.2039
		22225.2	22625.2	7.4104
		22225.5	22625.5	6.7447
		22225.9	22625.9	6.3766
		22226.3	22626.3	6.2618
		22226.8	22626.8	6.1049
		22227.2	22627.2	6.0337
		22227.6	22627.6	6.1069
		22228	22628	6.615
		22228.3	22628.3	7.2561
		22228.5	22628.5	8.1917
		22228.8	22628.8	9.2122
		22229.1	22629.1	10.6306
		22229.4	22629.4	12.4475
		22229.7	22629.7	13.536
		22230	22630	14.3033
		22230.5	22630.5	13.7676
		22231	22631	12.0106
		22231.2	22631.2	11.0919
		22231.5	22631.5	10.093
		22231.8	22631.8	8.8906
		22232.1	22632.1	9.2614
		22232.4	22632.4	9.7655
		22232.7	22632.7	9.6766
		22233	22633	7.6277
		22233.3	22633.3	6.3663
		22233.5	22633.5	6.2035
		22233.8	22633.8	6.6384
		22234	22634	7.5108
		22234.3	22634.3	8.1728
		22234.6	22634.6	8.766
		22234.8	22634.8	9.6028
		22235.1	22635.1	10.0611
		22235.4	22635.4	10.2896
		22235.7	22635.7	10.2617
		22236	22636	10.4468
		22236.3	22636.3	10.6293
		22236.6	22636.6	10.7582
		22236.9	22636.9	10.5697
		22237.2	22637.2	11.2013
		22237.5	22637.5	11.9876
		22237.8	22637.8	12.4256
		22238.1	22638.1	11.4059
		22238.3	22638.3	10.1674
		22238.6	22638.6	10.142
		22238.9	22638.9	10.0706
		22240.5	22640.5	7.3321
		22240.9	22640.9	7.777
		22241.2	22641.2	7.9539
		22241.5	22641.5	7.8302
		22241.8	22641.8	7.5519
		22242.2	22642.2	7.6191
		22242.6	22642.6	8.458
		22243	22643	10.2739
		22243.3	22643.3	11.4049
		22243.6	22643.6	12.4169
		22244	22644	14.3445
		22244.2	22644.2	16.8179
		22244.5	22644.5	19.0055
		22244.8	22644.8	19.6266
		22245.1	22645.1	19.4374
		22245.6	22645.6	18.5875
		22246.1	22646.1	17.6769
		22246.3	22646.3	13.6163
		22246.6	22646.6	8.5428
		22246.8	22646.8	6.7979
		22247.2	22647.2	6.784
		22247.5	22647.5	7.4664
		22247.9	22647.9	7.4646
		22248.4	22648.4	8.8308
		22248.8	22648.8	11.9071
		22249.3	22649.3	14.6444
		22249.7	22649.7	15.1341
		22250.1	22650.1	15.0827
		22250.4	22650.4	15.2529
		22250.7	22650.7	15.8796
		22251	22651	14.9587
		22251.3	22651.3	13.2775
		22251.6	22651.6	12.1846
		22251.8	22651.8	11.5239
		22252.1	22652.1	10.6733
		22252.4	22652.4	9.8307
		22252.7	22652.7	9.465
		22252.9	22652.9	9.0718
		22253.3	22653.3	8.7536
		22253.8	22653.8	8.4847
		22254.2	22654.2	8.7695
		22254.5	22654.5	9.4524
		22254.9	22654.9	10.1871
		22255.2	22655.2	10.0016
		22255.5	22655.5	9.9432
		22255.8	22655.8	9.4861
		22256.2	22656.2	8.0682
		22256.7	22656.7	8.1738
		22257.1	22657.1	8.7124
		22257.4	22657.4	9.5143
		22257.8	22657.8	10.2587
		22258.1	22658.1	10.3584
		22258.3	22658.3	11.1795
		22258.6	22658.6	11.8304
		22258.9	22658.9	11.9648
		22259.2	22659.2	12.275
		22259.6	22659.6	13.2543
		22259.9	22659.9	13.4931
		22260.2	22660.2	13.0355
		22260.6	22660.6	12.0732
		22261	22661	11.3384
		22261.4	22661.4	10.8707
		22261.9	22661.9	10.6896
		22262.3	22662.3	10.7533
		22262.8	22662.8	10.2707
		22263.2	22663.2	9.5717
		22263.6	22663.6	9.1481
		22264.1	22664.1	8.3986
		22264.6	22664.6	8.3604
		22265.1	22665.1	9.1273
		22265.5	22665.5	9.8078
		22266	22666	10.5918
		22266.3	22666.3	10.7158
		22266.6	22666.6	10.9698
		22266.8	22666.8	11.203
		22267.2	22667.2	10.733
		22267.7	22667.7	9.7106
		22268.1	22668.1	8.7495
		22268.6	22668.6	8.7454
		22269	22669	9.0162
		22269.4	22669.4	9.3782
		22269.8	22669.8	9.7248
		22270.2	22670.2	9.6098
		22270.9	22670.9	9.8979
		22271.3	22671.3	10.6687
		22271.8	22671.8	12.9659
		22272.1	22672.1	15.6903
		22272.4	22672.4	16.7671
		22272.7	22672.7	17.3858
		22273	22673	18.2035
		22273.4	22673.4	17.214
		22273.8	22673.8	13.683
		22274.1	22674.1	9.4449
		22274.5	22674.5	7.9298
		22274.8	22674.8	8.1483
		22275.1	22675.1	9.7617
		22275.4	22675.4	11.5462
		22275.7	22675.7	12.9328
		22276	22676	15.4983
		22276.3	22676.3	18.2595
		22276.6	22676.6	20.499
		22277	22677	21.2519
		22277.3	22677.3	20.7998
		22277.5	22677.5	17.415
		22277.8	22677.8	14.545
		22278.1	22678.1	10.5266
		22278.4	22678.4	6.5832
		22278.7	22678.7	8.0958
		22279	22679	9.6513
		22279.3	22679.3	10.4139
		22279.7	22679.7	11.0983
		22280	22680	11.2825
		22280.5	22680.5	12.8829
		22281	22681	13.3308
		22281.3	22681.3	12.8661
		22281.6	22681.6	12.2012
		22281.9	22681.9	11.3666
		22282.3	22682.3	11.2722
		22282.7	22682.7	10.8995
		22283	22683	10.8239
		22283.5	22683.5	10.2325
		22284.2	22684.2	9.6515
		22284.5	22684.5	8.9701
		22284.8	22684.8	8.5339
		22285.1	22685.1	8.6045
		22285.4	22685.4	9.0735
		22285.7	22685.7	9.281
		22286	22686	9.2237
		22286.3	22686.3	8.9882
		22286.5	22686.5	9.1214
		22286.8	22686.8	9.1626
		22287.1	22687.1	9.2327
		22287.4	22687.4	9.3291
		22287.8	22687.8	8.9124
		22288.1	22688.1	8.8909
		22288.6	22688.6	9.4186
		22289	22689	9.5901
		22289.3	22689.3	9.4133
		22289.6	22689.6	10.1919
		22289.9	22689.9	10.4396
		22290.2	22690.2	10.7067
		22290.8	22690.8	10.5638
		22291.2	22691.2	9.473
		22291.4	22691.4	8.8407
		22291.7	22691.7	8.423
		22292	22692	8.2318
		22292.4	22692.4	8.8678
		22292.8	22692.8	9.3644
		22293.2	22693.2	9.2323
		22293.5	22693.5	8.9473
		22293.8	22693.8	8.5247
		22294.2	22694.2	7.6236
		22294.7	22694.7	7.0823
		22295.2	22695.2	6.834
		22295.6	22695.6	6.5799
		22296.1	22696.1	6.4802
		22296.5	22696.5	8.0949
		22296.9	22696.9	10.1172
		22297.2	22697.2	12.0037
		22297.5	22697.5	14.2116
		22297.8	22697.8	17.1277
		22298	22698	20.2342
		22298.3	22698.3	20.0853
		22298.6	22698.6	19.7604
		22298.9	22698.9	16.2898
		22299.2	22699.2	13.4079
		22299.6	22699.6	13.4875
		22299.9	22699.9	13.1987
		22300.2	22700.2	12.8641
		22300.5	22700.5	12.2546
		22300.8	22700.8	10.3251
		22301	22701	8.8808
		22301.3	22701.3	8.3686
		22301.5	22701.5	8.4234
		22301.8	22701.8	7.8307
		22302.1	22702.1	7.5499
		22302.5	22702.5	7.8985
		22302.9	22702.9	8.3544
		22303.4	22703.4	8.9955
		22303.9	22703.9	8.8338
		22304.2	22704.2	8.0605
		22304.5	22704.5	7.6042
		22304.8	22704.8	6.4904
		22305.1	22705.1	5.8861
		22305.4	22705.4	5.358
		22305.6	22705.6	5.1183
		22305.9	22705.9	5.1777
		22306.2	22706.2	5.1726
		22306.4	22706.4	5.2196
		22306.7	22706.7	5.1949
		22307	22707	4.751
		22307.2	22707.2	4.9074
		22307.5	22707.5	5.4373
		22307.7	22707.7	5.6394
		22307.9	22707.9	6.2576
		22308.2	22708.2	6.5083
		22308.5	22708.5	6.5486
		22308.7	22708.7	6.7774
		22309	22709	7.0774
		22309.3	22709.3	7.5327
		22309.6	22709.6	7.6076
		22310	22710	8.0576
		22310.2	22710.2	8.6968
		22310.5	22710.5	9.0437
		22310.7	22710.7	10.0946
		22311	22711	11.7224
		22311.3	22711.3	13.7175
		22311.8	22711.8	16.0262
		22312.2	22712.2	16.8044
		22312.5	22712.5	17.1976
		22312.9	22712.9	17.313
		22313.2	22713.2	16.9955
		22313.5	22713.5	16.6338
		22313.7	22713.7	16.2824
		22314	22714	14.165
		22314.3	22714.3	12.1201
		22314.7	22714.7	11.1337
		22315	22715	10.6479
		22315.2	22715.2	10.513
		22315.5	22715.5	12.9477
		22315.7	22715.7	15.3209
		22316	22716	16.0073
		22316.2	22716.2	16.4013
		22316.5	22716.5	16.6515
		22316.7	22716.7	15.8658
		22317	22717	13.9681
		22317.2	22717.2	11.9539
		22317.5	22717.5	11.1628
		22317.7	22717.7	10.6831
		22318	22718	10.0842
		22318.4	22718.4	9.8195
		22318.9	22718.9	9.7182
		22319.2	22719.2	9.4239
		22319.5	22719.5	9.7046
		22319.8	22719.8	10.4299
		22320.1	22720.1	10.7805
		22320.5	22720.5	11.4603
		22320.8	22720.8	12.4028
		22321.1	22721.1	12.2689
		22321.4	22721.4	10.6454
		22321.8	22721.8	10.2724
		22322.1	22722.1	11.281
		22322.4	22722.4	12.3924
		22322.7	22722.7	14.6277
		22322.9	22722.9	17.0163
		22323.3	22723.3	17.3232
		22323.7	22723.7	16.6901
		22324	22724	16.2394
		22324.4	22724.4	15.5927
		22324.8	22724.8	13.5811
		22325.1	22725.1	12.6184
		22325.4	22725.4	13.0778
		22325.7	22725.7	12.7585
		22326	22726	12.3458
		22326.4	22726.4	12.8311
		22327.1	22727.1	12.9699
		22327.5	22727.5	12.216
		22327.8	22727.8	11.2675
		22328.1	22728.1	9.8756
		22328.5	22728.5	9.5315
		22328.8	22728.8	9.6242
		22329.2	22729.2	10
		22329.5	22729.5	11.3
		22329.9	22729.9	12.834
		22330.3	22730.3	13.4993
		22330.7	22730.7	14.0619
		22331	22731	13.9637
		22331.2	22731.2	12.9599
		22331.5	22731.5	11.8523
		22331.8	22731.8	10.7708
		22332	22732	9.5665
		22332.4	22732.4	9.3872
		22332.8	22732.8	9.0689
		22333.1	22733.1	8.9575
		22333.3	22733.3	9.2886
		22333.6	22733.6	10.798
		22333.9	22733.9	11.5505
		22334.1	22734.1	10.3706
		22334.4	22734.4	10.0099
		22334.7	22734.7	10.0534
		22335	22735	10.4091
		22335.2	22735.2	10.5722
		22335.5	22735.5	10.5932
		22335.8	22735.8	10.7397
		22336.1	22736.1	10.7233
		22337.9	22737.9	11.0031
		22338.2	22738.2	11.6981
		22338.4	22738.4	11.6534
		22338.7	22738.7	10.9172
		22338.9	22738.9	9.9386
		22339.2	22739.2	9.6482
		22339.5	22739.5	9.543
		22339.8	22739.8	8.8763
		22340.1	22740.1	8.0306
		22340.4	22740.4	7.2761
		22340.6	22740.6	6.5269
		22340.9	22740.9	5.6215
		22341.2	22741.2	5.4549
		22341.4	22741.4	5.7352
		22341.7	22741.7	6.0022
		22341.9	22741.9	5.9195
		22342.2	22742.2	6.073
		22342.4	22742.4	6.553
		22342.7	22742.7	6.5773
		22342.9	22742.9	6.4686
		22343.1	22743.1	6.5692
		22343.4	22743.4	6.5816
		22343.6	22743.6	6.4676
		22343.9	22743.9	6.5901
		22344.2	22744.2	7.0803
		22344.6	22744.6	7.266
		22345	22745	7.5199
		22345.5	22745.5	6.6871
		22345.9	22745.9	6.3575
		22346.2	22746.2	6.7236
		22346.5	22746.5	6.6492
		22346.7	22746.7	6.5117
		22347	22747	6.5241
		22347.3	22747.3	6.6921
		22347.7	22747.7	7.3944
		22348	22748	8.694
		22348.4	22748.4	9.4378
		22348.7	22748.7	10.1042
		22349	22749	11.4347
		22349.5	22749.5	11.4154
		22350	22750	11.7796
		22350.3	22750.3	10.8563
		22350.6	22750.6	9.2436
		22350.9	22750.9	8.1647
		22351.2	22751.2	7.6679
		22351.5	22751.5	8.7686
		22351.8	22751.8	10.5046
		22352.1	22752.1	11.8532
		22352.5	22752.5	8.2826
		22352.8	22752.8	4.6639
		22353.1	22753.1	5.6625
		22353.4	22753.4	6.3527
		22353.7	22753.7	6.5496
		22354	22754	6.827
		22354.3	22754.3	7.5564
		22354.6	22754.6	8.7465
		22354.9	22754.9	9.576
		22355.3	22755.3	9.9046
		22355.7	22755.7	9.3955
		22356.1	22756.1	8.4076
		22356.3	22756.3	7.8937
		22356.6	22756.6	9.1374
		22356.8	22756.8	10.1272
		22357.2	22757.2	10.1595
		22357.5	22757.5	11.4564
		22357.9	22757.9	12.3839
		22358.2	22758.2	12.3536
		22358.5	22758.5	10.9601
		22358.9	22758.9	9.709
		22359.2	22759.2	9.3698
		22359.5	22759.5	9.5937
		22359.7	22759.7	9.2923
		22360	22760	9.2071
		22360.5	22760.5	9.9186
		22361	22761	11.8301
		22361.4	22761.4	13.2538
		22361.8	22761.8	14.1558
		22362.1	22762.1	14.4654
		22362.4	22762.4	13.1603
		22362.7	22762.7	12.1296
		22362.9	22762.9	10.4857
		22363.3	22763.3	10.3104
		22363.6	22763.6	10.5734
		22364	22764	10.6825
		22364.4	22764.4	10.8181
		22364.7	22764.7	10.9256
		22365.2	22765.2	10.9851
		22365.7	22765.7	10.9359
		22366.1	22766.1	10.7791
		22366.5	22766.5	11.1128
		22366.8	22766.8	11.3358
		22367.1	22767.1	11.2726
		22367.4	22767.4	12.3877
		22367.7	22767.7	12.7534
		22368	22768	12.8125
		22368.5	22768.5	12.8071
		22369	22769	12.7477
		22369.4	22769.4	12.4248
		22369.8	22769.8	14.1045
		22370.2	22770.2	15.4891
		22370.5	22770.5	16.5036
		22370.9	22770.9	18.352
		22371.2	22771.2	17.9847
		22371.6	22771.6	27.4667
		22372	22772	26.0716
		22372.5	22772.5	25.6264
		22373	22773	13.5608
		22373.4	22773.4	12.5778
		22374.1	22774.1	12.5122
		22374.5	22774.5	11.8204
		22374.8	22774.8	10.8017
		22375.2	22775.2	10.047
		22375.4	22775.4	9.454
		22375.7	22775.7	8.4801
		22376	22776	8.274
		22376.2	22776.2	8.3336
		22376.5	22776.5	8.2536
		22376.8	22776.8	8.487
		22377	22777	8.7676
		22377.3	22777.3	8.9558
		22377.6	22777.6	9.2749
		22377.8	22777.8	9.7046
		22378.1	22778.1	10.3501
		22378.4	22778.4	11.7221
		22378.7	22778.7	12.8641
		22378.9	22778.9	12.2642
		22379.3	22779.3	11.619
		22379.7	22779.7	10.9608
		22380.1	22780.1	9.7004
		22380.5	22780.5	9.1171
		22380.9	22780.9	8.6957
		22381.2	22781.2	8.6517
		22381.6	22781.6	9.2737
		22381.9	22781.9	10.0774
		22382.3	22782.3	10.6544
		22382.6	22782.6	10.4783
		22383	22783	10.3923
		22383.3	22783.3	10.6179
		22383.6	22783.6	10.9419
		22383.9	22783.9	11.1542
		22384.2	22784.2	11.8993
		22384.5	22784.5	13.1171
		22384.8	22784.8	14.06
		22385.2	22785.2	14.1857
		22385.5	22785.5	14.4616
		22385.8	22785.8	15.0344
		22386.1	22786.1	15.0109
		22386.5	22786.5	14.6131
		22387	22787	14.3535
		22387.4	22787.4	13.8293
		22387.8	22787.8	12.0253
		22388.1	22788.1	10.3818
		22388.5	22788.5	9.5993
		22388.8	22788.8	9.2939
		22389.1	22789.1	9.0822
		22389.5	22789.5	9.1923
		22389.8	22789.8	9.102
		22390.1	22790.1	8.4903
		22390.4	22790.4	8.2603
		22390.7	22790.7	7.5702
		22391.1	22791.1	6.9867
		22391.5	22791.5	6.2225
		22392	22792	5.7211
		22392.3	22792.3	5.4306
		22392.6	22792.6	4.9859
		22392.9	22792.9	4.8624
		22393.2	22793.2	5.1957
		22393.5	22793.5	5.8371
		22393.8	22793.8	6.6411
		22394.2	22794.2	8.345
		22394.5	22794.5	9.9729
		22394.9	22794.9	10.2644
		22395.2	22795.2	11.6293
		22395.5	22795.5	12.5443
		22395.8	22795.8	10.7393
		22396.1	22796.1	9.8852
		22396.4	22796.4	9.3918
		22396.8	22796.8	9.2275
		22397.2	22797.2	9.579
		22397.5	22797.5	9.9075
		22397.9	22797.9	10.8315
		22398.2	22798.2	12.5016
		22398.5	22798.5	14.0524
		22398.8	22798.8	15.0768
		22399.2	22799.2	16.0456
		22399.7	22799.7	16.4463
		22400.1	22800.1	16.7456
		22400.5	22800.5	15.8376
		22401	22801	14.5946
		22401.4	22801.4	13.6068
		22401.8	22801.8	12.2981
		22402.2	22802.2	11.1515
		22402.5	22802.5	9.4523
		22402.9	22802.9	8.0139
		22403.3	22803.3	6.9551
		22403.7	22803.7	6.1476
		22404	22804	6.2243
		22404.4	22804.4	6.1445
		22404.7	22804.7	5.8906
		22405.1	22805.1	5.5991
		22405.4	22805.4	5.0736
		22405.7	22805.7	4.6784
		22406.1	22806.1	4.7583
		22406.4	22806.4	4.9906
		22406.8	22806.8	5.4652
		22407.2	22807.2	5.8123
		22407.6	22807.6	5.6926
		22408	22808	6.1121
		22408.2	22808.2	6.4305
		22408.5	22808.5	6.7134
		22408.8	22808.8	8.1893
		22409.1	22809.1	10.2792
		22409.7	22809.7	11.2741
		22410.2	22810.2	12.7891
		22410.5	22810.5	15.5837
		22410.8	22810.8	18.2291
		22411.1	22811.1	19.8406
		22411.4	22811.4	20.9596
		22411.8	22811.8	21.1486
		22412.1	22812.1	20.3835
		22412.3	22812.3	22.7403
		22412.7	22812.7	21.992
		22412.9	22812.9	19.1183
		22413.2	22813.2	16.341
		22413.5	22813.5	12.3259
		22413.8	22813.8	9.5774
		22414.1	22814.1	7.6213
		22414.5	22814.5	6.6124
		22414.9	22814.9	6.5331
		22415.3	22815.3	7.4148
		22415.7	22815.7	7.4123
		22416	22816	7.5785
		22416.4	22816.4	7.9748
		22416.8	22816.8	7.9185
		22417.2	22817.2	8.0002
		22417.7	22817.7	8.6535
		22418.1	22818.1	8.7897
		22418.4	22818.4	8.8313
		22418.7	22818.7	7.9734
		22419	22819	7.5211
		22419.4	22819.4	7.3628
		22419.7	22819.7	7.3377
		22420	22820	7.1524
		22420.4	22820.4	7.0991
		22420.8	22820.8	7.0555
		22421.6	22821.6	7.0407
		22422.1	22822.1	7.708
		22422.5	22822.5	9.2357
		22422.8	22822.8	10.2656
		22423.2	22823.2	10.6964
		22423.6	22823.6	11.5318
		22424	22824	11.8118
		22424.3	22824.3	11.9374
		22424.6	22824.6	11.864
		22425	22825	12.2331
		22425.5	22825.5	12.2019
		22426	22826	11.3671
		22426.3	22826.3	10.9974
		22426.7	22826.7	10.2875
		22427.1	22827.1	8.8944
		22427.3	22827.3	7.7339
		22427.6	22827.6	7.676
		22427.9	22827.9	8.1222
		22428.4	22828.4	8.8764
		22428.9	22828.9	8.7723
		22429.2	22829.2	8.5716
		22429.5	22829.5	8.1157
		22429.8	22829.8	8.1296
		22430	22830	7.6243
		22430.4	22830.4	7.2418
		22430.8	22830.8	7.065
		22431.1	22831.1	6.5844
		22431.4	22831.4	8.1838
		22431.7	22831.7	10.0162
		22432	22832	10.7132
		22432.3	22832.3	11.51
		22432.7	22832.7	12.1801
		22433	22833	12.1236
		22433.3	22833.3	12.0298
		22433.7	22833.7	12.6603
		22434	22834	13.3966
		22434.3	22834.3	14.596
		22434.5	22834.5	15.8173
		22434.8	22834.8	16.7787
		22435.1	22835.1	17.8827
		22435.4	22835.4	18.0758
		22435.6	22835.6	18.4456
		22435.9	22835.9	19.9076
		22436.2	22836.2	18.9089
		22436.6	22836.6	16.3526
		22436.9	22836.9	14.1528
		22437.3	22837.3	12.279
		22437.7	22837.7	10.5897
		22438.1	22838.1	9.1691
		22438.4	22838.4	9.5639
		22438.8	22838.8	9.9731
		22439.1	22839.1	9.9877
		22439.5	22839.5	10.2657
		22439.9	22839.9	9.6281
		22440.2	22840.2	9.0386
		22440.5	22840.5	8.7415
		22440.8	22840.8	8.3992
		22441.1	22841.1	7.6231
		22442.9	22842.9	5.5178
		22443.2	22843.2	5.7716
		22443.5	22843.5	6.8041
		22443.8	22843.8	7.8355
		22444.1	22844.1	8.4076
		22444.4	22844.4	8.9297
		22444.8	22844.8	9.7076
		22445.1	22845.1	9.9712
		22445.3	22845.3	9.8505
		22445.6	22845.6	9.2285
		22445.9	22845.9	10.427
		22446.2	22846.2	10.2614
		22446.6	22846.6	9.2183
		22447	22847	8.6989
		22447.3	22847.3	8.7107
		22447.6	22847.6	8.5755
		22447.9	22847.9	8.5084
		22448.2	22848.2	8.6134
		22448.6	22848.6	8.7589
		22449	22849	8.5368
		22449.4	22849.4	8.6097
		22449.8	22849.8	8.8871
		22450.2	22850.2	9.7827
		22450.6	22850.6	11.1582
		22451	22851	11.8663
		22451.3	22851.3	13.8411
		22451.6	22851.6	16.3024
		22452	22852	18.6328
		22452.3	22852.3	18.8128
		22452.7	22852.7	16.8578
		22453.1	22853.1	13.0273
		22453.3	22853.3	9.6884
		22453.6	22853.6	8.6995
		22453.9	22853.9	9.2084
		22454.2	22854.2	10.7096
		22454.4	22854.4	11.9585
		22454.7	22854.7	13.0004
		22455	22855	13.0949
		22455.3	22855.3	12.1345
		22455.7	22855.7	9.8712
		22456.1	22856.1	7.7653
		22456.5	22856.5	6.6624
		22456.8	22856.8	6.7055
		22457.1	22857.1	6.6657
		22457.4	22857.4	6.2001
		22457.7	22857.7	5.7828
		22458	22858	5.8561
		22458.3	22858.3	6.4824
		22458.5	22858.5	7.8623
		22458.8	22858.8	7.1844
		22459.1	22859.1	6.4318
		22459.5	22859.5	6.4805
		22459.9	22859.9	7.0301
		22460.4	22860.4	6.9487
		22460.9	22860.9	5.7908
		22461.2	22861.2	5.0868
		22461.5	22861.5	5.0732
		22461.8	22861.8	5.2444
		22462.1	22862.1	5.3495
		22462.6	22862.6	5.1423
		22463	22863	5.2019
		22463.3	22863.3	5.3176
		22463.5	22863.5	5.5051
		22463.8	22863.8	5.9128
		22464.1	22864.1	6.5214
		22464.5	22864.5	6.9666
		22465	22865	7.4082
		22465.3	22865.3	7.9555
		22465.5	22865.5	8.8503
		22465.8	22865.8	10.0739
		22466.1	22866.1	11.4561
		22466.4	22866.4	13.113
		22466.7	22866.7	14.5945
		22467	22867	14.5048
		22467.2	22867.2	13.7784
		22467.5	22867.5	12.6535
		22467.7	22867.7	11.063
		22468	22868	9.0837
		22468.3	22868.3	8.7921
		22468.6	22868.6	9.3498
		22468.9	22868.9	9.9491
		22469.3	22869.3	9.9795
		22469.8	22869.8	10.1076
		22470.2	22870.2	11.0243
		22470.5	22870.5	12.6108
		22470.8	22870.8	14.3508
		22471.2	22871.2	14.2265
		22471.5	22871.5	13.4868
		22471.8	22871.8	12.8082
		22472.2	22872.2	12.4002
		22472.6	22872.6	12.1358
		22473	22873	11.6759
		22473.4	22873.4	10.2335
		22473.7	22873.7	9.5042
		22474	22874	9.3373
		22474.4	22874.4	8.6456
		22474.7	22874.7	8.1884
		22483.9	22883.9	8.1049
		22484.3	22884.3	8.1577
		22484.7	22884.7	8.1492
		22485.1	22885.1	7.9215
		22485.5	22885.5	7.5909
		22485.9	22885.9	7.5314
		22486.2	22886.2	7.7319
		22486.6	22886.6	8.3285
		22486.9	22886.9	9.3464
		22487.2	22887.2	10.5285
		22487.5	22887.5	12.7734
		22487.7	22887.7	15.6708
		22488	22888	17.3887
		22488.3	22888.3	19.1239
		22488.6	22888.6	20.7654
		22488.9	22888.9	22.016
		22489.2	22889.2	21.3526
		22489.5	22889.5	18.8132
		22489.8	22889.8	14.7013
		22490.1	22890.1	10.1063
		22490.3	22890.3	7.7538
		22490.6	22890.6	7.3005
		22490.8	22890.8	7.5115
		22491	22891	7.8298
		22491.3	22891.3	8.0497
		22491.6	22891.6	8.5181
		22491.9	22891.9	9.3654
		22492.3	22892.3	9.9706
		22492.8	22892.8	9.6287
		22493.2	22893.2	8.7669
		22493.4	22893.4	8.2594
		22493.7	22893.7	8.2471
		22494	22894	8.7129
		22494.4	22894.4	8.8246
		22494.9	22894.9	8.6202
		22495.2	22895.2	8.3356
		22495.5	22895.5	8.1683
		22495.8	22895.8	8.0812
		22496.1	22896.1	7.7835
		22496.5	22896.5	6.2489
		22497	22897	5.7369
		22497.4	22897.4	6.4347
		22497.8	22897.8	6.9562
		22498.2	22898.2	7.0308
		22498.5	22898.5	7.83
		22498.8	22898.8	8.0713
		22499.2	22899.2	8.3047
		22499.5	22899.5	9.2715
		22499.9	22899.9	10.5792
		22500.2	22900.2	11.3608
		22500.6	22900.6	11.2582
		22500.9	22900.9	11.0458
		22501.2	22901.2	11.0899
		22501.4	22901.4	10.8816
		22501.7	22901.7	11.1634
		22502	22902	11.6501
		22502.2	22902.2	11.815
		22502.5	22902.5	11.9591
		22502.8	22902.8	12.0557
		22503.1	22903.1	12.6108
		22503.4	22903.4	12.1815
		22503.7	22903.7	11.9748
		22504	22904	11.7265
		22504.3	22904.3	10.637
		22504.6	22904.6	8.7274
		22505	22905	7.5458
		22505.2	22905.2	6.0805
		22505.5	22905.5	5.6885
		22505.8	22905.8	5.3758
		22506.1	22906.1	5.1738
		22506.6	22906.6	5.7192
		22507	22907	6.2454
		22507.3	22907.3	6.1862
		22507.7	22907.7	6.304
		22508.1	22908.1	6.3967
		22508.4	22908.4	6.6106
		22508.8	22908.8	7.0073
		22509.1	22909.1	7.2693
		22509.4	22909.4	7.5257
		22509.7	22909.7	7.4473
		22510	22910	7.4256
		22510.6	22910.6	7.1769
		22511	22911	7.2586
		22511.3	22911.3	7.9199
		22511.6	22911.6	8.878
		22511.8	22911.8	9.0402
		22512.1	22912.1	8.9268
		22512.5	22912.5	9.1703
		22512.9	22912.9	8.8825
		22513.2	22913.2	8.8652
		22513.5	22913.5	8.2103
		22513.9	22913.9	7.6095
		22514.3	22914.3	7.2762
		22514.7	22914.7	6.6632
		22515.1	22915.1	6.27
		22515.6	22915.6	6.2229
		22516.1	22916.1	6.4739
		22516.4	22916.4	6.8107
		22516.7	22916.7	7.8859
		22517	22917	9.2161
		22517.3	22917.3	9.7719
		22517.7	22917.7	9.9032
		22518	22918	9.6777
		22518.3	22918.3	9.2136
		22518.7	22918.7	8.1032
		22519.1	22919.1	6.8873
		22519.5	22919.5	7.2175
		22519.9	22919.9	7.2477
		22520.2	22920.2	6.7061
		22520.6	22920.6	6.307
		22521	22921	6.4505
		22521.3	22921.3	6.7557
		22521.6	22921.6	7.2536
		22521.9	22921.9	7.6482
		22522.4	22922.4	7.8328
		22522.8	22922.8	8.4873
		22523.2	22923.2	9.5134
		22523.5	22923.5	8.7715
		22523.8	22923.8	7.0569
		22524.2	22924.2	6.7105
		22524.7	22924.7	6.4514
		22525.1	22925.1	5.9602
		22525.3	22925.3	5.9154
		22525.6	22925.6	6.1784
		22525.9	22925.9	6.1889
		22526.3	22926.3	6.0914
		22526.6	22926.6	6.0264
		22527	22927	6.6201
		22527.4	22927.4	7.6453
		22527.8	22927.8	8.2038
		22528.1	22928.1	8.0514
		22528.4	22928.4	7.7349
		22528.7	22928.7	7.4459
		22529	22929	6.639
		22529.3	22929.3	5.1288
		22529.6	22929.6	4.5779
		22529.9	22929.9	4.2437
		22530.3	22930.3	4.3786
		22530.6	22930.6	5.2939
		22530.9	22930.9	6.225
		22531.2	22931.2	6.7394
		22531.6	22931.6	6.9724
		22531.9	22931.9	6.8531
		22532.2	22932.2	6.855
		22532.4	22932.4	6.7262
		22532.7	22932.7	6.5412
		22533	22933	7.2172
		22533.3	22933.3	7.6756
		22533.7	22933.7	7.3366
		22534.2	22934.2	7.4614
		22534.6	22934.6	7.1478
		22535	22935	7.0008
		22535.3	22935.3	7.886
		22535.6	22935.6	9.1786
		22535.8	22935.8	10.9681
		22536.2	22936.2	11.5655
		22536.5	22936.5	12.1629
		22536.9	22936.9	13.762
		22537.2	22937.2	14.7534
		22537.6	22937.6	14.7642
		22537.9	22937.9	14.5171
		22538.2	22938.2	14.2981
		22538.5	22938.5	14.6075
		22538.8	22938.8	16.3812
		22539	22939	18.8758
		22539.3	22939.3	20.6569
		22539.5	22939.5	21.897
		22539.8	22939.8	22.0648
		22540.1	22940.1	19.5365
		22540.3	22940.3	15.9841
		22540.6	22940.6	13.703
		22540.8	22940.8	12.6667
		22541.1	22941.1	12.7187
		22541.4	22941.4	12.1388
		22541.6	22941.6	10.7288
		22541.9	22941.9	9.6905
		22542.2	22942.2	9.6873
		22542.6	22942.6	9.9123
		22543	22943	9.8857
		22543.5	22943.5	10.2844
		22543.9	22943.9	10.3516
		22544.2	22944.2	10.4776
		22544.5	22944.5	10.6187
		22544.9	22944.9	10.5389
		22545.2	22945.2	10.7923
		22545.6	22945.6	11.116
		22546	22946	11.2753
		22546.3	22946.3	13.2106
		22546.7	22946.7	14.2454
		22547	22947	13.1873
		22547.4	22947.4	12.6185
		22547.8	22947.8	13.5851
		22548.2	22948.2	13.2799
		22548.7	22948.7	11.576
		22549.2	22949.2	11.0172
		22549.5	22949.5	10.1969
		22549.8	22949.8	8.4619
		22550.1	22950.1	7.7385
		22550.4	22950.4	7.2066
		22550.7	22950.7	7.1744
		22551.3	22951.3	7.3902
		22551.7	22951.7	7.7524
		22552	22952	7.9569
		22552.3	22952.3	8.035
		22552.6	22952.6	8.0844
		22553	22953	8.6083
		22553.2	22953.2	9.323
		22553.5	22953.5	8.9602
		22553.7	22953.7	9.0593
		22554	22954	9.9724
		22554.4	22954.4	10.8608
		22554.8	22954.8	12.0754
		22555.1	22955.1	13.6964
		22555.4	22955.4	14.289
		22555.7	22955.7	14.8554
		22555.9	22955.9	15.8155
		22556.2	22956.2	15.9465
		22556.6	22956.6	15.7104
		22557	22957	14.5243
		22557.2	22957.2	13.2326
		22557.5	22957.5	11.7827
		22557.7	22957.7	9.8986
		22558	22958	8.7044
		22558.3	22958.3	7.7607
		22558.7	22958.7	7.4657
		22559	22959	7.7803
		22559.4	22959.4	7.8631
		22559.9	22959.9	7.6827
		22560.2	22960.2	7.6349
		22560.5	22960.5	7.6972
		22560.7	22960.7	7.5817
		22561	22961	7.1924
		22561.3	22961.3	7.1631
		22561.7	22961.7	7.5403
		22562	22962	7.9793
		22562.3	22962.3	8.4836
		22562.6	22962.6	9.389
		22563	22963	9.7272
		22563.4	22963.4	9.5788
		22563.8	22963.8	9.3225
		22564.2	22964.2	9.8602
		22564.6	22964.6	10.7698
		22565	22965	11.3178
		22565.5	22965.5	10.6957
		22566	22966	9.836
		22566.4	22966.4	9.1485
		22566.8	22966.8	8.2864
		22567.2	22967.2	8.6977
		22567.5	22967.5	10.0934
		22567.8	22967.8	11.9198
		22568.1	22968.1	8.9798
		22568.3	22968.3	5.4739
		22568.6	22968.6	7.0161
		22568.9	22968.9	8.1982
		22569.2	22969.2	9.0452
		22569.6	22969.6	10.2332
		22570	22970	11.8942
		22570.3	22970.3	13.4578
		22570.7	22970.7	14.3179
		22571.1	22971.1	14.2836
		22571.5	22971.5	13.3758
		22571.8	22971.8	12.1816
		22572.2	22972.2	11.9194
		22572.6	22972.6	11.8164
		22573	22973	11.7137
		22573.4	22973.4	11.7463
		22573.8	22973.8	11.5471
		22574.2	22974.2	11.3878
		22574.6	22974.6	10.9111
		22575.1	22975.1	9.2381
		22575.5	22975.5	7.1987
		22575.8	22975.8	5.9027
		22576.1	22976.1	4.9458
		22576.4	22976.4	4.2728
		22576.7	22976.7	4.0638
		22577	22977	4.3641
		22577.3	22977.3	4.964
		22577.7	22977.7	5.9215
		22578	22978	6.6235
		22578.3	22978.3	7.7935
		22578.7	22978.7	9.5542
		22579	22979	11.8331
		22579.4	22979.4	12.3094
		22579.8	22979.8	10.6862
		22580.2	22980.2	10.7978
		22580.7	22980.7	11.771
		22581.1	22981.1	13.1514
		22581.4	22981.4	16.1768
		22581.7	22981.7	19.2835
		22582	22982	23.7438
		22582.4	22982.4	28.3537
		22582.9	22982.9	33.6686
		22583.2	22983.2	37.867
		22583.6	22983.6	37.7441
		22583.9	22983.9	33.9527
		22584.3	22984.3	26.1484
		22584.7	22984.7	20.761
		22585.1	22985.1	14.6697
		22585.5	22985.5	8.5635
		22586	22986	8.1009
		22586.4	22986.4	7.8974
		22586.8	22986.8	7.9028
		22587.1	22987.1	7.9627
		22587.4	22987.4	9.0827
		22587.7	22987.7	9.8589
		22588	22988	10.5485
		22588.2	22988.2	11.1853
		22588.5	22988.5	11.4449
		22588.7	22988.7	11.6797
		22589	22989	11.1005
		22589.2	22989.2	10.823
		22589.5	22989.5	11.1149
		22589.8	22989.8	11.1783
		22590.1	22990.1	10.9497
		22590.4	22990.4	10.2856
		22590.7	22990.7	9.4677
		22591.1	22991.1	9.0443
		22591.4	22991.4	8.9187
		22591.7	22991.7	7.9237
		22592.1	22992.1	6.4456
		22592.4	22992.4	6.0125
		22592.6	22992.6	5.8291
		22592.9	22992.9	5.5631
		22593.2	22993.2	5.0424
		22593.5	22993.5	4.8026
		22593.8	22993.8	5.6115
		22594.1	22994.1	7.0204
		22594.5	22994.5	6.543
		22594.8	22994.8	6.157
		22595.2	22995.2	6.0262
		22595.5	22995.5	5.5572
		22595.8	22995.8	5.3508
		22596.2	22996.2	6.2445
		22596.7	22996.7	7.4419
		22597.2	22997.2	8.5564
		22597.6	22997.6	9.6099
		22598	22998	11.4916
		22598.4	22998.4	14.0541
		22598.8	22998.8	16.8413
		22599.2	22999.2	20.1536
		22599.5	22999.5	21.8633
		22599.8	22999.8	24.2257
		22600.2	23000.2	24.4935
		22600.7	23000.7	22.126
		22601.1	23001.1	17.3415
		22601.4	23001.4	12.4707
		22601.6	23001.6	10.0463
		22601.9	23001.9	8.678
		22602.3	23002.3	9.1072
		22602.8	23002.8	9.1194
		22603.2	23003.2	8.4509
		22603.6	23003.6	8.3825
		22603.9	23003.9	8.3583
		22604.3	23004.3	8.032
		22604.8	23004.8	7.5271
		22605.1	23005.1	7.073
		22605.5	23005.5	8.1353
		22605.8	23005.8	8.9244
		22606.1	23006.1	9.6189
		22606.5	23006.5	10.2907
		22606.9	23006.9	10.1505
		22607.3	23007.3	9.9955
		22607.6	23007.6	9.2503
		22608	23008	8.6306
		22608.5	23008.5	7.4517
		22609	23009	7.0832
		22609.3	23009.3	7.4624
		22609.6	23009.6	8.1491
		22609.9	23009.9	8.839
		22610.2	23010.2	9.1097
		22610.5	23010.5	9.7863
		22610.8	23010.8	10.3362
		22611.1	23011.1	11.053
		22611.5	23011.5	11.841
		22611.8	23011.8	10.8066
		22612.2	23012.2	9.1855
		22612.5	23012.5	8.9561
		22612.8	23012.8	8.331
		22613.1	23013.1	7.6823
		22613.5	23013.5	7.5446
		22613.8	23013.8	7.2554
		22614.2	23014.2	7.3189
		22614.6	23014.6	7.6658
		22615	23015	7.8388
		22615.4	23015.4	7.2723
		22615.8	23015.8	7.1923
		22616.2	23016.2	7.2736
		22616.5	23016.5	7.6324
		22616.9	23016.9	8.6249
		22617.2	23017.2	9.5018
		22617.5	23017.5	9.3868
		22617.7	23017.7	9.4118
		22618	23018	9.8541
		22618.3	23018.3	10.0021
		22618.7	23018.7	9.4619
		22619	23019	9.8241
		22619.3	23019.3	10.1942
		22619.6	23019.6	10.2124
		22619.9	23019.9	9.8556
		22620.2	23020.2	9.0645
		22620.5	23020.5	8.0337
		22620.8	23020.8	7.9493
		22621	23021	7.2617
		22621.6	23021.6	6.6217
		22622.1	23022.1	6.8847
		22622.4	23022.4	7.0528
		22622.8	23022.8	7.4146
		22623.2	23023.2	8.0312
		22623.8	23023.8	8.1529
		22624.2	23024.2	8.6196
		22624.5	23024.5	9.4717
		22624.7	23024.7	9.525
		22625	23025	9.2508
		22625.3	23025.3	8.6628
		22625.6	23025.6	8.1125
		22625.9	23025.9	8.1228
		22626.3	23026.3	8.2638
		22626.8	23026.8	9.3082
		22627.2	23027.2	10.9604
		22627.5	23027.5	11.8407
		22627.8	23027.8	12.5611
		22628	23028	12.8702
		22628.3	23028.3	12.8888
		22628.6	23028.6	11.8975
		22628.8	23028.8	11.343
		22629.1	23029.1	10.7932
		22629.4	23029.4	8.7417
		22629.7	23029.7	7.4902
		22630	23030	7.3512
		22630.4	23030.4	6.6417
		22630.8	23030.8	6.8467
		22631.2	23031.2	7.353
		22631.6	23031.6	7.2971
		22632	23032	7.0814
		22632.3	23032.3	6.7704
		22632.7	23032.7	6.3446
		22633	23033	5.6876
		22633.2	23033.2	5.0968
		22633.5	23033.5	4.9823
		22633.7	23033.7	5.0385
		22634	23034	5.4304
		22634.2	23034.2	5.6755
		22634.5	23034.5	6.5685
		22634.8	23034.8	7.3986
		22635.2	23035.2	8.3177
		22635.7	23035.7	9.835
		22636.2	23036.2	11.6979
		22636.5	23036.5	12.406
		22636.8	23036.8	12.234
		22637.2	23037.2	11.865
		22637.7	23037.7	11.2784
		22638.1	23038.1	10.0707
		22638.5	23038.5	9.0953
		22638.8	23038.8	8.7221
		22639.1	23039.1	8.6777
		22639.4	23039.4	7.9047
		22639.6	23039.6	7.4094
		22639.9	23039.9	7.5091
		22640.3	23040.3	8.2095
		22640.8	23040.8	8.785
		22641.2	23041.2	8.0879
		22641.5	23041.5	7.5761
		22641.9	23041.9	7.7392
		22642.2	23042.2	7.8248
		22642.5	23042.5	7.9659
		22642.8	23042.8	7.884
		22643.1	23043.1	7.9194
		22643.3	23043.3	7.8738
		22643.6	23043.6	8.0816
		22643.8	23043.8	8.4912
		22644.2	23044.2	8.7045
		22644.6	23044.6	8.9162
		22645	23045	10.1627
		22645.5	23045.5	10.53
		22645.9	23045.9	9.3234
		22646.3	23046.3	8.1423
		22646.7	23046.7	7.8997
		22647.1	23047.1	6.9661
		22647.4	23047.4	6.9483
		22647.7	23047.7	7.0549
		22648.1	23048.1	7.0431
		22648.4	23048.4	7.5777
		22648.7	23048.7	8.0655
		22649	23049	8.2502
		22649.3	23049.3	8.5665
		22649.6	23049.6	8.5879
		22649.9	23049.9	8.5965
		22650.1	23050.1	8.253
		22650.4	23050.4	7.861
		22650.7	23050.7	8.0804
		22650.9	23050.9	8.1
		22651.2	23051.2	7.9342
		22651.5	23051.5	7.803
		22651.7	23051.7	8.1208
		22652	23052	8.529
		22652.3	23052.3	9.4076
		22652.6	23052.6	9.2265
		22652.8	23052.8	8.6139
		22653.3	23053.3	9.4131
		22653.8	23053.8	10.736
		22654.2	23054.2	10.5841
		22654.5	23054.5	7.1311
		22654.8	23054.8	5.4019
		22655	23055	7.2735
		22655.3	23055.3	8.2401
		22655.5	23055.5	8.1093
		22655.8	23055.8	7.9546
		22656.1	23056.1	7.6323
		22656.3	23056.3	7.287
		22656.6	23056.6	6.8562
		22656.8	23056.8	6.6753
		22657.1	23057.1	6.1138
		22657.4	23057.4	5.6075
		22657.8	23057.8	5.0316
		22658.2	23058.2	4.1779
		22658.5	23058.5	4.0643
		22658.8	23058.8	4.549
		22659.1	23059.1	4.8947
		22659.5	23059.5	4.9732
		22659.8	23059.8	5.1732
		22660.2	23060.2	5.7127
		22660.6	23060.6	5.666
		22661	23061	5.5076
		22661.3	23061.3	5.3365
		22661.5	23061.5	5.2811
		22661.8	23061.8	6.0752
		22662	23062	6.9855
		22662.4	23062.4	8.1066
		22662.8	23062.8	9.6622
		22663.1	23063.1	11.4214
		22663.4	23063.4	14.0417
		22663.7	23063.7	15.3788
		22664	23064	15.274
		22664.4	23064.4	16.4295
		22664.8	23064.8	16.8198
		22665.2	23065.2	16.8789
		22665.5	23065.5	16.125
		22665.8	23065.8	15.3063
		22666.1	23066.1	14.7414
		22666.4	23066.4	13.9708
		22666.7	23066.7	12.5493
		22667	23067	11.0387
		22667.2	23067.2	10.6868
		22667.5	23067.5	10.6967
		22667.8	23067.8	11.7525
		22668.1	23068.1	11.7207
		22668.3	23068.3	11.9938
		22668.6	23068.6	12.6722
		22668.9	23068.9	13.2634
		22669.2	23069.2	13.8622
		22669.5	23069.5	13.1448
		22669.8	23069.8	11.656
		22670.2	23070.2	10.0045
		22670.6	23070.6	8.867
		22670.9	23070.9	8.6102
		22671.3	23071.3	10.1992
		22671.7	23071.7	11.5981
		22672.1	23072.1	12.4341
		22672.4	23072.4	12.6345
		22672.7	23072.7	11.9564
		22672.9	23072.9	10.1016
		22673.3	23073.3	8.1373
		22673.7	23073.7	7.9709
		22674	23074	8.7082
		22674.3	23074.3	9.5445
		22674.5	23074.5	10.464
		22674.8	23074.8	11.1649
		22675	23075	11.5114
		22675.3	23075.3	11.7172
		22675.5	23075.5	11.7036
		22675.7	23075.7	11.7797
		22676	23076	11.7615
		22676.3	23076.3	11.42
		22678.2	23078.2	5.7563
		22678.5	23078.5	6.2341
		22678.7	23078.7	6.9673
		22679	23079	7.672
		22679.2	23079.2	8.1897
		22679.5	23079.5	8.9256
		22679.8	23079.8	9.393
		22680	23080	9.0937
		22680.4	23080.4	8.6576
		22680.7	23080.7	8.6964
		22681.1	23081.1	8.4029
		22681.5	23081.5	7.9253
		22681.9	23081.9	8.4573
		22682.2	23082.2	8.8223
		22682.5	23082.5	8.5379
		22682.8	23082.8	8.1939
		22683	23083	7.758
		22683.3	23083.3	7.741
		22683.6	23083.6	7.9336
		22683.9	23083.9	7.3872
		22684.2	23084.2	5.8447
		22684.7	23084.7	6.5702
		22685.1	23085.1	7.5499
		22685.4	23085.4	7.6049
		22685.8	23085.8	7.2457
		22686.1	23086.1	7.1316
		22686.3	23086.3	6.7102
		22686.6	23086.6	6.5638
		22686.9	23086.9	6.1992
		22687.2	23087.2	5.5748
		22687.6	23087.6	5.8108
		22688	23088	6.0236
		22688.4	23088.4	5.8517
		22688.9	23088.9	6.4866
		22689.3	23089.3	7.8592
		22689.6	23089.6	8.9917
		22690	23090	10.492
		22690.3	23090.3	12.924
		22690.6	23090.6	15.2436
		22690.9	23090.9	16.2269
		22691.3	23091.3	16.3307
		22691.7	23091.7	15.4929
		22692.1	23092.1	13.3117
		22692.5	23092.5	11.089
		22692.8	23092.8	9.3477
		22693.2	23093.2	7.5977
		22693.7	23093.7	6.7968
		22694.1	23094.1	6.5155
		22694.4	23094.4	6.6896
		22694.7	23094.7	6.8193
		22695	23095	6.8363
		22695.3	23095.3	6.5295
		22695.6	23095.6	6.0857
		22695.8	23095.8	6.6907
		22696.1	23096.1	7.7237
		22696.6	23096.6	8.0117
		22697	23097	7.7916
		22697.3	23097.3	8.1577
[truncated: 9,944 more rows]
